# Supplementary material for: Lipidomic and in-gel analysis of maleic acid co-polymer nanodiscs reveals differences in composition of solubilized membranes
Source: Commun Biol. 2021 Feb 16;4:218. doi: 10.1038/s42003-021-01711-3 (PMC7886889; doi:10.1038/s42003-021-01711-3)
Supplement: Supplementary file 4 — Supplementary Data 1 [file 42003_2021_1711_MOESM4_ESM.csv]

feature	class	structuralcategory	functionalcategory	totallength	totaldb	totaloh	fullname	1A-SN	1B-SN	1C-SN	2A-SN	2B-SN	2C-SN	3A-SN	3B-SN	3C-SN	4A-SN	4B-SN	4C-SN	5A-SN	5B-SN	5C-SN	membraneA	membraneB	membraneC
							shortname	1A-SN	1B-SN	1C-SN	2A-SN	2B-SN	2C-SN	3A-SN	3B-SN	3C-SN	4A-SN	4B-SN	4C-SN	5A-SN	5B-SN	5C-SN	MA	MB	MC
							cohort	6	6	6	2	2	2	3	3	3	4	4	4	5	5	5	1	1	1
CE 15:0;0	CE	STE	STO	15	0	0		NA	NA	NA	NA	NA	NA	NA	NA	NA	NA	1.508919954	NA	NA	NA	NA	NA	NA	NA
CE 16:1;0	CE	STE	STO	16	1	0		NA	NA	NA	NA	NA	NA	NA	NA	NA	NA	2.77583003	NA	NA	NA	NA	NA	NA	NA
DAG 30:0;0	DAG	GL	MEM	30	0	0		NA	NA	0.931517005	NA	NA	NA	NA	NA	NA	NA	NA	NA	NA	NA	NA	2.237609863	2.514766932	2.051290035
DAG 31:0;0	DAG	GL	MEM	31	0	0		NA	NA	1.479079962	NA	NA	NA	1.727890015	NA	NA	NA	NA	NA	NA	NA	NA	2.569062948	2.929883957	2.417433977
DAG 32:0;0	DAG	GL	MEM	32	0	0		NA	1.692710042	2.093899965	1.32280004	NA	NA	NA	NA	1.230589986	NA	NA	NA	NA	NA	NA	3.062683105	3.515910149	2.735794067
DAG 32:1;0	DAG	GL	MEM	32	1	0		NA	1.419630051	1.511606932	NA	NA	NA	NA	NA	NA	NA	NA	NA	NA	NA	NA	1.918828011	2.451370001	1.884399056
DAG 33:1;0	DAG	GL	MEM	33	1	0		NA	4.45664978	4.226150036	2.716989994	2.606479883	2.98368001	2.737580061	1.546059966	1.751199961	NA	1.571490049	1.154919982	NA	NA	NA	5.48759985	5.303473949	5.847208023
DAG 34:1;0	DAG	GL	MEM	34	1	0		NA	NA	NA	NA	NA	NA	NA	NA	NA	NA	NA	NA	NA	NA	NA	2.519498825	2.853881836	1.830374956
DAG 35:1;0	DAG	GL	MEM	35	1	0		NA	NA	1.382009983	NA	NA	NA	NA	NA	NA	NA	NA	NA	NA	NA	NA	1.750309944	1.988669991	1.55264926
DAG 36:1;0	DAG	GL	MEM	36	1	0		NA	NA	NA	NA	NA	NA	NA	NA	NA	NA	NA	NA	NA	NA	NA	1.270879984	NA	NA
DAG 36:2;0	DAG	GL	MEM	36	2	0		NA	NA	NA	NA	NA	NA	NA	NA	NA	1.488260031	NA	NA	NA	NA	NA	NA	NA	NA
PA 24:0;0	PA	GPL	MEM	24	0	0		NA	NA	NA	NA	NA	NA	NA	NA	10.18249989	NA	NA	NA	7.525440216	NA	6.552259922	NA	NA	NA
PA 26:1;0	PA	GPL	MEM	26	1	0		NA	NA	NA	48.43389893	28.66620064	NA	NA	NA	NA	NA	NA	NA	NA	NA	NA	NA	NA	NA
PA 27:1;0	PA	GPL	MEM	27	1	0		NA	NA	NA	52.34669876	28.03129959	59.46519852	NA	51.13539886	NA	NA	NA	NA	NA	NA	NA	NA	NA	NA
PA 30:0;0	PA	GPL	MEM	30	0	0		NA	NA	NA	NA	NA	NA	NA	NA	NA	NA	NA	NA	NA	NA	NA	3.447546482	NA	NA
PA 31:0;0	PA	GPL	MEM	31	0	0		NA	NA	NA	NA	NA	NA	NA	NA	NA	NA	NA	NA	NA	NA	NA	NA	NA	3.692684889
PA 32:0;0	PA	GPL	MEM	32	0	0		NA	NA	NA	NA	NA	NA	NA	NA	NA	NA	NA	NA	NA	NA	NA	NA	3.455119133	NA
PA 32:1;0	PA	GPL	MEM	32	1	0		NA	NA	NA	NA	NA	NA	NA	NA	NA	NA	NA	NA	NA	NA	NA	4.449043274	4.907172203	3.857891083
PA 33:1;0	PA	GPL	MEM	33	1	0		13.17324734	16.76830101	13.56439972	NA	NA	NA	NA	NA	NA	NA	NA	NA	NA	NA	2.949644089	8.125293732	9.123549461	8.865696907
PA 34:0;0	PA	GPL	MEM	34	0	0		NA	NA	NA	44.10879898	NA	42.6617012	NA	NA	NA	13.52060032	17.23520088	32.31330109	13.9677	16.22360039	16.62350082	37.56890106	39.66740036	37.92599869
PA 34:2;0	PA	GPL	MEM	34	2	0		NA	NA	NA	NA	NA	NA	NA	NA	NA	4.816430092	NA	NA	NA	NA	NA	NA	NA	NA
PA 44:2;0	PA	GPL	MEM	44	2	0		NA	NA	NA	NA	NA	NA	NA	NA	NA	NA	NA	NA	NA	NA	NA	4.987110138	NA	NA
PC 30:1;0	PC	GPL	MEM	30	1	0		NA	209.8560028	218.029007	508.6220093	474.3009949	518.0789795	772.3800049	699.4299927	NA	83.45939636	80.12770081	71.65640259	126.0309982	98.87180328	153.6159973	491.3099976	497.1350098	387.6279907
PC 31:2;0	PC	GPL	MEM	31	2	0		NA	NA	NA	NA	NA	NA	NA	NA	NA	NA	NA	NA	NA	5.017320156	6.139180183	NA	17.34900093	NA
PC 32:1;0	PC	GPL	MEM	32	1	0		NA	NA	NA	NA	NA	NA	NA	NA	NA	NA	NA	NA	NA	NA	NA	NA	118.7809982	NA
PC 32:2;0	PC	GPL	MEM	32	2	0		NA	NA	NA	NA	NA	NA	NA	NA	NA	NA	NA	NA	NA	NA	NA	6.436230183	NA	4.895289898
PE 26:0;0	PE	GPL	MEM	26	0	0		NA	NA	NA	NA	NA	NA	9.437469482	10.03327942	9.828987122	NA	NA	NA	NA	NA	1.212579966	6.470248222	7.046545982	6.657136917
PE 27:0;0	PE	GPL	MEM	27	0	0		NA	28.53602982	28.59269142	16.3937912	18.53327942	15.2241497	25.08924103	28.06032181	24.07128143	NA	NA	NA	2.657924175	3.375921965	3.873546124	17.42702866	19.69901085	17.78232002
PE 28:0;0	PE	GPL	MEM	28	0	0		98.39520264	85.85310364	88.98350525	62.98908615	68.73838806	57.16309738	83.40951538	84.65159607	80.37900543	10.60549927	10.04827976	9.08246994	9.49944973	9.786335945	12.61713886	67.30479431	72.69836426	67.8735199
PE 29:0;0	PE	GPL	MEM	29	0	0		224.0537109	202.2632446	208.9425049	157.5704803	172.2423096	148.5440674	201.8368835	210.2721252	195.9687958	20.97322845	16.82163048	17.44723701	25.3789196	24.0780201	32.40618896	193.3211212	206.7645416	196.6049805
PE 29:1;0	PE	GPL	MEM	29	1	0		NA	NA	NA	NA	NA	NA	15.22461319	10.9203434	14.48330212	NA	NA	NA	NA	2.30790782	2.335124016	7.700804234	8.638881683	7.748931885
PE 30:0;0	PE	GPL	MEM	30	0	0		678.8950195	665.5919189	676.3793945	563.4848022	539.0270996	489.5817871	651.579895	672.2930908	642.2706909	60.24202347	50.13694382	48.82794952	84.78981781	74.08779907	104.6486206	697.0704956	746.5137939	726.9394531
PE 30:1;0	PE	GPL	MEM	30	1	0		NA	44.44654083	44.20881271	37.05473328	36.98052979	35.48795319	56.29934692	50.91414642	52.28197861	NA	NA	NA	6.317270279	NA	7.509245872	26.20100594	30.35519409	28.38240433
PE 30:2;0	PE	GPL	MEM	30	2	0		NA	NA	NA	NA	NA	NA	NA	NA	NA	NA	NA	5.324006081	NA	NA	NA	NA	NA	NA
PE 31:0;0	PE	GPL	MEM	31	0	0		751.6204224	718.5784302	750.9893188	619.1322021	609.6864014	556.3397827	707.6466675	732.9905396	716.9768066	54.34593964	48.85046005	42.71231079	101.4077988	90.13639832	127.5542984	828.7226563	897.1115723	857.1066284
PE 31:1;0	PE	GPL	MEM	31	1	0		134.803833	121.6592255	140.1832886	88.30415344	89.42886353	79.44763184	128.0947418	132.5751648	124.7085037	NA	NA	NA	14.73562431	13.92526054	16.76610756	84.32689667	92.08700562	89.77848816
PE 32:0;0	PE	GPL	MEM	32	0	0		639.3093262	594.5870972	613.9451904	513.835144	511.6916199	461.9785767	585.8121338	619.8021851	589.6053467	62.79920959	59.53396225	53.50583649	91.51132965	85.37402344	116.197876	710.2625732	764.543457	744.0830078
PE 32:1;0	PE	GPL	MEM	32	1	0		554.5112915	557.8355103	566.1071167	382.7792969	364.6750488	332.6362915	471.3596802	474.0311584	454.3294678	46.90618896	43.30311966	41.0296936	70.4165802	57.08818054	77.69821167	412.3830566	442.6394653	417.93573
PE 32:2;0	PE	GPL	MEM	32	2	0		NA	NA	NA	NA	NA	NA	NA	NA	NA	NA	NA	NA	2.207973957	2.838685989	2.73022604	2.314140081	2.819051027	2.931532145
PE 33:0;0	PE	GPL	MEM	33	0	0		136.6114807	140.3293304	125.338295	113.3468628	115.1820831	98.58946228	125.0965958	143.1423798	130.7062683	NA	NA	NA	25.22066879	22.58169937	31.38813019	160.0682831	171.115448	166.5816498
PE 33:1;0	PE	GPL	MEM	33	1	0		2415.981934	2404.861328	2547.299561	1679.191406	1609.322266	1441.399658	1985.157471	2002.307129	1899.515991	153.0416565	147.6113586	128.1730652	286.0564575	238.5427704	345.9927979	1720.443481	1845.199341	1748.492188
PE 33:2;0	PE	GPL	MEM	33	2	0		NA	NA	NA	NA	NA	NA	13.14721012	11.13111019	10.90369129	NA	NA	NA	4.840583801	7.517199993	6.65983963	8.559344292	9.900322914	8.587406158
PE 34:0;0	PE	GPL	MEM	34	0	0		20.58209991	18.81369972	17.63059998	20.5862999	20.96299934	20.32990074	18.91360092	19.87599945	19.14299965	2.594759941	2.70401001	2.182689905	7.04034996	8.251449585	8.761300087	21.17469978	22.27610016	22.69580078
PE 34:1;0	PE	GPL	MEM	34	1	0		601.7341919	575.9796143	603.2401123	388.0091553	385.1628418	326.2634888	450.8390808	459.7653809	434.3581238	7.737370014	19.66189957	16.41949081	68.1629715	59.02659225	83.04049683	430.1055603	464.1810913	446.1684875
PE 34:2;0	PE	GPL	MEM	34	2	0		NA	37.8288002	42.63317108	29.03684998	26.13595963	26.83176041	38.09133911	40.43534851	42.36188126	NA	NA	NA	11.90882015	13.22132969	13.99799919	31.79899979	34.82226944	31.8880806
PE 35:1;0	PE	GPL	MEM	35	1	0		600.9795532	567.9281616	582.6298218	353.969696	340.8302002	318.8370056	417.2103882	429.1025696	407.1319885	57.13308334	53.41278839	50.94337082	64.35097504	56.08865356	77.84752655	410.4382019	447.3485107	421.9992065
PE 35:2;0	PE	GPL	MEM	35	2	0		NA	25.69042969	26.38177872	NA	NA	NA	17.71868896	17.75752068	17.6751194	NA	NA	NA	3.415660858	4.057157993	4.202840805	15.61874008	16.42537117	16.1230793
PE 36:1;0	PE	GPL	MEM	36	1	0		91.41483307	97.7495575	89.15190887	52.49755859	53.1615181	45.45675659	62.76272964	64.66630554	60.04645157	9.338978767	7.526238441	5.120893002	10.83266068	8.661819458	11.96492577	58.04908371	63.33535004	57.89188004
PE 36:2;0	PE	GPL	MEM	36	2	0		114.4153748	85.78289032	99.07242584	63.93850708	62.46556091	50.88137054	72.70385742	72.90375519	69.25409698	10.71751404	9.64596653	7.818137169	12.0533247	10.35142612	13.8761301	59.70105743	64.54374695	61.96501923
PE 37:1;0	PE	GPL	MEM	37	1	0		NA	NA	NA	NA	NA	NA	NA	NA	NA	NA	NA	NA	NA	NA	NA	5.294660091	4.884379864	4.937630177
PE 37:2;0	PE	GPL	MEM	37	2	0		NA	NA	NA	NA	NA	NA	NA	NA	NA	18.24031067	19.27600861	17.2062397	NA	NA	1.348680019	6.338359833	6.234260082	5.943610191
PE 38:2;0	PE	GPL	MEM	38	2	0		NA	35.44179916	31.10059929	NA	NA	NA	23.53380013	20.04529953	21.51129913	NA	NA	NA	3.082429886	3.082770109	4.207049847	17.38400078	18.27569962	18.68490028
PG 26:0;0	PG	GPL	MEM	26	0	0		NA	NA	NA	NA	NA	NA	2.719452858	2.539837122	2.285782814	NA	NA	NA	NA	0.667549372	0.83130157	1.636835694	1.711365461	1.778055072
PG 27:0;0	PG	GPL	MEM	27	0	0		NA	6.493274689	8.792830467	8.513460159	7.105390072	8.658679962	6.653802872	6.299640179	6.142230988	NA	NA	NA	1.817102909	1.750944018	1.80616796	3.666878939	3.895620108	3.909147739
PG 28:0;0	PG	GPL	MEM	28	0	0		20.48740005	20.06016159	19.48186874	19.44824219	17.68489647	16.8155632	14.02206039	14.92483997	13.40051937	NA	NA	NA	4.190984249	4.260529995	4.096625805	9.461389542	10.26061058	9.602720261
PG 29:0;0	PG	GPL	MEM	29	0	0		42.77139282	44.96189117	44.16135025	45.46496964	39.91506195	42.57460785	35.07584	33.67263031	31.51005173	3.751499176	NA	2.762012243	8.817882538	8.971414566	9.19222641	25.24814796	26.28701782	25.23190308
PG 29:1;0	PG	GPL	MEM	29	1	0		NA	NA	NA	NA	NA	NA	2.869394779	2.866872787	2.241522312	NA	NA	NA	NA	0.711077869	0.731067598	1.645530105	1.363288045	1.615551949
PG 30:0;0	PG	GPL	MEM	30	0	0		128.6485596	132.9465485	125.3339844	128.9484406	114.6975403	127.0891113	98.90000916	97.14833069	92.08468628	8.99042511	7.595117569	7.817528725	24.22258186	25.38571167	26.89801407	84.33267975	90.96701813	87.45682526
PG 30:1;0	PG	GPL	MEM	30	1	0		NA	12.92891979	12.59319305	13.73310566	14.11007309	14.68659019	9.689067841	9.862571716	9.03082943	NA	NA	NA	2.677792072	2.84397316	2.999709845	5.875403881	6.461495876	5.739324093
PG 31:0;0	PG	GPL	MEM	31	0	0		141.819458	141.7149353	136.477478	151.3444977	134.3621216	145.0337982	113.3124847	115.565834	107.7020111	10.89681721	10.21679211	9.029337883	27.77206993	27.42333794	30.40520096	112.8043137	119.6783066	109.998909
PG 31:1;0	PG	GPL	MEM	31	1	0		32.02893829	32.71637344	32.010849	34.07779694	29.80171967	34.3033371	23.20232964	23.65350914	22.91476059	NA	NA	NA	6.02228117	5.859956264	6.350127697	15.50864124	16.20548058	16.13635063
PG 32:0;0	PG	GPL	MEM	32	0	0		120.8283539	118.3744583	111.2891922	128.0706329	121.5766068	135.0510101	100.8679657	101.9369354	94.46929169	11.38724232	9.749141693	8.467078209	26.78105927	26.42625046	30.07217026	108.8434219	115.9700851	110.0682831
PG 32:1;0	PG	GPL	MEM	32	1	0		127.0648804	135.4179688	130.2580872	138.6074677	126.9804688	136.6683044	93.59176636	96.97540283	91.43042755	9.140620232	8.328369141	7.869777679	24.79757118	23.47183037	27.67911911	66.52870178	70.06884766	65.4870224
PG 33:0;0	PG	GPL	MEM	33	0	0		38.80814743	33.66291046	33.38896942	38.67564011	34.44178009	35.51535034	28.05119133	29.85336113	26.54034042	3.966363907	3.224593163	2.56436348	9.624741554	9.043865204	9.870049477	32.62500763	35.93338013	33.04199982
PG 33:1;0	PG	GPL	MEM	33	1	0		422.283844	443.6559753	430.2315369	458.2047424	427.0298767	458.4636536	334.8410339	328.502655	311.4250183	36.53204727	33.09379959	30.71569252	75.00985718	73.17372894	87.36399078	219.5648193	235.5921631	221.8767853
PG 33:2;0	PG	GPL	MEM	33	2	0		NA	NA	NA	NA	NA	NA	2.44103694	NA	NA	NA	NA	NA	NA	NA	0.595852971	1.384739995	1.321352005	1.42948401
PG 34:0;0	PG	GPL	MEM	34	0	0		5.847199917	5.355319977	5.410890102	7.518929958	7.193349838	7.091189861	6.24296999	6.100359917	6.096819878	1.909860015	1.760640025	1.837389946	2.743499994	2.668750048	3.600320101	9.19231987	10.04139996	9.743359566
PG 34:1;0	PG	GPL	MEM	34	1	0		134.6109924	134.8714905	129.709198	128.1275024	118.4380188	129.1613922	97.36560059	92.42118835	87.72335815	12.32573891	10.02095985	9.868824959	24.05633163	23.52747154	25.81056786	64.44078064	69.67588806	64.88706207
PG 34:2;0	PG	GPL	MEM	34	2	0		NA	8.146133423	9.145932198	11.03622055	9.181838989	9.54340744	8.852100372	8.311647415	7.844859123	NA	2.815735102	3.626989841	2.739487886	3.274889946	2.617368221	5.023993015	5.713710785	5.497015953
PG 35:1;0	PG	GPL	MEM	35	1	0		143.7024841	141.3822021	141.1170807	132.8642883	126.2260208	134.5610504	103.636116	101.7526245	94.74909973	13.75990105	12.34251022	11.46105003	22.58448982	22.91193199	25.81712151	69.59275055	74.19166565	70.58517456
PG 35:2;0	PG	GPL	MEM	35	2	0		NA	NA	NA	NA	NA	5.584532738	4.160160065	3.969799995	3.090775013	NA	NA	NA	0.940587044	1.160861015	1.19609499	2.601904869	2.499957085	2.418335915
PG 35:4;0	PG	GPL	MEM	35	4	0		NA	NA	NA	NA	NA	NA	NA	NA	NA	NA	NA	2.19204998	NA	NA	NA	NA	NA	NA
PG 36:1;0	PG	GPL	MEM	36	1	0		29.07011604	25.0013485	26.60863495	22.83371353	21.33239937	24.67567253	19.74079132	18.11030579	17.27960968	NA	NA	NA	4.839213371	5.071804047	4.998764038	12.27763176	13.70463943	12.74426842
PG 36:2;0	PG	GPL	MEM	36	2	0		18.07036018	19.10639381	17.33123016	18.18906975	15.82487011	18.26942825	12.29944229	13.00096893	12.19672966	NA	NA	NA	3.896504164	3.811356068	4.38734293	9.052810669	9.262678146	9.301275253
PG 37:1;0	PG	GPL	MEM	37	1	0		NA	NA	NA	NA	NA	NA	NA	NA	NA	NA	NA	NA	NA	NA	NA	0.880374968	NA	NA
PG 37:2;0	PG	GPL	MEM	37	2	0		NA	NA	NA	NA	NA	NA	NA	NA	NA	NA	NA	NA	NA	NA	NA	NA	NA	0.97607398
PG 37:3;0	PG	GPL	MEM	37	3	0		NA	NA	NA	NA	NA	NA	NA	NA	NA	8.499108315	8.070099831	8.180330276	NA	NA	NA	NA	NA	NA
PG 37:4;0	PG	GPL	MEM	37	4	0		NA	NA	NA	NA	NA	NA	NA	NA	NA	10.23690033	9.746629715	8.684875488	NA	NA	NA	NA	NA	NA
PG 38:2;0	PG	GPL	MEM	38	2	0		NA	6.64470005	6.214570045	6.591199875	NA	6.247489929	4.901500225	5.876130104	5.675059795	NA	NA	NA	1.399449944	1.446470022	1.537500024	3.541539907	4.227260113	3.929759979
PG 38:4;0	PG	GPL	MEM	38	4	0		NA	NA	NA	NA	NA	NA	NA	NA	NA	3.328690052	3.566204071	2.960949898	NA	NA	NA	NA	NA	NA
PG 38:5;0	PG	GPL	MEM	38	5	0		NA	NA	NA	NA	NA	NA	NA	NA	NA	5.092256546	4.674890995	4.202467918	NA	NA	NA	NA	NA	NA
PI 32:0;0	PI	GPL	MEM	32	0	0		1.657670021	NA	2.274280071	9.790340424	8.661529541	9.449520111	5.283410072	4.950911999	4.391660213	1.793937922	1.618079066	2.355327129	2.575210094	3.917200089	2.358844995	3.84555006	4.402460098	3.355720043
PI 33:0;0	PI	GPL	MEM	33	0	0		NA	NA	NA	NA	NA	NA	NA	NA	NA	4.996870041	3.656275988	12.11699963	NA	NA	NA	NA	NA	NA
PI 33:1;0	PI	GPL	MEM	33	1	0		NA	NA	NA	NA	NA	NA	NA	NA	NA	6.52402401	4.464544773	15.2699976	NA	NA	NA	NA	NA	NA
PS 29:0;0	PS	GPL	MEM	29	0	0		NA	NA	NA	NA	NA	NA	NA	NA	NA	12.01753998	7.751210213	26.94759941	NA	NA	NA	NA	NA	NA
PS 32:0;0	PS	GPL	MEM	32	0	0		NA	NA	NA	NA	NA	NA	NA	NA	NA	NA	NA	NA	NA	NA	NA	3.643204212	NA	NA
PS 33:0;0	PS	GPL	MEM	33	0	0		NA	NA	NA	NA	NA	NA	NA	NA	NA	NA	NA	NA	NA	NA	NA	NA	2.928917885	NA
PS 33:1;0	PS	GPL	MEM	33	1	0		NA	NA	NA	NA	NA	NA	NA	NA	NA	NA	NA	NA	NA	NA	NA	NA	2.179822445	NA
PS 34:0;0	PS	GPL	MEM	34	0	0		55.53210068	61.91260147	44.86949921	36.48239899	33.13840103	32.86589813	19.70859909	20.28689957	18.94589996	4.035669804	4.671170235	5.846399784	NA	NA	6.875909805	13.15289974	14.82890034	18.40130043
PS 34:1;0	PS	GPL	MEM	34	1	0		NA	NA	NA	NA	NA	NA	NA	NA	NA	NA	NA	NA	3.434995174	2.631882191	3.09273982	6.163376808	7.58790493	8.115409851
PS 35:1;0	PS	GPL	MEM	35	1	0		NA	NA	NA	NA	NA	NA	NA	NA	NA	NA	NA	NA	3.015546083	NA	2.050329924	2.66703105	3.054430008	3.162559986
PS 35:2;0	PS	GPL	MEM	35	2	0		NA	NA	NA	NA	NA	NA	NA	NA	NA	8.068317413	NA	12.98901653	1.939631939	NA	NA	NA	NA	NA
PS 35:3;0	PS	GPL	MEM	35	3	0		NA	NA	NA	NA	NA	NA	NA	NA	NA	6.250909805	NA	10.50259972	NA	NA	NA	NA	NA	NA
TAG 46:1;0	TAG	GL	STO	46	1	0		NA	NA	NA	NA	NA	NA	NA	NA	NA	NA	NA	NA	NA	NA	NA	NA	0.783033013	NA
