# Supplementary material for: Lipidomic and in-gel analysis of maleic acid co-polymer nanodiscs reveals differences in composition of solubilized membranes
Source: Commun Biol. 2021 Feb 16;4:218. doi: 10.1038/s42003-021-01711-3 (PMC7886889; doi:10.1038/s42003-021-01711-3)
Supplement: Supplementary file 5 — Supplementary Data 2 [file 42003_2021_1711_MOESM5_ESM.xlsx]

## Sheet: relative (% of class total)
	1A SN	1B SN	1C SN	2A SN	2B SN	2C SN	3A SN	3B SN	3C SN	4A SN	4B SN	4C SN	5A SN	5B SN	5C SN	6A SN	6B SN	6C SN
SM(d18:1/14:0)	3.13283	3.39116	1.95732	4.54102	3.48916	2.59661	1.99071	2.24284	2.86017	2.55099	2.22201	1.92479	3.97239	2.92007	2.98445	2.73117	2.97667	2.97307
SM(d18:1/14:1)	0.0467926	0.0461134	0.0437125	0.0553178	0.0465429	0.0469548	0.0401305	0.0403517	0.0476992	0.0475494	0.0525006	0.0476636	0.0734528	0.0617947	0.064163	0.0427578	0.0473079	0.0444572
SM(d18:1/16:0)	74.2313	73.4423	75.6407	76.9125	77.9017	78.776	78.8247	76.6119	76.005	80.4654	80.2839	81.224	75.3645	76.5816	75.2191	79.111	79.522	78.7713
SM(d18:1/16:1)	7.95196	7.98902	7.95711	8.31284	8.25585	8.82495	9.03137	9.19303	9.9574	8.60972	9.11505	9.05268	13.7184	13.4421	14.9197	8.25933	8.02934	8.35397
SM(d18:1/16:2)	0.0513156	0.0507793	0.0493905	0.0530585	0.0592367	0.0544364	0.0510411	0.0626404	0.0593723	0.0585635	0.0537584	0.0514433	0.0760748	0.0708556	0.0733978	0.0512498	0.049508	0.0535117
SM(d18:1/18:0)	2.2294	2.2534	2.23089	1.72435	1.68293	1.5293	1.62976	1.85995	1.53623	1.51188	1.45927	1.30309	0.972691	1.01475	0.978917	1.70648	1.78435	1.79332
SM(d18:1/18:1)	1.34896	1.38438	1.27042	1.04134	1.02662	0.880229	1.05632	1.03681	1.05122	0.93379	0.892081	0.914813	1.09586	1.01858	1.07151	1.00398	1.04539	0.990003
SM(d18:1/18:2)	0.0563173	0.0603531	0.0561584	0.0424399	0.0399671	0.0374833	0.0404223	0.0427721	0.045786	0.0421384	0.0399331	0.0381032	0.067022	0.0645215	0.0639819	0.0402752	0.0404583	0.0406253
SM(d18:1/18:3)	0.081387	0.074466	0.0822881	0.0553792	0.0577725	0.0915843	0.0538694	0.0633368	0.0659543	0.0780226	0.0899446	0.0804911	0.296839	0.281852	0.318659	0.0643235	0.0682129	0.0753274
SM(d18:1/20:0)	0.975102	0.983018	1.03436	0.495415	0.537085	0.447602	0.502405	0.584983	0.476173	0.462395	0.418324	0.395594	0.275824	0.344624	0.275615	0.560708	0.543558	0.558127
SM(d18:1/20:1)	0.393201	0.420886	0.378976	0.194449	0.221535	0.178997	0.206984	0.233669	0.200543	0.186507	0.186357	0.179033	0.197071	0.198426	0.200998	0.225268	0.216499	0.226631
SM(d18:1/20:2)	0.0189191	0.0255245	0.0204573	0.000267699	0.0140944		0.00649701	0.0165632	0.00491555				0.00719947				0.00778379
SM(d18:1/20:3)	0.0772872			0.821056	0.838395	1.43319	1.33008	1.53294	1.56406	0.471877	0.645073	0.698429				0.173238		0.215824
SM(d18:1/20:4)	0.0159657	0.00792749	0.00903585			0.00206357				0.00482105	0.00590734	0.00436341	0.0131221	0.0150975	0.0138878	0.00262197	0.00560116	0.00203637
SM(d18:1/20:5)				0.100876	0.0797354	0.0732387	0.158979	0.18652	0.174134	0.0377901	0.026819	0.0285892			0.0179086	0.0182371		0.0214324
SM(d18:1/22:0)	5.14417	5.30137	5.05734	3.01958	2.91157	2.60841	2.50159	3.25691	3.09398	2.28311	2.3411	1.95765	1.51672	1.67415	1.52282	3.16473	2.86985	3.05504
SM(d18:1/22:1)	3.86715	4.15794	3.83735	2.33168	2.51417	2.13678	2.21673	2.63903	2.46256	2.02888	1.96814	1.90972	2.12103	2.09246	2.04857	2.5953	2.56168	2.58425
SM(d18:1/22:2)	0.253753	0.282303	0.25022	0.147818	0.154375	0.143002	0.158228	0.163278	0.159593	0.130209	0.133446	0.130373	0.155373	0.151821	0.149003	0.164693	0.155998	0.157395
SM(d18:1/22:3)	0.0477329	0.0463734	0.0474652	0.0346352	0.0368429	0.0316795	0.0342674	0.0368828	0.0450964	0.0256568	0.0276007	0.0174634	0.0256042	0.0205835	0.0337654	0.0253202	0.0249029	0.0271105
SM(d18:1/22:4)	0.00851879	0.0134532	0.0116387	0.00571575	0.00337301	0.00664314	0.011518	0.0134973	0.00571082	0.00502826	0.00593858	0.00662577	0.00663683	0.0132513	0.00604027	0.00174913	0.00500106	0.00312456
SM(d18:1/22:5)	0.0286773	0.0286001	0.0215991	0.0251133	0.0278413	0.0230979	0.0362551	0.0421365	0.0362761	0.0229128	0.0217059	0.0242549	0.0372541	0.0333842	0.0329338	0.0452746	0.0325492	0.0374364
SM(d18:1/22:6)	0.0392799	0.0406251	0.0435712	0.0851092	0.101185	0.0776928	0.118166	0.139964	0.14811	0.042747	0.011131	0.0108556	0.00690698		0.00466912	0.0123057	0.0133536	0.016002
Cer(d18:1/14:0)	23.3976	18.7593	20.2008	17.7553	19.925	27.6532	10.6124	17.3086	26.9715	18.4546	26.1388	20.12	60.5766	50.4036	61.3647	18.2696	16.4417	18.8746
Cer(d18:1/14:1)	0.594266	0.554494	0.507174		0.970116	1.16113	0.420908	0.565237	0.406467	0.696166	0.472779	1.50876	0.546734	0.86723	0.282073	0.453321	0.368483	0.41974
Cer(d18:1/16:0)	21.3679	22.6277	22.8602	33.4058	24.4023	32.9264	54.672	38.8077	21.9853	46.7821	36.5998	43.9921	9.99086	8.5524	7.71461	21.3604	31.9603	25.9221
Cer(d18:1/16:1)	2.73316	2.74656	2.96078					1.87894	2.07177	2.58581				6.5553		2.44811	2.19562	2.78081
Cer(d18:1/16:2)	4.11238	4.57408	3.81085	4.20755	4.47572	3.02006	3.05349	4.18286	5.07036	1.97409	2.42598	2.26945	1.96886	1.87029	1.72137	3.65817	3.63633	4.02796
Cer(d18:1/18:0)	3.39956	4.31471	4.71084	1.49984	3.28247	2.18829	1.09958	0.883212	3.71491	1.48539	2.77087	1.52115	2.64915	1.98079	2.96558	4.2128	2.21247	2.70638
Cer(d18:1/18:1)	0.692991	0.892594	0.808588	1.20124	1.19349	0.689135	0.441897	0.468478	0.828963	0.817831	0.747055	1.00695	1.02173	1.38134	1.10515	0.634781	0.670348	0.710296
Cer(d18:1/18:2)	0.658167	0.682371	0.798367	0.41148	0.332953		0.258521	0.18849	0.2396				0.341789	0.520888	0.480732	0.551121	0.502051	0.49774
Cer(d18:1/18:3)	0.193095	0.143375	0.215716		0.195184	0.176792	0.152882	0.161023	0.234928	0.452504	0.393532		0.328688	0.146511	0.312168	0.155286	0.207725	0.143146
Cer(d18:1/20:0)		0.179918	0.123817	1.24045	1.8208	1.13329			0.341363							0.0857995	0.162666
Cer(d18:1/20:1)	0.352596	0.290407	0.337602											0.566105		0.563158	0.804226	1.28299
Cer(d18:1/20:2)	0.397429	0.316948	0.402592	0.509794	0.510114	0.354746	0.181787	0.208563	0.529254					0.24018		0.223346	0.247432	0.435635
Cer(d18:1/20:3)	0.151862				0.116038		0.147873	0.0699258	0.0805052		0.372893	0.524394
Cer(d18:1/20:4)	1.02473	2.17258	2.82312	1.73088	1.56005	1.01305	0.821581	0.929022	1.75402	1.20673	1.41014	1.33841	1.02522	0.737071	1.18497	2.36128	2.18637	1.92245
Cer(d18:1/20:5)	0.410749	0.393744	0.235108	0.397404	0.565832	0.738951	0.174423		0.28988	0.265743			0.223897	0.377065		0.300181	0.272206	0.276357
Cer(d18:1/22:0)	0.712554	0.965563	1.69721	4.20405	2.31118	0.897377	0.716143	1.82015	1.07168	3.02293	1.3168	1.50006	0.788573	1.20019	0.895327	2.96746	1.20288	1.40542
Cer(d18:1/22:1)	4.86356	4.77228	4.91195	3.51105	4.40072	2.49731	3.12803	3.73779	4.25752	4.38034	3.46776	4.16413	3.08165	8.46227	2.85957	5.15651	4.4219	5.08191
Cer(d18:1/22:2)	12.037	11.9503	11.2744	9.23221	10.6816	8.79252	6.76128	9.73438	11.903	5.79556	7.12687	7.55492	5.14949	5.15126	5.78879	10.7286	10.04	11.1567
Cer(d18:1/22:3)	5.96974	4.77452	4.93625	5.13568	5.44652	2.96063	2.65859	3.93957	4.78059	3.11605	3.27738	3.13017	2.75403	2.66696	2.35075	3.3785	3.48289	4.74094
Cer(d18:1/22:4)	4.58614	6.00304	4.80984	5.9399	6.36537	4.43882	4.2204	5.1434	4.9069	3.18358	3.66192	4.03331	2.73191	2.60774	4.13936	7.76192	5.77781	3.32818
Cer(d18:1/22:5)	11.7855	12.1272	10.9907	9.21171	10.7139	8.8956	10.0712	9.42771	8.068	5.08421	9.15618	7.17865	6.37324	5.60619	6.42377	14.0319	12.731	13.513
Cer(d18:1/22:6)	0.559137	0.758257	0.584051	0.405717	0.730613	0.462721	0.40706	0.544865	0.493548	0.696428	0.661194	0.157573	0.447578	0.106563	0.411101	0.697771	0.475661	0.773708
Cer(d18:0/14:0)	6.47819	9.30085	8.21639	3.1506	3.25537	7.30878	9.91472	10.9125	3.40209	7.95597	14.0763	25.5026	37.3421	7.07891	47.4078	6.2819	6.56436	13.6738
Cer(d18:0/14:1)			0.785315	3.90931	4.52265	6.4029	3.37282	2.66588	5.01624					10.5803		1.02788
Cer(d18:0/16:0)	33.0688	30.7836	28.6835	13.9881	15.6859	17.0353	18.4818	27.2294	24.1157	29.4298	17.0163	25.1858	20.4619	6.3462	22.6539	32.7862	27.7927	31.9311
Cer(d18:0/16:1)
Cer(d18:0/16:2)
Cer(d18:0/18:0)		5.1987	4.10763	3.63006	3.23596									1.40785		3.80151	1.07162	3.59856
Cer(d18:0/18:1)		1.64677	1.43427	3.50357	2.35392	2.96953	2.04615		4.22658				4.13864	2.60466	5.23775	1.079		2.03828
Cer(d18:0/18:2)	1.17568	0.828321		5.63764	3.04036	8.51207	2.94399
Cer(d18:0/18:3)				3.72531	2.04709
Cer(d18:0/20:0)			0.701268	3.60414	5.9957	2.69561	1.72123	3.63023	5.0019					1.11295		0.973239		1.68179
Cer(d18:0/20:1)		0.943237	0.582749	9.83337	4.72911	6.99696	4.77098	1.9189	6.17186		8.701			0.925017		0.982432
Cer(d18:0/20:2)	2.66744	2.16733	1.32631	3.26251	5.53017	3.89203	1.93518	2.32345	4.82675							1.75133	2.58223	1.78696
Cer(d18:0/20:3)	0.353648	0.883873	1.06585	2.11554	2.42035	4.78081	4.92962	3.53284	4.66062	7.97452	6.28813	11.888	4.74603	0.984623		0.41436	0.552943	0.796503
Cer(d18:0/20:4)	2.19401	1.38912	1.50248	0.965217	3.3151	1.25623	1.12822	1.27805		3.24107	4.80247			1.15239		1.9216	2.24012	2.30588
Cer(d18:0/20:5)	1.07348	0.950792	1.14687	1.09937	3.17246	1.02081										1.19024	0.929532	1.34684
Cer(d18:0/22:0)	3.74229	3.02479	4.92696	3.75183	2.65529	4.14426	4.27424	2.82073	3.58729	7.67303						2.01676	5.04055	3.10474
Cer(d18:0/22:1)		0.802597	0.817184	2.51222	1.79365	1.73208										0.74823
Cer(d18:0/22:2)	33.2603	26.8508	26.6071	14.7732	13.2268	14.4554	29.3149	26.1343	23.0777	27.1362	23.7079	15.7142	16.1062	49.5017	17.0582	27.96	29.8871	24.1376
Cer(d18:0/22:3)	3.81839	3.90741	3.47028	4.14352	3.03234	4.95478	4.85907	4.87768	6.25011	8.54791	7.24971	7.98061	2.98104	8.85449		4.58687	4.32928	4.74174
Cer(d18:0/22:4)	4.36123	6.06451	4.78066	1.0826	2.2612		2.86424	3.39751						4.74456		6.96615	7.46453	4.36334
Cer(d18:0/22:5)	7.80662	5.2573	9.84514	9.35824	7.43702	11.8425	7.44288	9.27852	9.66319	8.04145	18.1582	13.7288	5.74839	4.70638	7.64234	5.51224	8.52707	4.49282
Cer(d18:0/22:6)				5.9537	10.2896								8.47572				3.01797
HexCer(d18:1/14:0)	0.63647	0.6167	0.568839	0.534023	0.613196	0.51995	0.69867	0.673675	0.591164	0.581673	0.617861	0.600004	1.19668	0.957859	1.01242	0.582013	0.549495	0.480632
HexCer(d18:1/14:1)	0.0516078	0.0649142	0.0560289	0.0885321	0.0592954	0.0687981	0.0757551	0.0711366	0.0646062	0.0967773	0.0820425	0.101744	0.124507	0.144438	0.0756069	0.0693441	0.0481821	0.0550536
HexCer(d18:1/16:0)	53.5662	52.0637	56.4582	53.3178	59.8178	57.656	56.4706	52.8574	54.7975	55.9629	54.1396	54.9077	51.1876	47.029	53.0562	49.8262	54.4844	48.8485
HexCer(d18:1/16:1)	0.552861	0.624206	0.543117	0.775503	0.584376	0.680114	0.57272	0.66628	0.679165	0.635668	0.541698	0.722048	1.06883	0.98127	1.09952	0.581103	0.564925	0.539281
HexCer(d18:1/16:2)	5.1616	5.17628	4.67531	6.37165	5.24468	5.33882	5.28797	5.76456	5.55515	5.31438	5.48319	5.52151	5.75239	5.78589	5.57199	5.40279	4.89788	5.61612
HexCer(d18:1/18:0)	1.89059	1.79924	2.00706	2.00953	1.59701	1.55522	1.67295	1.5728	1.73521	1.68453	1.84189	1.63605	1.62572	1.67658	1.12439	1.82047	1.23978	1.95651
HexCer(d18:1/18:1)	0.264498	0.239514	0.252944	0.288428	0.268111	0.293774	0.262941	0.276428	0.29069	0.303952	0.346035	0.359425	1.01566	1.02522	1.02383	0.280916	0.238296	0.248902
HexCer(d18:1/18:2)	0.331986	0.416651	0.381468	0.430795	0.359695	0.421351	0.411265	0.449908	0.455157	0.467473	0.504143	0.528944	0.918509	0.965709	1.10326	0.46185	0.40587	0.453275
HexCer(d18:1/18:3)	0.151071	0.140372	0.119903	0.148421	0.142613	0.217076	0.126562	0.157669	0.184154	0.223178	0.264585	0.219634	1.0066	0.953632	0.920753	0.14893	0.129822	0.164718
HexCer(d18:1/20:0)	0.928723	0.874029	0.814367	0.913894	0.782428	1.00359	0.903661	0.897267	0.760121	0.72057	0.608419	0.902019	0.922874	1.09285	0.657714	0.931484	1.01724	1.01934
HexCer(d18:1/20:1)	0.213533	0.181484	0.179828	0.211055	0.181637	0.272098	0.189186	0.21576	0.214591	0.190161	0.236256	0.207952	0.940597	0.684101	0.944319	0.201285	0.192339	0.201937
HexCer(d18:1/20:2)	0.928125	0.87438	0.796558	0.89528	0.801767	0.913312	0.800856	0.950565	0.910798	0.888996	0.957664	0.875406	1.09885	1.22551	0.954368	0.971928	0.92267	0.90282
HexCer(d18:1/20:3)	0.314003	0.281037	0.336796	0.0819166	0.0486362	0.0831301	0.0422514	0.0367846	0.0505495	0.120748	0.0414	0.0480138	0.532524	2.46599	1.02252	0.555364	0.523264	0.210682
HexCer(d18:1/20:4)	0.118942	0.0114454	0.0587608	0.0325088	0.0102695	0.0155929	0.0376465	0.0180587	0.0102995	0.0109226	0.0241975	0.0389569	0.135168	1.58542	2.00438		0.348012	0.546945
HexCer(d18:1/20:5)	0.0365612	0.0496101	0.0528034	0.0440211	0.0570514	0.0987776	0.0663173	0.0748126	0.056925	0.0960018	0.131939	0.103493	0.439374	0.590735	0.580525	0.0597761	0.0953096	0.087035
HexCer(d18:1/22:0)	7.97977	6.85502	7.48733	6.58325	5.81521	7.02447	6.61568	7.15022	6.43798	6.63771	6.49807	6.58505	6.58112	7.12293	5.39083	7.48338	6.51298	7.4083
HexCer(d18:1/22:1)	1.81689	2.03486	1.67437	1.78896	1.48042	1.54767	1.62843	1.90533	1.65903	1.74337	1.71072	1.78983	1.68016	1.96233	1.98269	2.01412	1.73017	2.04171
HexCer(d18:1/22:2)	20.8497	23.0211	19.5223	21.0375	18.4648	18.2577	19.9942	21.806	21.0764	19.986	21.7527	20.2583	18.1891	18.7042	16.3376	23.8641	21.7885	24.2602
HexCer(d18:1/22:3)	4.00408	4.40137	3.83734	4.23654	3.46917	3.83026	3.94617	4.25173	4.28775	4.07519	4.015	4.32489	4.63415	4.46534	4.47324	4.51803	4.10181	4.68747
HexCer(d18:1/22:4)	0.14998	0.20641	0.137573	0.15269	0.118928	0.132435	0.135099	0.157357	0.137906	0.134271	0.121971	0.172892	0.252297	0.209705	0.323692	0.139463	0.160852	0.206623
HexCer(d18:1/22:5)	0.0337054	0.0295346	0.0207237	0.029679	0.0344858	0.0425854	0.042115	0.0238529	0.0296141	0.0439416	0.0349832	0.0297479	0.238479	0.176563	0.186135	0.0515857	0.0293909	0.0376839
HexCer(d18:1/22:6)	0.019125	0.0380604	0.0183424	0.0279796	0.0484143	0.0272291	0.0189276	0.022457	0.0152451	0.0816113	0.0456319	0.0663819	0.458833	0.194679	0.154007	0.0358716	0.0188006	0.026278
LacCer(d18:1/14:0)	1.21915	1.56878	1.13989	0.232561	0.889804	0.848274	0.8383	0.883404	0.906766	1.69569	1.84587	1.34272	1.28748	1.80855	2.59778	1.76066		0.928028
LacCer(d18:1/14:1)	0.426393	0.379993	1.45071	0.506917	0.487523	1.02404	0.301706	0.266049	0.287162	0.752202		0.548955	0.888943		1.29563	0.633879	0.593455	0.303302
LacCer(d18:1/16:0)	66.1136	60.6759	46.2255	50.3861	49.4026	50.2248	54.7816	48.8568	53.0316	50.6384	56.1433	62.431	48.5846	64.0316	46.4322	59.5675	70.019	65.1931
LacCer(d18:1/16:1)	0.0859242	0.446304	0.127776	15.8002	14.9192	14.6951	17.5062	20.2155	17.2283	7.85636	6.46363	6.66294	0.566888	1.85935	0.159246	0.828918	0.723955	0.504744
LacCer(d18:1/16:2)	3.60161	3.81445	5.23202	4.91926	4.625	3.14954	2.95172	3.87696	3.6474	6.2147	6.20415	4.3457	11.0711	7.63521	15.1642	6.48216	4.9943	4.70994
LacCer(d18:1/18:0)	1.46714	2.40735	1.91755	5.9375	6.64238	8.01152	6.1161	5.88418	5.2619	5.52135	4.50364	3.31612	7.77173	4.54668	7.14381	2.16338	1.47576	1.98217
LacCer(d18:1/18:1)	0.520858	0.813587	1.10524	0.326562	0.84691	1.30242	0.116154	0.253734	0.450811	0.61992	0.961762	0.587796	4.27126	0.979901	3.85381	1.03596	1.30055	0.834775
LacCer(d18:1/18:2)	0.497076	0.141749	1.00158	0.732771	0.948116	1.32613	0.668659	1.03603	1.20214	1.07566	0.911192	0.48179	2.92444	1.80879		0.681168	1.08512	1.46259
LacCer(d18:1/18:3)		0.152304	0.548281	1.71024	1.2844	1.54829	0.563244	0.859907	0.644584	1.65462	0.944124	0.921765	2.22089	1.42612		0.416343	0.282183	0.62235
LacCer(d18:1/20:0)	0.711741	0.579927	0.783276	0.685246	0.696595	0.854578	0.541211	0.511006	0.711433	2.18618	1.10801	1.23944	0.373462	0.436932		0.96513	0.625038	0.999259
LacCer(d18:1/20:1)	0.996083	0.323112	0.964034	0.695103	0.599858	1.01759	0.284677	0.686398	0.423897	1.04932	0.532225	0.871514	2.83594	3.55896	2.1688	1.10696	1.37836	0.745951
LacCer(d18:1/20:2)	0.749783	0.828036	1.30898	1.38781	1.39111	1.25659	1.44838	1.62245	1.49001	1.26535	1.64561	0.672077	3.90835	2.11361	1.27968	1.33366	0.665973	1.23784
LacCer(d18:1/20:3)	0.157366	0.305151		0.680309	0.888327	0.711296	0.375261	0.683999	0.548698	2.05813	1.92061	1.94895				0.640271	0.170109	0.386556
LacCer(d18:1/20:4)			0.324998	0.804969	0.454375	0.316817			0.281251	1.3578	0.828222	1.39484						0.51468
LacCer(d18:1/20:5)			0.439985	0.453086	0.610145	1.29878	0.416176	0.462969	0.37728		0.543948	0.727037				0.205761
LacCer(d18:1/22:0)	5.46257	5.91276	9.04611	2.60208	3.1146	1.89057	3.32895	3.70778	2.31035	3.46262	5.10252	3.28689	3.45511	2.53211	2.93384	5.95491	5.33476	6.75671
LacCer(d18:1/22:1)	0.284415	1.12642	0.539305	0.323601	0.14198	1.27502	0.38854	0.285983		1.09522	0.14807	0.796196	1.71148	0.84058	3.82392	0.784259	0.611894	0.526435
LacCer(d18:1/22:2)	12.6327	14.154	19.3307	6.5681	6.6597	5.17006	6.34913	6.38475	7.06843	6.73383	7.06015	5.16639	3.87796	4.0294	6.6448	11.2893	7.80654	9.47334
LacCer(d18:1/22:3)	4.5674	5.64606	6.8785	2.82191	3.18515	1.80025	1.79989	1.86984	2.45153	3.22722	1.84337	1.86239	1.79586	1.90036	4.62677	3.62526	2.32812	2.62088
LacCer(d18:1/22:4)	0.28311	0.260601	0.819385	1.17251	0.89105	1.01794	0.662108	0.995078	1.02731	0.472717	0.586285	0.705341			1.87548	0.524575	0.604877	0.197335
LacCer(d18:1/22:5)	0.223046	0.463497	0.816167	0.33149	0.668673	0.728256	0.561966	0.657147	0.310774	0.472599	0.70328	0.690157	2.45451	0.491902
LacCer(d18:1/22:6)				0.921658	0.652553	0.532091			0.338392	0.59008
TG(48:0/FA16:0)							0.466635		0.667378					0.0280959		0.397439	0.357282	0.192245
TG(48:1/FA16:0)	0.652724	0.436232	0.66912	0.19334		0.304549	0.794733	0.455465	0.46272	0.738809	0.451098		0.337134	0.0406575	0.259809	0.44359	0.78499	0.337727
TG(48:1/FA16:1)	0.401793	0.43344	0.179256	0.399525			0.136003	0.544997	0.413211		0.24744	0.283538	0.281842	0.0241235		0.379669	0.493627	0.110816
TG(50:0/FA16:0)		0.103859		0.44265	0.380801	0.213089		0.161961	0.391848	0.452549		0.135004		0.0166221	0.154427	0.246096	0.150044	0.0559633
TG(50:0/FA18:0)										0.227497		0.229689		0.00440885		0.133716		0.156389
TG(50:1/FA16:0)	1.48239	1.28642	1.00226	1.12592	0.757189		1.81733	1.28779	1.17747	0.982268	1.51298	1.99233	1.26584	0.289121	1.27451	1.5405	1.29129	1.31306
TG(50:1/FA18:1)	0.826782	0.652278	0.449345	0.327087	0.468846	0.713659	0.589465	1.20372	0.70486	0.222436	0.765374	0.720244	0.568685	0.317897	0.359926	0.747486	0.708333	0.822774
TG(50:2/FA16:0)	1.00539	0.829501	1.05515	0.861343	1.13809	1.08329	0.998472	1.60073	1.62393	1.17613	0.867619	0.697483	1.73892	0.0625958	0.985938	0.488639	0.64306	0.872068
TG(50:2/FA18:2)	0.129885	0.0769518	0.200408	0.126021			0.250748		0.369877		0.247837		0.170754	0.0504727	0.14875	0.169697	0.184055	0.145922
TG(50:3/FA16:0)	0.453672	0.164054	0.386405	0.30122	0.264768	0.0646704	0.583722	0.19631	0.134622	0.331915	0.137963	0.254259	0.306537	0.00544832	0.155285	0.323196	0.249028	0.300917
TG(50:3/FA18:3)		0.0562596		0.114452	0.146215	0.0719575	0.0650406	0.142777		0.138959				0.00604384	0.0634976
TG(52:2/FA16:0)	1.99491	1.69746	3.53832	0.906399	0.829786	1.21914	2.13272	1.71862	2.61828	0.691446	1.52436	0.618883	1.45308	2.79954	1.77401	1.89023	1.76687	1.66673
TG(52:2/FA20:2)	0.246122	0.176965	0.185828	0.114288		0.182175				0.115322	0.133207	0.245751	0.331128	0.00253852	0.135299	0.300351	0.0636793	0.0980751
TG(52:3/FA16:0)	0.616848	1.07232	1.12712	0.670174	0.28023	0.402423	0.873807	0.844324	0.865092	1.08447	0.533834	0.206185	0.667351	0.260208	0.495988	0.893443	0.995138	1.24599
TG(52:3/FA20:3)	0.185553	0.0478081	0.167974	4.03715	3.70922	2.26813	0.132141		0.953059	0.225768	0.210162	0.0484744	0.0728804	0.0026571	0.593972	0.131424	0.345525	0.126431
TG(52:4/FA16:0)	0.114966	0.116237	0.460312	0.189555	0.226474	0.198889	0.143956	0.296488	0.390338	0.173543			0.229993	0.146659	0.434856	0.059176	0.450548	0.403048
TG(52:4/FA20:4)	0.096551	0.138452	0.1176	0.517181	0.233643	0.236694	0.0692462	0.246453	0.0432866	0.170797	0.0945091	0.133003	0.0757698	0.00492276	0.0988523	0.0634291	0.0828257	0.0635849
TG(52:5/FA16:0)	0.0365623	0.138645	0.179903	0.289792	0.099667		0.0601174	0.148247	0.128564	0.490869	0.305278	0.154722	0.218445	0.00687312	0.359129	0.145637	0.113239	0.203452
TG(52:5/FA20:5)	0.161829		0.0778125		0.296637				0.240362			0.18282		0.00803823			0.0755415	0.0521095
TG(54:2/FA16:0)	0.367837	0.314291	0.442119		0.181363	0.419647	0.245413	0.564873	0.22189	0.201811	0.257625	0.502316	0.448797	0.0341534	0.309534	0.26604	0.490605	0.229547
TG(54:2/FA22:2)	0.051075	0.0524036	0.124231	0.176447				0.21316	0.0625862					0.0220755		0.0467491
TG(54:4/FA16:0)	0.155699	0.373769	0.652663	0.486762	0.18258	0.41665	0.556208	0.302382	0.788193	0.524625	0.5449	0.217954	0.392952	0.00122842	0.374053	0.642021	0.320931	0.443434
TG(54:4/FA22:4)	0.114127	0.0616595		0.146852		0.310602	0.121532		0.0422046	0.0578413				0.0016941	0.0796671	0.0881661	0.0186121	0.0377943
TG(54:5/FA16:0)	0.714383	0.176243	0.41364	0.264629	0.15029	0.228555	0.226856	0.374185	0.461932	0.0961898	0.188814	0.146484	0.213743		0.40714	0.225533	0.415667	0.365849
TG(54:5/FA22:5)		0.240218		0.239874										0.135498		0.216996	0.177528	0.191423
TG(54:6/FA16:0)	0.296884	0.306529	0.0480099	0.307485	0.0801193		0.190327	0.355326	0.347237	0.121109	0.306384	0.323387	0.14998		0.181012	0.342045	0.283016	0.205184
TG(54:6/FA22:6)	0.423462										0.357042			0.0342654		0.356028	0.230532	0.16584
TG(48:2/FA16:0)	0.465044	0.251679	0.263561	0.114781	0.328752		0.160637	0.174737	0.150414	0.334754	0.193455	0.239372	0.366823	0.0604793	0.10238	0.122296	0.180025	0.204478
TG(48:2/FA16:1)	0.622454	0.327825	0.50688	0.309994	1.00511	0.394447	0.495476	0.509717	0.895114	0.424972			0.376779	0.00865049		0.210819	0.282859	0.26249
TG(50:1/FA16:1)		0.0982364	0.0450727		0.102262		0.0565509	0.324372	0.607238	0.306741		0.434934	0.158555	0.00965404	0.23852	0.122481	0.116317	0.0969442
TG(50:1/FA18:0)	0.168455	0.070897	0.196315	0.0699957	0.32532		0.287593	0.247144		0.222477	0.179765		0.171762	0.0174348	0.211681	0.193915	0.049782	0.079254
TG(50:2/FA16:1)	1.54856	1.29633	1.05645	0.610364	0.804898	0.704582	1.52216	1.12154	1.31681	1.22329	1.35182	1.1879	1.53392	0.0350062	1.37093	0.983097	1.26015	1.1287
TG(50:2/FA18:1)	1.47093	1.50102	1.33369	0.26713	0.499463	0.507278	1.56797	0.954368	1.29141	0.670886	0.481352	0.696079	1.16316	0.223022	1.01182	0.841931	0.954846	0.885591
TG(50:3/FA16:1)	1.14855	1.08773	1.57285	0.648497	0.571859	0.684741	1.30224	0.446481	0.756268	0.375754	0.767289	0.553467	0.79742	0.0514304	1.00119	1.00644	1.05037	0.556131
TG(50:3/FA18:2)	0.467448	0.52837	0.261976		0.300461	0.430543	0.241666	0.182843	0.370505	0.188582	0.253472	0.279373		0.0630357	0.247378	0.166386	0.416035	0.21376
TG(50:4/FA16:0)	0.120321	0.1866			0.0637541	0.0840954		0.092119	0.0369502	0.0622766	0.0777832			0.00198054	0.347181	0.133205	0.119995	0.0239034
TG(50:4/FA16:1)		0.249229	0.247346		0.233956		0.0911097	0.14665	0.219621	0.405414			0.231534	0.00132257		0.182694	0.123961	0.0925182
TG(50:4/FA18:3)		0.0735518									0.14008			0.00810533		0.0996027		0.115497
TG(52:3/FA16:1)	1.08685	1.70956	0.97923	0.440631	0.635812	0.92851	0.956287	1.16115	1.55195	1.38634	0.668799	1.01208	0.705324	0.117881	0.932656	1.11562	0.985931	0.735357
TG(52:3/FA20:2)	0.176291	0.212287	0.156506	0.0720972	0.439139		0.229477	0.300783	0.341398	0.121275	0.176513	0.194688	0.327622		0.221259	0.250178	0.302478	0.184123
TG(52:4/FA16:1)	0.499746	0.401264	0.76615	0.252903	0.649108	0.171856	0.782588	0.702231	0.568308	0.151788	0.116279	0.277419	0.519538	0.0222681	0.488676	0.788381	0.58105	0.677463
TG(52:4/FA20:3)	0.376414	0.363885	0.402825	0.0974771	0.332286	0.182969	0.181585	0.221145	0.384748	0.187199	0.269417	0.307508		0.00210829		0.285861	0.25412	0.22651
TG(52:5/FA16:1)	0.19676	0.278669	0.193069	0.3014		0.0384886	0.25823	0.0796761	0.218405	0.225604	0.0957997	0.0860123	0.458329	0.0117536	0.461739	0.0974902	0.222395	0.0690709
TG(52:5/FA20:4)	0.290249	0.298846	0.289162	0.217685	0.122505	0.187776	0.468078	0.417443	0.197462	0.163027	0.460286	0.383845	0.209876	0.0062795	0.144345	0.466911	0.240024	0.206235
TG(52:6/FA16:0)																		0.0578233
TG(52:6/FA16:1)	0.2452	0.150919	0.0873783	0.087803	0.0712827		0.0490621	0.163374	0.0819933	0.205915	0.0792482	0.248265	0.0750381	0.00240644	0.101249	0.0926152	0.0501472	0.218207
TG(52:6/FA20:5)	0.131985			0.244456		0.169484			0.127827					0.0104923		0.0459051
TG(54:3/FA16:0)	0.573509	0.42092	0.696311	0.213153	0.202528	0.129355	1.06652	0.530215	0.521344	0.502096	0.497763	0.597613	0.723442	0.0113624	0.803719	0.842637	0.419917	0.70705
TG(54:3/FA16:1)	0.400686	0.426364	0.152047	0.191292	0.0998282	0.265711	0.259827	0.0862496	0.201002	0.032612	0.0723876	0.191185	0.126366	0.00582619	0.123276	0.249293	0.181592	0.195327
TG(54:3/FA22:2)		0.063907	0.0265943	0.104462	0.14156	0.288345	0.153526	0.171336	0.0939929	0.142809		0.0857367	0.0483191	0.00411725	0.06511	0.0132025	0.0589225	0.0591891
TG(54:5/FA16:1)	0.505268	0.51292	0.244897	0.243649	0.103315	0.347677	0.359048	0.413894	0.281077	0.534954	0.10974	0.808977	0.835636	0.00634266	0.55843	0.49586	0.291045	0.426459
TG(54:5/FA22:4)	0.330982	0.196704	0.0318665	0.111094			0.216046	0.147121	0.128683		0.0554237		0.0488768	0.00893822	0.155979	0.114128	0.124225	0.134472
TG(54:6/FA16:1)	0.468523	0.566325	0.102175	0.18589			0.062322	0.16537	0.22482		0.157256	0.313869	0.148758	0.00921815	0.217423	0.316399	0.231594	0.190146
TG(54:6/FA22:5)	0.13266	0.24474	0.316948			0.190404	0.107456	0.261724	0.0806693	0.111077	0.202623	0.284314	0.227519	0.0489701	0.192617	0.108768	0.14958	0.131535
TG(54:7/FA16:0)		0.211228	0.144641		0.0754713	0.0936774								0.0142854	0.276849	0.244715	0.113965
TG(54:7/FA16:1)	0.314618	0.156332	0.401026	0.2016	0.234735	0.094127	0.0903656	0.264847	0.290981	0.223491	0.310252	0.104742	0.239343	0.00146335	0.331399	0.189183	0.276185	0.211585
TG(54:7/FA22:6)	0.925287	1.00262	0.657695	0.575656	0.0943397	0.206602	0.756215	0.468446	0.386395	0.109517	0.254487	0.684928	0.535951	0.024032	0.373225	0.576683	0.780139	0.516498
TG(52:0/FA16:0)		0.266641	0.177165		0.408437				0.110026		0.159585				0.668989	0.118632
TG(52:0/FA18:0)						0.51887	0.203452		0.332383					0.00277301	0.378179	0.184453	0.110326
TG(52:1/FA16:0)	0.402924	0.675769	0.131489	0.612856	0.570261	0.240869	0.429056	0.731065	0.264123	0.857831	0.236467	0.449246	0.682226	0.348332	0.485939	0.520441	0.698404	0.327511
TG(52:1/FA18:0)	0.309753	0.430174	0.293078		0.520801		0.255991	0.666716				0.347273	1.02925	0.292989		0.36945	0.661994	0.256639
TG(52:1/FA18:1)	0.815721	0.254089			0.256616			0.291913	0.281904	0.351016				0.390054		0.284758	0.611532	0.470155
TG(52:2/FA18:0)	0.550643	0.373926	0.36556	0.0929574	0.216024	0.192557	0.225166	0.372644	0.115346	0.276936	0.268855	0.286516		0.0542869	0.0950711	0.184518	0.347013	0.254114
TG(52:2/FA18:2)														0.0402423
TG(52:3/FA18:0)				0.0628604	0.197102				0.0867933	0.0739735	0.160592			0.0028307		0.0621298		0.0374352
TG(52:3/FA18:3)	0.0745574		0.118593		0.296322	0.125134	0.0571026			0.138331				0.00647306		0.0785187	0.0947586	0.107485
TG(54:2/FA18:0)	0.401838	0.342563	0.448188	0.275913	0.276089		0.42585	0.376863	0.633384	0.427473	0.620564	0.406536	1.0348	2.88334	0.584332	0.866304	0.648833	0.493236
TG(54:2/FA20:2)		0.176138	0.0783652					0.323777	0.0961364				0.10613	0.00368242		0.178714	0.0666814	0.147805
TG(54:3/FA18:0)	0.163848	0.326133	0.210036						0.407385	0.216807	0.213511	0.283009	0.317828	0.342821	0.299974	0.0692707	0.330031	0.334052
TG(54:3/FA20:3)		0.0351996	0.31163	0.182737	0.0165628	0.0424942	0.0668334	0.21678	0.297964	0.0492499	0.0882453		0.194654	0.000576313	0.0671321	0.0791924	0.04232	0.0651643
TG(54:4/FA18:0)	0.16442		0.313383	0.209248	0.236901	0.474124	0.0503843	0.1984	0.0623837	0.229652	0.348255	0.0680263	0.160875	0.103172	0.112236	0.0685541	0.145055	0.0915526
TG(54:4/FA20:4)	0.0708127	0.314807		0.116237	0.574092	0.069181	0.129988	0.450823			0.26971			0.0024506		0.0938461	0.106557	0.0969514
TG(54:5/FA18:0)		0.102247		0.22832			0.0807132	0.0918502						0.0042755		0.0851778	0.109772	0.0502553
TG(54:5/FA20:5)	0.118739		0.0556351	0.862357	0.232108		0.224549	0.0930579	0.188021				0.106681	0.00688669			0.0427379
TG(56:2/FA16:0)	0.121488	0.170074			0.0689704	0.105464		0.0685362	0.0876444	0.0842095	0.0583613	0.188832	0.162426	0.0142447	0.0690672		0.0650086	0.0549383
TG(56:2/FA18:0)		0.226688	0.136628	0.131336		0.0962104	0.0756071	0.0656696	0.063908		0.0833668	0.159383	0.155672	0.020757	0.150295	0.0414174	0.066115	0.0551054
TG(56:2/FA22:2)			0.0544997		0.0629644		0.0806321		0.0835674	0.0358972	0.108004	0.0625909	0.112831	0.00222173	0.127457	0.0596172		0.00870353
TG(56:4/FA16:0)	0.339484	0.198656	0.317898	0.15573	0.203196	0.339074	0.343569	0.109138	0.346852	0.148813	0.0970597	0.395667	0.529095		0.045183	0.347476	0.181193	0.256962
TG(56:4/FA18:0)	0.301494	0.360876	0.247885	0.169062	0.0581006	0.192547		0.229325	0.21068	0.286401	0.212466	0.209681	0.206251	0.00483742	0.264211	0.189123	0.162293	0.139992
TG(56:4/FA22:4)	0.0561456	0.0824386	0.0501831	0.0349238	0.0697369	0.187665	0.272984	0.0953868	0.0768308	0.171989	0.0200721	0.00180482	0.0312597		0.143105	0.0836731	0.022622	0.0108398
TG(56:5/FA16:0)	0.216894	0.381006	0.460607		0.0979603	0.208589	0.256272	0.418325	0.176587	0.347911	0.217021	0.0954643	0.279702	0.00604361	0.579	0.390437	0.44781	0.425937
TG(56:5/FA18:0)		0.154095					0.323391	0.0937826			0.124873		0.48998	0.00982343	0.412534	0.330471		0.165308
TG(56:5/FA22:5)	0.190638	0.0713615	0.108443	0.322621	0.0485147	0.0762113	0.0805502	0.0719471	0.244254	0.13841	0.0915209	0.158982	0.231325	0.134685	0.312442	0.303827	0.164179	0.0505469
TG(56:6/FA16:0)	0.488913	0.492254	0.17269	0.101238	0.111727	0.144282	0.178566	0.0610594	0.403338	0.238347	0.167426	0.205507	0.548202	0.00780464	0.317813	0.406761	0.413642	0.295444
TG(56:6/FA18:0)	0.151397	0.255831			0.0919818		0.0513524	0.0411412	0.112616	0.242606	0.0604859	0.222971	0.222151		0.296285		0.080904	0.0651309
TG(56:6/FA22:6)	0.102291	0.243635	0.305813	0.040105	0.176136	0.394057	0.224463		0.163994	0.24892	0.139974	0.140811	0.0387358	0.0286719	0.554763	0.223559	0.0710828	0.119257
TG(52:2/FA18:1)	3.13602	4.28371	3.62524	1.66457	1.49	1.61724	3.38858	3.29464	2.47683	2.19156	2.16394	1.80664	2.1702	4.00614	2.66456	3.55015	4.11704	2.93041
TG(52:3/FA18:1)	2.85263	1.37435	2.10202	1.23927	1.70611	0.656434	1.67243	2.28421	1.24152	1.13806	1.29135	0.960396	2.13574	0.316776	1.3053	3.26657	2.47064	1.89439
TG(52:3/FA18:2)	0.711424	0.978649	0.460557	0.74402	0.545717	0.268283	0.819296	0.733756	0.87359	0.522756	0.502686	0.585108	0.447226	0.234826	0.573261	1.00109	1.12389	0.913684
TG(52:4/FA18:1)	0.437149	0.530294	0.490788		0.412058	0.323754	0.554083	0.206592	0.360555		0.168115			0.0203699	0.33629	0.400357	0.658571	0.394919
TG(52:4/FA18:3)	0.555492	0.528201	0.70409		0.276959	0.37148	0.266377		0.120246					0.0251667	0.494563	0.182109	0.312385	0.249226
TG(54:3/FA18:1)	3.52718	4.47595	5.7864				3.29109	3.48296	5.14139	2.02442	2.15651	2.60772	3.62302	39.0978	3.55377	3.67485	5.16524	8.73175
TG(54:3/FA20:2)	0.647314	1.13495	0.467278	0.371632	0.244141	0.30763	0.929567	0.614847	0.69097	0.52597	0.474486	0.24843	0.376525	0.00376235	0.691823	0.691377	0.606619	0.452008
TG(54:4/FA18:1)	1.89576	2.03136	1.4064	0.720074			1.69017	1.06517	1.75631	1.31463	1.62699	0.981288	1.33151	1.7012	1.37471	1.21721	2.12122	4.80258
TG(54:4/FA20:3)	0.577511	0.750408	0.823305	0.404638	0.416947	0.239318	0.606016	0.447518	0.452312	0.241323	0.30515	0.35394	0.684718	0.00651277	0.434525	0.866812	0.652562	0.797683
TG(54:5/FA18:1)	0.338223	0.583938	0.857474	0.254279	0.192023		0.354507	1.29771	0.342797	0.634773	0.625425	0.3413	0.770488	0.424933	0.464099	0.679351	0.687736	2.95331
TG(54:5/FA20:4)	0.68175	0.402429	1.03233	0.655087	0.369954	0.733595	0.735362	1.051	0.451003	0.470215	0.247978	0.398205	0.342937	0.00448167	0.589983	0.754225	0.66719	0.494999
TG(54:6/FA18:1)	0.301868	0.0703457	0.192963	0.0541804	0.0531303	0.214714	0.209893	0.112234	0.0878609	0.225434	0.0831192		0.461299	0.0203274	0.303752	0.0806377	0.194899	1.18608
TG(54:6/FA20:5)	0.0595059	0.21154	0.189204	0.0948763	0.206015	0.0861484	0.0732339	0.0981165	0.182772	0.319072	0.0749486			0.0124228	0.145632	0.247785	0.121342	0.242039
TG(56:3/FA16:0)		0.25073	0.10987				0.18377		0.0930757	0.166072				0.00291897	0.200156	0.2272	0.0962558	0.15275
TG(56:3/FA18:1)	0.709504	0.868234	0.575786	0.526411	0.113795	0.394789	0.830336	0.451946	0.613492	0.576916	0.591805	0.323482	0.172568	0.408756	0.766844	0.699057	0.568486	0.933575
TG(56:3/FA22:2)	0.181577	0.224128	0.124676	0.0579425	0.129891	0.342135	0.0895716	0.157146	0.0692424	0.229003	0.193637	0.0750701	0.0884403	0.00767147	0.310832	0.15817	0.0978332	0.0964618
TG(56:5/FA18:1)	0.787121	0.653653	0.607729	0.483783	0.353114	0.198125	0.577398	0.702499	0.480415	0.613264	0.732483	0.67614	0.942812	0.0140422	0.583415	0.519696	1.21229	0.833165
TG(56:5/FA22:4)	0.28364	0.253721	0.355836	0.1215	0.0815207	0.342044	0.0873003	0.359032	0.250002	0.326313	0.196488	0.335434	0.277098	0.0303296	0.146351	0.371782	0.518822	0.262197
TG(56:6/FA18:1)	0.656803	0.63542	0.516166	0.210329	0.19024	0.23353	0.486515	0.426141	0.168819	0.795981	0.413438	0.354527	0.704021	0.00581762	0.58064	0.521624	1.08175	0.38111
TG(56:6/FA22:5)	0.789663	0.351998	0.403856	0.230211	0.225937		0.331778	0.352926	0.340084		0.272899	0.136803	0.473414	1.13678	0.315449	0.422848	0.548196	0.422045
TG(56:7/FA16:0)	0.286182	0.230081	0.258657	0.0614404	0.210657		0.269722	0.294187	0.112368	0.328913	0.460158	0.248809	0.065661	0.0145511	0.301873	0.419563	0.267832	0.250926
TG(56:7/FA18:1)	0.191411	0.514368	0.514198	0.242027	0.214509	0.280624	0.518689	0.482245	0.149614	0.570631	0.353211	0.476199	0.446573		0.332002	0.532346	0.492992	0.272034
TG(56:7/FA22:6)	1.45815	1.84178	1.05422	0.281201	0.554771	0.610531	1.39328	1.1339	1.16372	0.356583	0.509447	0.652811	1.23603	0.138163	0.607134	1.62281	1.34761	1.0251
TG(52:4/FA18:2)	0.835926	0.919037	0.509153	0.163339	0.273472	0.267728	0.736667	0.522597	0.46264	0.463122	0.813487	0.532764	0.305853	0.221901	0.546866	0.527383	0.794377	0.721956
TG(52:5/FA18:2)	0.137177	0.181806	0.193873	0.225328	0.446184			0.177227	0.0992521	0.912898	0.302895	0.09886	0.258779	0.0143824	0.0623884	0.194033	0.0889005	0.222124
TG(52:5/FA18:3)	0.463649	0.285726	0.499815	0.198399	0.0606434	0.127646		0.261946	0.128774	0.0382113	0.287822	0.320722	0.426648	0.0263806	0.253697	0.206098	0.311908	0.0357219
TG(54:4/FA18:2)	0.697601	0.866624	1.17092	0.420106			0.493644	1.04124	0.660591	0.533788	0.481856	0.481684	0.927589	1.35047	0.659007	1.45992	1.13749	2.6231
TG(54:4/FA20:2)	0.465091	0.175086	0.379446	0.388887	0.358461	0.483319	0.526403	0.650972	0.650035	0.117196	0.333194	0.104001	0.35666	0.00540914	0.107104	0.566529	0.405646	0.267072
TG(54:5/FA18:2)	0.879708	0.387076	0.749337	0.214354	0.360312		0.335754	0.355006	0.303882	0.355964	0.522376	1.10719	0.626252	0.634521	0.311563	0.393133	0.805953	1.32344
TG(54:5/FA20:3)	0.833655	0.563233	0.582447	0.0537856	0.560105	0.0689284	0.415717	0.487758	0.309139	0.545984	0.805618	0.434741	0.362484	0.00653146	0.428014	0.668269	0.43126	0.507508
TG(54:6/FA18:2)			0.5491					0.363223					0.704455	0.496897		0.245407	0.657309	1.46878
TG(54:6/FA20:4)	0.543406	0.559161	0.640402	0.229556	0.227256	0.608766	0.530357	0.394144	0.310427		0.495202	0.550906	0.901007	0.00415572	0.56573	0.765831	0.684985	0.562354
TG(54:7/FA18:2)			0.156508											0.0108295	0.335079	0.138942	0.150689	0.272141
TG(54:7/FA20:5)	0.124964	0.128411		0.159352									0.207816	0.0152779		0.169968	0.140041	0.10441
TG(56:4/FA18:2)	0.0803554		0.0740361				0.0774805		0.137158		0.103163			0.0407193	0.131216	0.304255	0.171096	0.0937654
TG(56:4/FA22:2)			0.0511128	0.0883051		0.123527	0.115063	0.0467248	0.0728866		0.0548535	0.241791		0.00174019		0.0365104	0.0656062	0.0242728
TG(56:6/FA18:2)	0.174976	0.147102	0.0537203	0.0824374	0.0984535	0.0407602	0.0476727	0.253777	0.130618	0.103398	0.140298	0.160218	0.374589	0.00569433	0.164283	0.0481379	0.20911	0.0679551
TG(56:6/FA22:4)	0.436483	0.249284	0.123358	0.0175855	0.175739		0.110835		0.0757132	0.126663	0.142643	0.0955186	0.120695	0.24723	0.217173	0.181913	0.159406	0.0971057
TG(56:7/FA18:2)	0.318536	0.141151	0.116709		0.198855	0.0409155	0.0145352	0.0772937	0.141221	0.29847	0.143383	0.143335	0.160945	0.00151124	0.222298	0.194294	0.0917963	0.251711
TG(56:7/FA22:5)	0.382069	0.186682	0.210099	0.0775243	0.133408	0.200735	0.354072	0.103339	0.19426	0.133674	0.123397			0.108602	0.123461	0.429685	0.241804	0.401506
TG(56:8/FA16:0)	0.181457	0.224266	0.147788				0.125363	0.123948	0.100266		0.089097			0.0140714	0.365927	0.183466	0.139088	0.050974
TG(56:8/FA18:2)	0.308197	0.0981322	0.0755943	0.501836	0.0493885	0.418701	0.233953		0.247442	0.199182	0.0755999	0.237516	0.207729	0.00203946	0.163753	0.292478	0.109341	0.146847
TG(56:8/FA22:6)	2.3057	1.09525	0.973355	0.451143	0.542844	0.527193	0.959943	0.698607	0.418413	0.405785	0.899524	0.482863	1.52534	0.106256	0.829784	0.874983	1.43508	0.718968
TG(52:6/FA18:3)	0.133266	0.203102	0.206178		0.128331	0.0568067			0.0484411	0.1644	0.223428	0.459456		0.00241596	0.0679976		0.0157012	0.0284387
TG(54:5/FA18:3)	1.58959	1.12498	1.50891	0.23147	0.0840013	0.181503	0.34138	0.152705	0.320459	0.27937	0.491647	0.202581	1.04678	0.107515	0.85583	0.414488	0.49676	0.785479
TG(54:5/FA20:2)				0.488087							0.121611		0.144977			0.0710459		0.0757629
TG(54:6/FA18:3)	0.0701089	0.352812	0.446927	0.205796	0.307368	0.175583	0.24643	0.0949904	0.0888388	0.30809	0.460976	0.0226419	0.389348	0.0601201	0.415015	0.277097	0.330947	0.68295
TG(54:6/FA20:3)	0.12188	0.153927	0.186012	0.0879746	0.177216		0.0486841	0.166128		0.152976	0.0484992		0.110409	0.00203368	0.117921	0.127545	0.0733048	0.0597068
TG(54:7/FA18:3)	0.27321	0.288137	0.260166		0.0386582	0.0884742			0.168231	0.160687	0.290903	0.51678	0.208443	0.0379348	0.109549	0.0429102	0.102764	0.388205
TG(54:7/FA20:4)	0.0946128	0.274445	0.381002	0.198374	0.260544	0.0619316	0.215262	0.121091	0.0270005	0.236239	0.165795	0.374701	0.10363	0.00195214	0.203598	0.0741125	0.218607	0.147763
TG(54:8/FA16:0)	0.128571	0.0913881		0.118737			0.0957544	0.279943	0.106294			0.0957406	0.241648	0.799355		0.0900438	0.116431	0.0407478
TG(54:8/FA18:3)	0.0429104	0.117875	0.126343		0.115902	0.140289		0.0386033			0.0545695	0.120349	0.0362574	0.00633466			0.184935	0.0777534
TG(54:8/FA20:5)	0.118001	0.0757335	0.0377455	0.178487	0.0269049		0.0124697	0.0283479	0.110272	0.201974	0.12832	0.0198882	0.0485905	0.00556506	0.013873	0.00811359	0.0364398
TG(56:5/FA18:3)	0.219589	0.186856	0.371142	0.0448228	0.111453	0.0695493			0.0428183	0.0844447	0.0707645	0.288762		0.00575914	0.201233	0.0937369		0.132558
TG(56:5/FA22:2)	0.0404115	0.130385	0.0185416	0.0417057	0.0275625	0.0690724	0.0356366	0.0185945	0.0700817	0.0845916	0.386095	0.0881664		0.000358708			0.00611526	0.0425659
TG(56:7/FA18:3)	1.22444	1.25422	1.67727	0.0588982	0.00116878	0.242057		0.0123751	0.124186	1.08383	1.0047	1.30467	1.04986	0.0189124	0.479994	0.752326	0.813575	0.550098
TG(56:7/FA22:4)	0.0970138	0.143439	0.0613274	0.0537732	0.05036	0.20517	0.13331	0.221795	0.0903509	0.0680187	0.138923	0.0868695	0.0364335	0.00669101	0.0645715	0.0912511	0.030696	0.0354327
TG(56:8/FA18:3)	0.687154	0.509314	0.792456	0.0188776	0.222144	0.349084		0.160495	0.0530568	0.146615	0.0575022	0.0838709	0.669221	0.00894266	0.464785	0.3833	0.313724	0.219514
TG(56:8/FA22:5)		0.0376274	0.0813038	0.0737995		0.156066		0.114617	0.0276433	0.183546		0.0426142		0.0119479	0.138459	0.0762587	0.0981275	0.0511937
TG(56:9/FA16:0)		0.0817541	0.0448043	0.0633361		0.194805	0.0606223	0.291512	0.0866354	0.0773913	0.141859			0.0124972	0.209255	0.0644847	0.0460279	0.0746269
TG(56:9/FA18:3)	0.0855123	0.118117	0.14483	0.113776	0.0332505	0.496527				0.186179		0.0914696	0.362517	0.00178386	0.0671573	0.0893779	0.116098	0.0283771
TG(56:9/FA22:6)	0.372	0.395312	0.152318	0.491859	0.212548	0.278522	0.210425	0.139785	0.224093	0.115444	0.343605	0.103093	0.468192	0.00528743	0.1573	0.283966	0.226624	0.203653
TG(56:4/FA20:2)	0.409753	0.464016	0.672507	0.280056	0.212961	0.638423	0.422221	0.178857	0.713464	0.234867	0.276162	0.64189	0.726729	0.016596	0.243834	0.708214	0.338452	0.578309
TG(56:5/FA20:2)	0.264621	0.227251	0.201443	0.0801422	0.0854857	0.194066	0.390727	0.371518	0.301247	0.119797	0.089978	0.276306	0.217417	0.00898245		0.319689	0.166016	0.197975
TG(56:5/FA20:3)	0.51481	0.786437	0.723703	0.37723	0.168248	0.396948	0.594617	0.958717	0.330303	0.160313	0.736112	0.406866	0.902721	0.0131414	0.521511	0.563742	0.710139	0.558135
TG(56:6/FA20:2)	0.172721	0.0692829	0.265403	0.133922	0.0478175	0.249602	0.111743	0.0273131	0.0277499	0.147949	0.0265591	0.180103	0.431626	0.00381889	0.231445	0.0573232	0.100467	0.102016
TG(56:6/FA20:4)	0.795527	0.55709	0.605329	0.435667	0.704687	0.220051	0.649624	0.23922	0.504903	0.422914	0.460727	0.269374	0.494605	0.0162595	0.316751	0.444781	1.18935	0.513974
TG(56:7/FA20:2)	0.0604309			0.0420454			0.0919261	0.114444	0.115434		0.118126	0.189593		0.00107209	0.14164
TG(56:7/FA20:5)	0.194242		0.233251											0.0639111	0.579738	0.21151	0.144761	0.169864
TG(58:4/FA16:0)		0.0432884	0.053218	0.214204	0.215341	0.562667	0.339587	0.167256	0.0451202	0.344342	0.733036	0.356123		0.00643281	0.0703281	0.0985535		0.0396263
TG(58:4/FA20:2)	0.104369	0.0893856	0.0221463	0.120042	0.0487547	0.0578894	0.0357743	0.128528	0.234706	0.241376	0.0864961	0.0664095	0.0905457	0.00219434	0.177679	0.163968	0.122573	0.0639568
TG(58:4/FA22:2)	0.166836	0.0480205		0.0550224	0.212988	0.338255	0.0571432	0.0917519	0.235214				0.263309	0.0154462	0.493174	0.0250966	0.0599606
TG(58:6/FA16:0)	0.243903	0.08961		0.188038	0.0850618		0.0878776	0.0833216	0.151399	0.259057	0.159779	0.0525897	0.100014	0.0118175	0.308464	0.306369	0.0130871	0.135679
TG(58:6/FA20:2)	0.0912982	0.0957061	0.25291	0.106683		0.0498791	0.0253601	0.0730976	0.0965276	0.390184	0.0889151		0.124494	0.0025149	0.291511	0.156043	0.15329	0.0490216
TG(58:6/FA22:4)	0.238361	0.241042	0.26912			0.122669	0.347912	0.420621	0.0812197	0.211465		0.425434	0.0663332	0.138095	0.246103	0.263618	0.175139	0.0725191
TG(58:7/FA16:0)			0.340506						0.356521				0.548158	0.0097926		0.211586	0.254598
TG(58:7/FA20:2)	0.106839	0.0882383		0.0676695		0.147789	0.121242	0.0696154	0.0678854				0.146624	0.00184993		0.0814224	0.121093	0.148796
TG(58:7/FA22:5)	0.271878	0.574073	0.427135	0.160196	0.0992477		0.188483	0.104232	0.287371	0.28576		0.0554024	0.10958	8.90298	0.543686	0.488405	0.539074	0.394365
TG(58:8/FA16:0)								0.160047						0.0157801		0.0870173	0.0852425
TG(58:8/FA20:2)	0.120892	0.0587915	0.149975	0.125321	0.0325857	0.0622562	0.116102	0.0561626	0.0427219	0.119631	0.0547103	0.0471761	0.141776	0.000596733	0.0546021	0.109699	0.0802582	0.0347579
TG(58:8/FA22:6)	1.52026	1.15702	1.36342	0.582856	0.613575	0.841035	1.314	0.724027	1.20592	0.537469	0.592518	0.899261	1.13343	0.547813	1.07872	1.12915	1.06323	1.04492
TG(56:6/FA20:3)	0.571805	0.27752	0.357848	0.0525567	0.120419	0.0742919	0.0625837	0.238212		0.0734063	0.110044	0.1309	0.189584	0.00965521	0.0204743	0.257875	0.142596	0.0945186
TG(56:7/FA20:3)	0.0436966	0.137297	0.0582464		0.115697			0.0788604		0.101099	0.286366			0.00621826		0.184936	0.10901	0.0903761
TG(56:7/FA20:4)	0.144364	0.0628088	0.382636	0.305668	0.0664235	0.0930104	0.234721	0.33524	0.262296	0.704735	0.443669	0.562917	0.177785	0.00247245	0.517743	0.232932	0.260549	0.25275
TG(56:8/FA20:3)	0.128227	0.0673576	0.0675776	0.0186372	0.19155	0.117716	0.0907957	0.148952	0.006097	0.163406	0.0900402	0.052888		0.000899716	0.123728	0.0168663	0.089535	0.0744118
TG(56:8/FA20:5)	0.0941233	0.0460559	0.154346	0.135822		0.107621		0.0918056	0.163925	0.312608	0.117934	0.189427	0.289033	0.281146	0.241006	0.143574	0.0643529	0.0336146
TG(58:5/FA16:0)		0.0760285		0.115099				0.211535	0.277503	0.136304		0.384563					0.211688	0.0456436
TG(58:5/FA20:3)	0.209648	0.0521692	0.108365	0.12183	0.0798072		0.11112	0.143548	0.0812519	0.101292	0.248373	0.149148	0.114688	0.00180624	0.0243388	0.116936	0.252867	0.0844263
TG(58:5/FA22:2)		0.0108253	0.0296893	0.204027		0.192384	0.0380439	0.0618754	0.0600773	0.0634123	0.0689038	0.0692786	0.0363415	0.00716604	0.24099	0.0297028		0.021918
TG(58:7/FA20:3)	0.38664	0.354275	0.169455	0.0835789			0.0975968		0.0794766	0.118626	0.27682	0.344937	0.237512		0.113522	0.262822	0.253275	0.215621
TG(58:7/FA22:4)	0.109946	0.118943	0.127686	0.0239238	0.0210015	0.0284166	0.0245637	0.0196734	0.036794	0.112352	0.0778069	0.174105	0.350166	1.85018	0.261997	0.226247	0.0922921	0.0569706
TG(58:8/FA20:3)	0.251708	0.236024	0.13304	0.0650948	0.117092	0.0356897	0.0499332	0.147102	0.033675		0.181227	0.139054	0.0880524	0.00207364	0.0512404	0.167989	0.220132	0.192377
TG(58:8/FA22:5)	0.386656	0.0888031	0.15672	0.0663196	0.0845887	0.056749	0.220685	0.0829653	0.106981		0.0158692	0.0316199	0.193783	0.749374	0.149866	0.345587	0.14758	0.31272
TG(58:9/FA16:0)		0.196983		0.34088	0.101308		0.0387104	0.129274	0.0596591	0.100464	0.0718895	0.0517747		0.00823511	0.147098	0.0239688	0.0304865	0.0177092
TG(58:9/FA20:3)	0.0755128	0.147589	0.0490618	0.153895	0.271778	0.0586104	0.0639966	0.243486	0.222706	0.173505	0.14494	0.0466236	0.392475	0.00142974		0.0954834	0.0838398	0.129369
TG(58:9/FA22:6)	0.691256	0.370897	0.34492	0.568759	0.282978	0.402643	0.736298	0.699598	0.675053	0.333778	0.295443	0.079472	0.559301	0.343957	0.480772	0.605732	0.539429	0.596184
TG(56:8/FA20:4)	0.229383	0.0600749	0.26409	0.283447	0.0935954	0.232437	0.260555	0.107074	0.245106	0.0689406	0.0761523	0.11585	0.0558161	0.000564107	0.239618	0.0770532	0.117665	0.168675
TG(56:9/FA20:4)	0.0727751	0.119328	0.0782741	0.190906			0.141457	0.0833918	0.0885433	0.100793			0.0758463				0.0459265	0.054647
TG(56:9/FA20:5)	0.0570278	0.0435963	0.124526	0.256135	0.650413	0.572894	0.155869		0.127035	0.0846371	0.0710187	0.0486174	0.0605826	0.0230692	0.116526	0.0301248	0.0343875	0.0632323
TG(58:6/FA20:4)	0.140661	0.135262	0.124358	0.0315083		0.119533	0.106242			0.135339		0.082941	0.0913968	0.000396561	0.306837	0.0682925	0.103507	0.01405
TG(58:6/FA22:2)		0.0730404	0.050483					0.0418146						0.00225356	0.056482		0.018743
TG(58:8/FA20:4)	0.125315	0.280365	0.236125	0.420123	0.384008	0.779988	0.633629	0.81739	0.586332	0.138804				0.00250674	0.155657	0.0898838	0.134797	0.219375
TG(58:8/FA22:4)			0.0412554	0.222793		0.163217			0.0491181	0.315033		0.0578395		0.040253	0.133996	0.0405948	0.0629305	0.0625727
TG(58:9/FA20:4)	0.206047		0.141364	0.116772	0.311408	0.240323	0.140362	0.344506	0.137381				0.262512	0.00152486	0.120816	0.141129	0.201191	0.168375
TG(58:9/FA22:5)	0.166254	0.121529	0.135469	0.173146	0.205959	0.516736	0.0824349	0.0492685	0.08438	0.200681	0.130247			0.11196	0.0473836	0.0134451	0.0660395	0.105754
TG(58:10/FA16:0)	0.0494599	0.537501	0.0550614	0.101311	0.0275434	0.0287783	0.110557	0.0143446	0.0225091	0.228338	0.0181808	0.0738806	0.0530209	0.00439127	0.572583	0.0698174	0.0114859	0.05694
TG(58:10/FA20:4)	0.304398	0.0729515	0.156857	0.0478273	0.0794698	0.0441321	0.179946	0.0425989	0.126982	0.0642186	0.247591	0.271317		0.000900492	0.182497	0.141832	0.170605	0.111712
TG(58:10/FA22:6)	0.140021	0.17785	0.470772	0.162232	0.0924884	0.223245	0.269873	0.14202	0.251676	0.00380738	0.172695	0.0108699	0.300101	0.284972	0.340087	0.213464	0.316664	0.153029
TG(56:10/FA16:0)	0.146582	0.479042	0.063098	0.0529965	0.340499	0.135174	0.174655	0.0354301	0.144389	0.0370453	0.126351	0.354424	0.312154	0.00374363	0.542137	0.0971036	0.125072	0.0628601
TG(56:10/FA20:5)		0.0527535		0.0616174	0.144832	0.046522			0.0304212		0.112232		0.0773189	0.0100387		0.0304494	0.0187855
TG(58:7/FA20:5)	0.0234396	0.0492402	0.243245	0.102911				0.127477		0.0435874		0.0514628		0.022265	0.158814	0.0445133		0.0445885
TG(58:7/FA22:2)									0.0791202					0.0060905
TG(58:9/FA20:5)	0.154129	0.116181	0.180346	1.33562	1.58534	1.38338	0.605723	0.448926	0.743242	0.13747	0.13877	0.14752	0.101385	0.0017349	0.106788	0.0535988	0.0247752	0.0440522
TG(58:9/FA22:4)		0.0639497		0.231428	0.573599	0.0695722	0.168034	0.31338	0.33953	0.0491059	0.0335055	0.0892673	0.0724716	0.0130395	0.0934394	0.056043		0.0173534
TG(58:10/FA20:5)	0.081236	0.102549	0.0219988	0.110802	0.0415125		0.16783		0.114803	0.0323752		0.0977573	0.113494	0.00406054	0.389485	0.0464084	0.137685	0.0431836
TG(58:10/FA22:5)			0.0705889	0.198178	0.0465643	0.0817018	0.129996	0.0128834	0.0675005	0.0599894	0.105602			0.0258169	0.0788653	0.119306	0.039782	0.00465454
TG(58:11/FA16:0)	0.0300297	0.0541659	0.0377264	0.0330368	0.0207158	0.0747401	0.059747	0.0680459	0.0253274		0.0374858	0.135029	0.117935	0.0023773	0.0345327	0.014153	0.0849193	0.0114589
TG(58:11/FA20:5)		0.018382	0.0815347	0.0255914	0.0360681	0.0284241	0.0155054	0.115747	0.0417981		0.224687			0.00263735	0.0845714	0.0143756	0.0246152	0.0527505
TG(58:11/FA22:6)	0.0670706	0.140619	0.0732135	0.0382046	0.042251		0.0577871	0.114427	0.0180097	0.32723	0.199521	0.114989	0.136399	0.00884435	0.0767025	0.0948332	0.0781112	0.12535
TG(60:4/FA16:0)				0.0710241	0.112429	0.184725			0.0482203	0.128182	0.0382652	0.410615		0.00159397		0.0328157		0.0203754
TG(60:4/FA22:2)		0.115142		0.0546179		0.254672	0.0548267	0.0241936	0.0584611	0.104808	0.122448	0.125183	0.160801	0.00585855	0.106151	0.0366339	0.0758921
TG(60:6/FA16:0)	0.0304814	0.0926996		0.0998365	0.053658		0.0827475	0.0338777	0.130165	0.167598		0.170379				0.0701593	0.0471731	0.0271269
TG(60:6/FA22:2)	0.0967537		0.03556		0.0199461	0.0311632	0.149193	0.108565		0.0338899	0.06413	0.0298796	0.0809053	0.00565448	0.101869	0.00932505	0.0311793
TG(60:6/FA22:4)		0.0924206	0.0242995	0.0500337	0.030084		0.195234	0.101237	0.0601525	0.322536	0.160102	0.145274	0.101114	0.0169407	0.00486314	0.0510761	0.0550942	0.0579719
TG(60:7/FA16:0)		0.101287		0.0568078	0.078486			0.128054	0.177359	0.137797	0.151718	0.0944955		0.0032268		0.0397273	0.0425452	0.0263525
TG(60:7/FA22:2)	0.0285405	0.0383766	0.0341452	0.130083	0.072754	0.0791502	0.0846369	0.020323	0.0362497	0.0565859	0.113182	0.0649912	0.137094	0.00396103	0.121242	0.0462633	0.0661368	0.0252206
TG(60:7/FA22:5)	0.0490697	0.215547	0.19949	0.10974	0.0739202	0.0586235	0.0436221	0.0366948	0.234059	0.0380712	0.088468	0.171572	0.180179	0.0731395	0.215026	0.170744	0.0725386	0.045465
TG(60:8/FA16:0)	0.0927603	0.0859385		0.289512	0.0739872	0.439962	0.080497	0.0437129	0.142476	0.0406513		0.0835097		0.00990531	0.177211	0.0533866	0.034688	0.0454915
TG(60:8/FA22:2)			0.0332339	0.282364			0.118609	0.0883444			0.0903825			0.000417732	0.106812	0.030199	0.0118101	0.0316099
TG(60:8/FA22:6)	0.093846	0.0469397	0.16697		0.172794		0.116187	0.351002	0.122339		0.10526		0.20546	0.00689225	0.272794	0.198017	0.153648	0.167411
TG(60:8/FA22:4)		0.170561	0.110588	0.0295779	0.0485076	0.101221		0.177842	0.172006	0.0833231	0.228026	0.168325	0.275245	0.00304668	0.147877	0.068933	0.11443	0.0602119
TG(60:9/FA16:0)	0.0137678	0.000911819		0.0748029	0.129924	0.0645135	0.124909	0.0577809			0.0440404	0.16329	0.332804	0.00157087	0.0866671	0.081706	0.00309761	0.0817539
TG(60:9/FA22:4)		0.0191345	0.167067	0.0371343	0.227057	0.0380793	0.0768365	0.0977882	0.0320417	0.216183	0.257935	0.233166	0.118922	0.00293855	0.166341	0.103421	0.0275604	0.0284779
TG(60:9/FA22:5)		0.0570595	0.157289	0.172542			0.134647		0.112004	0.108305	0.0823115	0.17793				0.0956255	0.0632667	0.103377
TG(60:10/FA16:0)	0.0832077	0.153762		0.114905	0.0681858	0.14009	0.0769634	0.0239968	0.038211	0.0516484	0.00799755	0.0641242	0.180906	0.00930323	0.186841	0.0981456	0.0870308	0.0854766
TG(60:10/FA22:4)	0.0219843		0.03649	0.0816693		0.1902	0.0283339	0.113525		0.041428	0.0460381		0.0446315					0.119386
TG(60:10/FA22:6)	0.380668	0.217401	0.540682	0.209967	0.0612163	0.0437315	0.144941	0.418825	0.212839	0.272772	0.331156	0.528152	0.29831	0.0266691	0.702791	0.181045	0.477219	0.302189
TG(60:10/FA22:5)	0.109132	0.0219366	0.136641		0.0706066		0.061726			0.0691195	0.124236	0.10874	0.151827	0.0133048	0.0310715	0.0773148	0.162	0.0370957
TG(60:11/FA16:0)	0.0850111	0.0272254		0.107168	0.148741	0.0759947	0.0309246	0.0518961		0.161168	0.160882			0.000734384	0.134546	0.0208996	0.0469624
TG(60:11/FA22:5)	0.0666955	0.0670869	0.159209	0.0483538	0.0284185	0.126633	0.149504	0.0512247	0.0691425	0.0422061	0.19644	0.225198	0.218213		0.0242664	0.0664298	0.120631	0.0729822
TG(60:11/FA22:6)	0.275963	0.547906	0.506895	0.0625553	0.0505477	0.539913	0.315807	0.21159	0.244593	0.24633	0.247978	0.335977	0.435922	0.0163619	0.0391964	0.468789	0.121086	0.348468
TG(60:12/FA16:0)		0.164388	0.0779484			0.0496113		0.0442833	0.081449	0.0451129	0.146368	0.225602		0.0030482	0.115259		0.019951
TG(60:12/FA22:6)	0.234787	0.378012	0.163451	0.0693221	0.237951	0.0556876	0.367705	0.259562	0.320771	0.0210809	0.3633	0.206845	0.31046	0.00979877	0.140588	0.252281	0.251984	0.271687
TG(48:3/FA16:1)	0.548711	0.179567	0.365732		0.28503	0.333745	0.22505	0.561236	0.319287	0.177699	0.350836			0.00420648		0.219134	0.0905416	0.245175
TG(50:2/FA18:0)					0.0615987				0.179115		0.310981	0.143448		0.0295228			0.0471867	0.0579846
TG(50:3/FA18:1)	0.873996	0.39807	0.502025	0.380308	0.358295	0.306713	0.625846	0.37773	0.73897	0.389155	0.477108	0.330239	0.474117	0.178914	0.573729	0.438107	0.385909	0.34936
TG(50:4/FA18:2)	0.219362	0.26622	0.188978	0.11493	0.273585	0.253074	0.220286	0.111219	0.11561	0.23145	0.21074	0.0809714	0.0855366	0.118456	0.104132	0.216751	0.181925	0.151279
TG(50:5/FA16:1)		0.0706319	0.0599494		0.109821	0.0612345	0.168253	0.210609	0.0383223		0.0574216	0.14305	0.0965789	0.0121913	0.288345	0.0678108	0.080348	0.0236501
TG(50:5/FA18:3)	0.057631	0.0900864	0.158359	0.103844	0.211248	0.0529045	0.05692	0.105447		0.0850004	0.0758434	0.138202		0.00690784	0.0785748	0.0820843	0.0970552	0.218007
TG(52:4/FA20:2)	0.231298	0.157809	0.130314	0.119803	0.315627	0.142669	0.273964	0.158137	0.217299	0.375945	0.0501432	0.105123	0.185072	0.00299216	0.114703	0.0438048	0.131544	0.0862923
TG(52:5/FA20:3)	0.0794681	0.0510848	0.0879122	0.0561265	0.0927667	0.109838	0.112625	0.0986156	0.0868159	0.160699	0.13834	0.251957	0.182969	0.00578504	0.061824	0.28494	0.201514	0.082987
TG(52:6/FA20:4)	0.209415	0.187431	0.157259	0.289332	0.426817	0.21131	0.296824	0.274987	0.21773	0.377294	0.208586	0.0340652	0.360678	0.00247189	0.0798343	0.166684	0.160784	0.14653
TG(52:7/FA16:1)	0.109505	0.0255849	0.0265566	0.0276196	0.0827292	0.0804309	0.194668	0.0333007	0.032731	0.193235	0.325401	0.0737314	0.217466	0.00760797	0.154469	0.111443	0.0644434	0.0288829
TG(52:7/FA20:5)	0.139218	0.137757	0.0650273	0.0579305	0.0584501	0.0304191	0.0813598	0.056943		0.0862964	0.0500679	0.0479613	0.0309149	0.00808851	0.13188	0.0268516	0.0554429	0.0440239
TG(54:4/FA16:1)	0.581227	0.448305	0.710139	0.181601	0.238351	0.690271	0.76772	0.498462	0.336241	0.326187	0.2351	0.296752	0.342445	0.00933191	0.604047	0.677854	0.564846	0.241306
TG(54:4/FA22:2)				0.141913	0.32929	0.437749	0.0744977	0.0642613	0.0502536	0.105921	0.066533	0.0928734		0.006591	0.155319	0.0668483	0.0437013
TG(54:6/FA22:4)				0.0577596	0.0924705	0.17091	0.128417	0.0681618	0.0964659	0.0887303	0.118365	0.0846447		0.00680757		0.0470793	0.0323725	0.0473579
TG(54:7/FA22:5)	0.124731	0.0622526	0.0878944	0.0706577			0.0867882		0.266228	0.147028	0.221331	0.186158		0.0324495	0.244729	0.157715	0.0710435	0.116438
TG(54:8/FA16:1)	0.457896	0.319638	0.297345	0.325909	0.0792423	0.20927	0.153674	0.169839	0.240269	0.217594	0.254171	0.0827505	0.135403	0.0946597	0.290792	0.075548	0.0908079	0.195748
TG(54:8/FA22:6)	0.322081	0.36518	0.699457	0.232752	0.367915		0.349833	0.10222	0.400944	0.3092	0.13569	0.242037	0.159311	0.0660534	0.360983	0.279317	0.294537	0.32384
TG(52:1/FA16:1)					0.0725505	0.0982073	0.14161					0.108121		0.108282		0.0764426		0.0342831
TG(52:2/FA16:1)	0.438276	0.471739	0.675821	0.486653	0.274944	0.284519	0.181497	0.718805	0.691151	0.194409		0.222767	0.424908	0.0384566	0.712624	0.270167	0.324375	0.227606
TG(52:4/FA18:0)	0.0678764	0.0182093	0.036739	0.144955	0.186892	0.130816	0.0879504	0.0949395	0.0502338	0.150298	0.065755	0.0240906	0.176363	0.00406851	0.112228	0.0636887	0.0591656	0.0331341
TG(54:6/FA18:0)						0.210662			0.201996				0.171133	0.0065554			0.0431676	0.0784171
TG(56:3/FA16:1)		0.0253317	0.150639	0.0529564	0.0757511	0.0310737	0.0748671	0.0564116	0.0824139	0.271543	0.130444	0.095327	0.0254021	0.0258214	0.0856312	0.0764402	0.0388535	0.0484456
TG(56:3/FA18:0)	0.311216	0.120147	0.180306	0.174051	0.181508	0.208255	0.242623	0.4632	0.204677	0.0295493	0.0690036	0.292744	0.281069	0.0112912	0.119158	0.134835	0.163861	0.193356
TG(56:5/FA16:1)	0.192254	0.279513	0.0575331	0.224707	0.350045	0.141228	0.0841989	0.0838918	0.0337087	0.0844981		0.0478736	0.282639		0.314228	0.0283195	0.191915	0.296027
TG(56:6/FA16:1)	0.130845	0.184934	0.272135	0.187846	0.176933		0.300117	0.327737	0.161769	0.296392	0.600542	0.201249	0.372254	0.195834	0.612302	0.291683	0.237153	0.137401
TG(56:7/FA16:1)	0.43119	0.362188	0.275524	0.112998	0.149765	0.0509269	0.283733	0.289853	0.192911	0.110217	0.204177	0.36525	0.388285	0.0184145	0.202869	0.0704756	0.303227	0.237133
TG(56:7/FA18:0)	0.0691144	0.0826175	0.0668509		0.0567328		0.0581931		0.070876	0.0863183		0.213906			0.170881	0.113484	0.037861
TG(52:5/FA18:1)	0.0855332	0.165001	0.106017		0.13834	0.0733537	0.133862	0.0653096	0.0656683			0.222073	0.166804	0.00863509	0.156695	0.115199	0.175307	0.0876441
TG(54:7/FA18:1)		0.0630679		0.150804	0.0655984	0.142344		0.110277	0.120715	0.0593307	0.134451	0.287434	0.265315	0.0964105	0.116471	0.126566	0.0860443	0.268885
TG(56:4/FA16:1)		0.0365664	0.146429	0.0721319	0.191924	0.231435			0.193722	0.150793	0.227109	0.0966269	0.106075	0.00525718		0.147218	0.0546341	0.0179014
TG(56:4/FA18:1)	0.736086	0.955509	0.933197	0.472956	0.863485	0.258516	0.973714	0.844465	1.35836	0.742098	0.38181	1.00226	1.67101	0.0317307	0.584533	1.32246	0.920888	0.855466
TG(56:8/FA16:1)	0.226071	0.388533	0.117342	0.181156	0.198197	0.633882	0.174862	0.169997	0.357258	0.129796	0.16819	0.342862		0.0132625	0.298912	0.28039	0.185863	0.267432
TG(56:8/FA18:1)	0.354613	0.135856	0.226941	0.217456	0.407129	0.139126	0.355338	0.359092	0.169036	0.151661	0.141023	0.151138	0.246073	0.146175	0.194903	0.406354	0.165582	0.250242
TG(52:6/FA18:2)	0.0679482	0.126737	0.0768844	0.0781698	0.0235617	0.167022		0.20593	0.0995745	0.0815586		0.0963627	0.186528	0.00357854	0.0365889	0.186158	0.00850764	0.0502136
TG(54:8/FA18:2)	0.0487225	0.0187444		0.179122	0.252957	0.0935772				0.264738	0.14462	0.134871		0.00767987		0.0195148	0.0457424	0.101782
TG(56:5/FA18:2)	0.431981	0.478948	0.162128	0.326847	0.0191193	0.0926986	0.457309	0.238185	0.216467	0.253708	0.0799933	0.0928506	0.152819	0.0223536	0.224607	0.107846	0.228458	0.149111
TG(56:9/FA16:1)	0.0588491	0.0947366	0.0946526	0.0683253	0.193961	0.0773423	0.182064	0.0804787	0.0459376	0.0788994	0.219668	0.174169	0.0528933	0.00990202	0.0572975	0.129787	0.124817	0.128265
TG(56:9/FA18:2)	0.121401		0.0625171	0.112343	0.266692	0.416601	0.0531782	0.144119	0.0387562		0.256901	0.147357		0.0546672		0.139986	0.0367397	0.0168027
TG(52:7/FA18:3)	0.0713102	0.0479213	0.106422	0.228737	0.0929588	0.123261	0.0905187	0.0258351	0.0737205		0.107628	0.0935811	0.101761	0.0012626	0.155415	0.182961	0.118702	0.128232
TG(54:6/FA20:2)	0.0411598	0.0621663	0.0653877	0.116869	0.11499	0.226239	0.0922883	0.0234653	0.0453584	0.0707189	0.0712812	0.194218	0.0933532	0.00222536		0.0330864	0.0618039	0.0215608
TG(54:7/FA20:3)	0.0360366	0.0443373		0.374249	0.464097	0.301643	0.084731			0.0379775	0.165721	0.038236	0.0596963	0.00166642	0.123458	0.0391648	0.0140883	0.0626286
TG(54:8/FA20:4)			0.145556		0.0694379	0.0970002		0.0562965	0.0817752	0.274354				0.000814832	0.0944264	0.0588026	0.0365987
TG(54:9/FA16:1)		0.0624429				0.318406		0.191262	0.0946682					0.0578415	0.100304	0.0943381	0.135401	0.0483127
TG(54:9/FA18:3)	0.049895			0.225203	0.213465	0.329366	0.0257472	0.111626	0.255559	0.0669255	0.156148			0.00146515	0.20394	0.189059	0.0468484	0.0739829
TG(54:9/FA20:5)		0.0638715	0.0399074	0.135841	0.108824	0.157947	0.0459934	0.0567829	0.0660139	0.0412661	0.271171	0.0797012	0.096588	0.00243616	0.11561	0.023231	0.0374638	0.0887646
TG(56:6/FA18:3)		0.0802903	0.102841	0.0920974	0.0556532		0.165198	0.0635557	0.0517525	0.132349	0.175668		0.361022	0.00321716	0.504852	0.557873	1.04212	0.618489
TG(56:6/FA22:2)	0.149767	0.083017		0.232073	0.0930341	0.0516899			0.0805374	0.23944	0.0581736	0.242321		0.0034536	0.262288	0.0928801	0.0531161	0.0384741
TG(56:8/FA22:4)				0.123477	0.0689968	0.248228								0.00254637	0.219224		0.050898
TG(56:9/FA22:5)	0.0657307				0.165909	0.176236	0.084534	0.143587						0.00278058
TG(56:10/FA16:1)	0.0685455	0.104563	0.0430213	0.023903	0.220958	0.252661	0.0501612	0.278785	0.000217403	0.0702249	0.181423	0.0727666		0.00500351	0.068203	0.0214911	0.0414682	0.015051
TG(56:10/FA18:3)		0.0478422		0.0374785	0.141909	0.125946		0.0797437						0.00193762		0.0420145	0.058857	0.0695839
TG(56:10/FA22:6)			0.212757		0.160427					0.197782		0.170419		0.0276921	0.40392	0.0645196	0.0374587	0.0828498
TG(56:8/FA20:2)	0.0700998	0.0497181		0.132699	0.0639213	0.0224094	0.0667102	0.0788809	0.0387026	0.18234	0.059231	0.117302		0.0024372	0.0746597	0.122625		0.0218266
TG(58:5/FA16:1)	0.0174753		0.0791801	0.0207025	0.0804345	0.180416		0.116115		0.0861156	0.141375	0.296296	0.147448			0.0554601	0.0125503	0.0565504
TG(58:5/FA20:2)	0.137311	0.0838902	0.221923	0.234401	0.103256	0.0487617	0.187688	0.144824				0.055127	0.219193	0.00372825	0.180768	0.105982	0.153376	0.10562
TG(58:7/FA16:1)	0.0543713	0.131263							0.084026					1.55281	0.0513634		0.0125906
TG(58:8/FA16:1)			0.162963	0.466897	0.396115	0.400055	0.303213		0.212763					0.0497514		0.0959613
TG(58:9/FA16:1)	0.13515	0.0665569		0.0435983	0.0488283	0.0689195	0.177286	0.0826207		0.0628963		0.0570152	0.160729	0.0466032	0.075937	0.0605404	0.129399	0.0415548
TG(58:9/FA20:2)	0.0252505		0.103872	0.0298346	0.345634	0.16637	0.145032		0.194281			0.0449775	0.110282	0.00332282	0.189365	0.0312934	0.0428981	0.0424055
TG(56:9/FA20:3)	0.0275183	0.0388878		0.15021	0.151433	0.23806	0.0628805		0.0988608					0.00135872	0.0762913	0.0363279	0.0180588	0.0590829
TG(58:6/FA16:1)			0.0597347			0.167026		0.107242		0.0836015	0.0520784			0.18827	0.080118	0.0579941	0.0246145
TG(58:6/FA20:3)	0.17488	0.0640327	0.0613297	0.030357		0.0723633	0.124139		0.236336	0.161312	0.410727	0.0584673	0.157994	0.000490066		0.263188	0.173107	0.131395
TG(58:10/FA16:1)						0.275239			0.0899416	0.310944	0.199803			0.00779082		0.0453768	0.0286288	0.0393503
TG(58:10/FA20:3)	0.130887	0.0251021	0.114847	0.192393	0.0448697	0.0854149	0.0100049	0.0813497	0.0653403	0.0379227	0.0852234	0.0885854	0.169143	0.000554155		0.0765788	0.0412572	0.0254676
TG(56:10/FA20:4)	0.0348134		0.0324762	0.108913	0.066376	0.158343	0.133684	0.118754		0.118425	0.0291812	0.0465088			0.0447217	0.0177279
TG(58:7/FA20:4)	0.09947	0.100903	0.212921	0.131347	0.16963		0.313017	0.162242	0.379595	0.266708		0.133786		0.0103342	0.123943	0.152196	0.21446	0.148594
TG(58:11/FA16:1)	0.104142	0.0151448	0.075065	0.215182	0.143249	0.108854	0.105957	0.0833917	0.14133	0.102055	0.203649	0.167449	0.101989	0.00448004	0.0264517		0.0186648	0.026033
TG(58:11/FA20:4)	0.0835227	0.135861		0.0408486	0.184815	0.15894	0.11217	0.106145	0.0943383	0.227363	0.0518566			7.24041e-05	0.0695797	0.121031	0.0831239	0.0954243
TG(56:11/FA16:1)	0.0880749	0.0894919		0.0301345	0.0716193	0.132487	0.090057		0.125659	0.267096	0.156202	0.176565	0.0966482	0.0134159	0.0799856	0.0640563	0.0743758	0.0900571
TG(56:11/FA20:5)	0.0285451	0.0483637	0.0266166	0.115537	0.0990366	0.0498848	0.0676599		0.0272755		0.215059	0.146775	0.0723597	0.00355681	0.136053	0.0301968	0.0312289	0.0591375
TG(58:8/FA20:5)	0.0944109	0.049874	0.00645398		0.209796		0.0813616			0.179012	0.159832		0.180693	0.00619698	0.0416304	0.0966336	0.0642059	0.047202
TG(58:8/FA22:2)				0.310198	0.110999		0.0733506	0.118499					0.217505			0.0445871	0.0499706	0.0296136
TG(58:10/FA22:4)			0.0274803	0.0157742	0.0287314	0.0791973	0.0893225	0.104116	0.0576338		0.0746409			0.00395506		0.0599476
TG(58:11/FA22:5)		0.0706658			0.145885	0.0866929	0.0683888			0.106767		0.144162		0.0376737	0.0818085	0.0184807
TG(58:12/FA16:1)	0.0740858	0.0382511	0.0658393	0.0288099	0.0388545	0.054058	0.0230658		0.0394787	0.08712	0.324689	0.225946	0.0364232	0.00517142	0.0965058	0.0361616	0.0380707	0.0192415
TG(58:12/FA20:5)		0.109366												0.00355472			0.0345746
TG(58:12/FA22:6)										0.0907211	0.33403	0.192243		0.00955739	0.122533
TG(60:5/FA16:1)	0.112449			0.103213	0.0213767	0.163326		0.105323	0.0571445	0.0327211	0.0847975	0.11313		0.00498103	0.0364244	0.0296904	0.0374882	0.0169477
TG(60:5/FA22:2)				0.183526	0.173968		0.0307954	0.0626939	0.0499177			0.0365715	0.15863	0.00517417	0.043756	0.0280996	0.0895276	0.0243177
TG(60:7/FA16:1)						0.0600014					0.0502779			0.0115447		0.0261455		0.0225587
TG(60:7/FA22:4)	0.246557	0.0962971	0.0464339		0.0655152	0.0523961	0.0242032		0.0680775		0.0253894		0.0456677	0.0115657	0.353494	0.0523429	0.0189978	0.0826036
TG(60:8/FA16:1)					0.356188			0.0817594	0.123712					0.000718495		0.0520014
TG(60:8/FA22:5)	0.0486917	0.139313				0.140934	0.0554034	0.165434	0.0796117	0.0230161	0.0926478		0.187778	0.0100328	0.361552	0.0956537	0.0320456	0.077909
TG(60:9/FA16:1)	0.145851		0.0511007	0.162448	0.0621331	0.0652361	0.0216687	0.0599265	0.101223	0.0756184	0.151299	0.1833	0.0247622	0.00754444	0.038875		0.020985	0.0187264
TG(60:9/FA22:2)		0.06393		0.0493131	0.147104	0.231236		0.0383376	0.0572308		0.0360464	0.0625426	0.0836653	0.000890259		0.0297181	0.0249881
TG(60:9/FA22:6)	0.29735	0.361289	0.111898	0.185885	0.344379	0.380017	0.177689	0.147416	0.21284	0.0407033	0.283794	0.393788	0.516583	0.0183501	0.272104	0.271674	0.257341	0.164621
TG(60:10/FA16:1)		0.046611		0.106815	0.0894032	0.0779031		0.0658198			0.0482884	0.133078	0.125846	0.340226			0.069912	0.026261
TG(60:11/FA16:1)	0.033476	0.0727797	0.0696011	0.0768429	0.111735	0.0920828	0.0515078		0.0180481	0.103491	0.0280015		0.0340293	0.0264593		0.0202112	0.011809
TG(60:11/FA22:4)	0.0918868	0.0773076	0.0376675	0.0591542	0.0906277			0.0559463	0.0650786	0.0706741	0.226455	0.0152864	0.0497186		0.0235413	0.0296497	0.0680489	0.0352331
TG(60:12/FA16:1)	0.0129108	0.025334	0.0372718	0.228412	0.0403444	0.0772351	0.024082	0.0996238	0.0187757	0.144312	0.119288		0.0957576	0.00838161	0.107916	0.00968232	0.012315	0.0143921
TG(60:12/FA22:5)	0.0729777	0.0658797	0.0356021				0.045896			0.177622	0.106781	0.0515108	0.0518699	0.201292	0.208322	0.0417853		0.0457717
TG(60:13/FA16:1)	0.053285	0.0878099		0.0606866	0.117284	0.226071	0.0513989	0.0414826	0.236917	0.100264	0.100452	0.126065	0.0483302	0.0400555	0.0581517	0.0371578
TG(60:13/FA22:6)	0.0700522	0.045708	0.199195	0.120105	0.177447	0.182802	0.136497	0.102031	0.0964927	0.240635	0.321885	0.280556	0.0888554	0.0339591	0.126052	0.129697	0.0361837	0.057224
TG(54:0/FA18:0)															0.268999	0.233512
TG(54:1/FA18:0)								0.189705						0.128711			0.189263	0.130004
TG(54:1/FA18:1)					0.201436	0.296664		0.319554								0.102893
TG(54:2/FA18:2)		0.11872		0.288355	0.0690943			0.0725282					0.160753	0.0146763	0.176084	0.0347253
TG(54:3/FA18:3)						0.116325			0.115002			0.1007			0.0664706	0.126722	0.118162	0.087704
TG(56:2/FA20:2)	0.0367504	0.0626152	0.0518024	0.122563	0.252426	0.175338	0.060169	0.0823889	0.102326	0.0637875				0.00343214	0.0336948	0.0166668	0.0112164	0.0527116
TG(56:3/FA20:3)		0.0113199		0.446331	0.0981526	0.185283	0.0779703	0.17956	0.0136111	0.149546	0.0295408			0.00112079	0.0236637	0.0676435
TG(56:4/FA20:4)		0.0604306		0.117081	0.247442		0.216014	0.121791	0.038018	0.0274574	0.182945	0.00884443	0.0652638	0.000282446	0.201527		0.00489883
TG(56:5/FA20:5)	0.0178908	0.105491				0.0681551	0.0655249	0.0180278		0.0446523	0.0364607			0.00116433		0.0948452
TG(58:2/FA18:0)	0.0217722			0.0682189	0.0718375	0.0615401	0.132755	0.100871	0.0283167	0.00682805	0.0208359	0.0502901		0.0211362	0.115948	0.00942559	0.0302796	0.000373882
TG(58:2/FA22:2)												0.0609624		0.00185188		0.111764	0.0582674
TG(58:4/FA18:0)	0.0412404	0.152664	0.0738362	0.127155	0.0451744	0.0883901	0.0550295	0.104078	0.194339	0.352469	0.153979	0.287211	0.0826735	0.0082607		0.210401	0.261391	0.0738461
TG(58:4/FA22:4)				0.195439	0.0620577		0.12833	0.123803	0.117141
TG(58:5/FA18:0)			0.22615					0.224944					0.517757	0.00374246	1.31515	0.198057		0.173959
TG(58:5/FA22:5)		0.398658			0.0765013				0.144718						0.106162	0.0542238	0.0675488
TG(58:6/FA18:0)	0.196006	0.144792	0.140243	0.0622954			0.0778736		0.097556	0.360579	0.303638		0.424074	0.0248904		0.110541	0.157223	0.101839
TG(58:6/FA22:6)	0.0292785			0.0247103	0.0704967	0.0371002	0.0149857			0.0680026	0.139546	0.120036	0.311785	0.0302232	0.295279		0.0876661	0.0274466
TG(54:2/FA18:1)	0.819304	0.897072	1.04375	0.655688			0.998798	0.560652	0.502697				0.947352	5.01681	0.662307	1.34354	0.986044	1.83451
TG(54:3/FA18:2)	0.387151	0.166956	0.316809	0.35557	0.274789	0.398651	0.154302	0.083512	0.374339	0.123187	0.323217	0.184068	0.271297	0.244095	0.149657	0.261221	0.285293	0.287117
TG(54:4/FA18:3)				0.0666249	0.109872	0.362395	0.238645		0.298364	0.143872			0.506012	0.019532		0.504823	0.773003	0.324868
TG(56:3/FA20:2)	0.142318	0.0983942	0.200531	0.22239	0.00938513	0.149264	0.28152	0.389433	0.490478	0.0467078	0.0528286	0.253504	0.0636034	0.00390978	0.194258	0.386803	0.277728	0.21936
TG(56:4/FA20:3)	0.175366	0.322359	0.14879	0.0739412	0.133183	0.1002	0.188874	0.149974	0.0385319	0.0747022	0.101179	0.184728	0.625197	0.00200366	0.080474	0.311152	0.169613	0.212883
TG(56:5/FA20:4)	0.151533	0.142089	0.0765483			0.375862		0.0998332	0.114578	0.103295	0.101354	0.353947			0.125035	0.171319	0.143783	0.1857
TG(56:6/FA20:5)				0.350662	0.198326								0.227649	0.0676197
TG(58:3/FA18:0)	0.0268805	0.0894347	0.0998378	0.158514	0.181951	0.112454		0.215404	0.0487486	0.134291	0.0245636	0.0869662	0.0191151	0.00367345	0.111445	0.0199871	0.0556319	0.0641303
TG(58:3/FA18:1)	0.0418307	0.266551	0.217272	0.0851369	0.17021	0.0180766	0.159176	0.222357	0.0674093	0.389944	0.0874877	0.348659	0.0883432	0.0998671	0.057146	0.199375	0.241326	0.120487
TG(58:3/FA22:2)	0.0078235	0.0296434	0.0265765	0.0939557	0.00215893	0.279542		0.0108048	0.0402242	0.0720124				0.00441756	0.068238	0.135977	0.0234687	0.0331528
TG(58:5/FA18:1)	0.445968	0.394034	0.46155	0.259007	0.0736569	0.316539	0.250182	0.456169	0.17085	0.374818	0.30616	0.350083	0.407327	0.00213275	0.266544	0.495116	0.251686	0.369308
TG(58:5/FA22:4)	0.17565	0.154409	0.0775934			0.124004	0.185368		0.104658	0.152417		0.0700665	0.287371		0.0853734	0.120465	0.0634283	0.250096
TG(58:6/FA18:1)	0.537872	0.234132	0.270947	0.123848	0.0880722	0.0658987	0.595803	0.718175	0.182697	0.0466149	0.179168	0.314804	0.234505	0.0019048	0.314786	0.404891	0.751425	0.456528
TG(58:6/FA22:5)	0.152624	0.160407	0.144876	0.0681184	0.180081	0.110684	0.47916	0.161491	0.0787008	0.287435	0.141011	0.253893		1.05369	0.336666	0.219144	0.139066	0.162365
TG(58:7/FA18:0)	0.0743453	0.159238	0.0765959	0.0732616	0.0423904	0.164931	0.213762	0.0209445	0.0167601		0.191631	0.102509	0.159754	0.0433764	0.155151	0.0559139	0.0778695	0.110874
TG(58:7/FA18:1)	0.526277	0.502351	0.277877	0.185272	0.341638	0.447828	0.592934	0.421257	0.533007	0.601894	0.373851	0.161283	0.569983	0.153195	0.172652	0.669544	0.33815	0.42234
TG(58:7/FA22:6)		0.361092	0.386383	0.143809	0.204294	0.0707843	0.358266	0.300101	0.348367	0.296098	0.268529	0.134274	0.540635	0.894033		0.45129	0.528992	0.281713
TG(58:4/FA18:2)			0.0405302	0.0963413		0.196263	0.0410301	0.175794	0.0215875	0.128258	0.137609			0.0415816	0.107347	0.066263	0.0327232	0.0830682
TG(58:6/FA18:2)	0.0372997	0.0975295		0.0361057	0.0424672	0.26629	0.0376002	0.231371	0.102523	0.187837	0.225713	0.360421	0.0835804	0.00263022	0.0510706	0.089115	0.0633503	0.0211931
TG(58:7/FA18:2)	0.0938066	0.180545	0.176345				0.257504		0.235914		0.144585		0.133841	0.0058392	0.108482	0.100473	0.111499	0.094714
TG(58:8/FA18:0)		0.0420372		0.0156477	0.0276991		0.0943137	0.129011	0.0764472	0.194306	0.109151			0.00982809	0.0612091	0.0478103	0.0117749	0.028401
TG(58:8/FA18:2)		0.174535	0.270767	0.190544	0.0965803	0.0823015		0.120374	0.144317	0.12946	0.268461	0.07153	0.271059	0.00408078	0.168208	0.0752216	0.180977	0.0842389
TG(56:8/FA18:0)	0.124269		0.0414328		0.0414436				0.0378327					0.517221		0.0664423	0.0361113	0.0535414
TG(58:5/FA18:3)	0.0818985			0.210453	0.12056	0.185471	0.15023		0.01978	0.0989315	0.141892	0.150192		0.00212065	0.0970704	0.00640728	0.0395528	0.0420715
TG(58:7/FA18:3)	0.0515663										0.27292	0.115353	0.155373	0.00318022		0.150639	0.116576	0.118996
TG(58:8/FA18:3)	0.0468412	0.153876	0.131814	0.174491	0.140044	0.121149	0.0194033	0.130381	0.00703165	0.0930632	0.120257	0.323307	0.186707	0.0027894	0.264787	0.19938	0.28146	0.135217
TG(58:9/FA18:0)				0.0928085		0.0903701	0.101811		0.0516142	0.389521	0.31231	0.673066		0.00960419
TG(58:9/FA18:3)	0.0166306	0.0917781	0.348815	0.0478778	0.25621	0.104372	0.0217557	0.00905954	0.272689	0.153638	0.0690061	0.280739	0.214397	0.00291428	0.356553	0.521829	0.623528	0.350059
TG(60:4/FA18:0)	0.0111057	0.0862164		0.265097	0.464579	0.174261	0.0608948	0.0675436	0.110166	0.28578	0.419234	0.367993	0.02722	0.00138664		0.0291363	0.0457856
TG(60:4/FA20:2)				0.0366659		0.0665526				0.0949995	0.103963			0.000966729			0.058043
TG(60:6/FA18:0)	0.0949257	0.0552734		0.0414221	0.130822	0.167882	0.0975386	0.0614254	0.0949905	0.0926046	0.150498			0.00587728	0.127704		0.0436929	0.0250256
TG(60:6/FA20:2)	0.0677411				0.0479166		0.0433581			0.316858	0.120581			0.00188666	0.0764843	0.175135	0.0216184	0.132639
TG(60:7/FA18:0)	0.076277	0.0916391	0.117997	0.126451	0.0302452	0.1105	0.0757359	0.119542	0.0846788	0.136536	0.106606	0.168369	0.134511	0.00278913	0.117805	0.0312931	0.14985
TG(60:7/FA20:2)	0.0698526		0.0187255	0.0401132		0.147814	0.0682628	0.0907416	0.0131856	0.0510458	0.0846237	0.0257318	0.113548		0.0236779	0.125116	0.123006	0.12868
TG(60:8/FA18:0)	0.0326878	0.0429087		0.0862434	0.109021	0.0674378	0.0879956	0.0129053	0.0716671			0.21404	0.0573199	0.0116062	0.05861	0.0210571	0.0297535	0.0491335
TG(60:8/FA20:2)	0.0634831		0.143024	0.110033	0.222693	0.0717346	0.116387	0.213253	0.0209851	0.0472912		0.150441	0.245004	0.00103259	0.169327	0.0943343	0.120075	0.1312
TG(60:5/FA18:0)														0.0018544	0.367464
TG(60:5/FA20:3)			0.0931435	0.0111194	0.0591093		0.0203605	0.0546938	0.0268095	0.299561	0.26002	0.371893	0.0699185			0.0207701	0.0569987
TG(60:7/FA20:3)		0.12329	0.013488	0.308009	0.016818	0.362564	0.0802958		0.141338	0.0781159		0.16297	0.169119	0.000676891	0.0650604	0.119281	0.0405051	0.0147938
TG(60:8/FA20:3)	0.151801	0.00505947	0.0797842		0.242881	0.170446	0.192514	0.110748	0.0922798	0.0433166	0.166301	0.162453		0.000171288	0.0654051	0.094393	0.133115	0.0499386
TG(60:9/FA18:0)	0.0460628	0.0829149		0.0532394	0.0834884	0.0576468	0.0135403	0.0820907		1.83551	1.6423	1.4875	0.0744326	0.00565152	0.0996325	0.0314555	0.0264765	0.0075603
TG(60:9/FA20:3)	0.120422	0.111864	0.0669921	0.114405	0.250028	0.108701	0.216509	0.164883	0.133781	0.449978	0.238597		0.294038	0.00677884	0.164704	0.139611	0.122187	0.0975702
TG(60:6/FA20:4)		0.0371981		0.256289	0.10181		0.140166			0.505232	0.198867	0.337706		0.00207989		0.0390527		0.0380492
TG(60:8/FA20:4)	0.0581344	0.034863		0.19506	0.445877	0.0973472	0.0589541	0.0997582	0.164315	0.428683	0.458275	0.120861		0.00263395		0.00428169	0.0929941	0.0333464
TG(60:9/FA20:4)		0.110874	0.0425946	0.088325	0.101496	0.061739	0.0800857	0.0273643	0.133082		0.141931	0.055041		0.00274928	0.263128	0.0742286	0.192968	0.0431271
TG(60:10/FA18:0)	0.0855468	0.327995	0.0665238	0.0874307	0.333513	0.151542	0.0474649	0.0997588	0.0274504	0.202742	0.239991	0.116606	0.144592	0.0205088	0.110845	0.0194987	0.0265461	0.0248624
TG(60:10/FA20:4)	0.0799032	0.0454353	0.123506	0.239092	0.0541182	0.194634	0.122588	0.149176	0.153363		0.10436	0.110008	0.144747	0.000994219	0.137226	0.187154	0.0640044	0.0963213
TG(58:10/FA18:0)		0.253342	0.0392736	0.069379	0.0515758	0.162484	0.039207	0.0996141	0.0632286	0.117214	0.0250663	0.0133912		0.00459723	0.112355	0.0955493	0.0151882	0.0504215
TG(60:7/FA20:5)			0.0500406	0.0924831	4.30107e-06	0.123924	0.0294003	0.0469738	0.0555128	0.13299	0.0748179			0.00418993		0.00955964	0.0436863
TG(60:9/FA20:5)	0.0427641		0.0500753	0.524176	0.358303	0.328077	0.149357	0.041048	0.117133	0.35329	0.401865	0.138341	0.245742	0.000756817	0.156057	0.0925545	0.0166232	0.00833944
TG(60:10/FA20:5)		0.038319	0.0205316	0.0313508	0.157272	0.111785	0.0197768	0.0136365	0.00958928	0.000632608	0.0610282		0.151974	0.00521814	0.0194358	0.0964914	0.017811	0.0257348
TG(60:11/FA18:0)		0.0255955		0.102831	0.0357503	0.118235	0.057425	0.0587253	0.0851518	0.239298	0.370504	0.204158		0.00383363		0.0127525	0.030632
TG(60:11/FA20:5)			0.0372897	0.0754264	0.0248947	0.116585	0.0792642	0.165704	0.141673	0.332164	0.176849	0.438551	0.144864	0.000638576	0.122027			0.0225484
TG(62:4/FA18:0)		0.0894499		0.113827		0.0723226	0.0725552		0.0392917	0.639537	0.450382	0.503089		0.000793435	0.110074	0.0212812
TG(62:4/FA22:2)	0.0804983			0.0552878			0.1282	0.100056				0.149694	0.0581562	0.000830126	0.0444623			0.0327222
TG(62:6/FA18:0)		0.14099												0.00357737	0.0839578	0.0460837
TG(62:6/FA22:2)				0.203804			0.185569
TG(62:6/FA22:4)				0.10291					0.0433243	0.136346	0.0332474	0.141757		0.0652611			0.0373015
TG(62:7/FA18:0)	0.0254089	0.0362243	0.0259665	0.176793	0.0878195	0.0773606	0.0755555		0.173719	0.0151904		0.108639		0.00186137		0.0242373	0.0181963	0.019012
TG(62:7/FA22:2)	0.347246	0.10344	0.740468			0.211737			0.236931	0.165941	0.17139		0.473188		1.05299	0.249394		0.105739
TG(62:7/FA22:5)			0.0334087		0.0210724	0.346492	0.020544	0.0579753	0.0489021	0.0205417	0.0456674	0.202479	0.040346	0.0147275	0.0569903	0.0300137
TG(62:8/FA18:0)				0.0539447	0.291128	0.244328	0.0758292	0.0298822	0.0420996	0.235052	0.0962099	0.0203358		0.0221235		0.0228863		0.0224035
TG(62:8/FA22:2)				0.370891	0.419896	0.299493	0.122858	0.202902	0.233557		0.151812	0.0665631	0.165831	0.00154697		0.0826874	0.0176408
TG(62:8/FA22:6)	0.0645131	0.0901687	0.0295331	0.0548417	0.174327	0.195853	0.00861616	0.140056	0.0573675	0.0525679	0.0528751	0.0538307	0.227158	0.0425313		0.0474656	0.0883616	0.0368112
TG(62:8/FA22:4)			0.0338804	0.197774	0.0756011	0.264885		0.116441	0.106686	0.0837769	0.247601	0.178345		0.000715361	0.110342		0.0416623
TG(62:9/FA18:0)	0.0556742			0.111976	0.125275	0.150779				0.0848621	0.149006	0.182797	0.180763	0.00576917		0.0884892
TG(62:9/FA22:4)	0.0688791	0.0419073	0.0904346	0.57563	0.416974	0.311747	0.0475475	0.107289	0.0170919	0.284232	0.0789934	0.0617755	0.160467	0.000820746	0.238345	0.106274		0.0616086
TG(62:9/FA22:5)				0.19909	0.187995	0.154643	0.0621994	0.0524089	0.0352955					0.000524424	0.03535		0.0696212
TG(62:10/FA18:0)		0.106819		0.077704	0.106399	0.0441446			0.064659	0.0752045		0.124519	0.0764416	0.000276408	0.0356539		0.0139382	0.0192057
TG(62:10/FA22:4)	0.104928	0.0617677		0.0436202	0.0828581	0.145821		0.023138	0.0229003	0.0391501	0.0286463	0.106525	0.0344226		0.0665263	0.0901691	0.00594568	0.0618215
TG(62:10/FA22:6)	0.10906	0.0881408	0.153772	0.0248789	0.152142	0.0511663	0.114871	0.108093	0.0823972	0.03789	0.338778	0.353391	0.039806	0.0065409	0.129074	0.0825021	0.182107	0.0256799
TG(62:10/FA22:5)	0.0805055	0.0353012	0.0650768	0.172051	0.0338513	0.0277681	0.0741059	0.0427554	0.122448	0.135102	0.208786	0.15327	0.0574198	0.000959329	0.141182		0.0539739	0.0137389
TG(62:11/FA18:0)		0.03765	0.0399028	0.161399	0.0481259		0.0693218	0.050675	0.0318004	0.0286935	0.0503006			0.0619213		0.0384363	0.0220309	0.0202169
TG(62:11/FA22:5)	0.0823636	0.0487995	0.0556478	0.153513	0.105726	0.0649518	0.0974043	0.091989	0.0257241	0.0577648	0.0555498	0.00424318	0.252919	0.0788564	0.0887782	0.145957	0.0881054	0.0983283
TG(62:11/FA22:6)	0.109007	0.21724	0.122996	0.0816624	0.0914665	0.0948202	0.0182655	0.0894937	0.00407848	0.0306545		0.0999172	0.0880679	0.0534856	0.0204449	0.142696	0.077336	0.062536
TG(62:12/FA18:0)	0.0563306			0.0875122	0.0354925	0.051113	0.0659837	0.0428364	0.034206	0.0313685	0.0457144	0.129578	0.0710541	0.00126409		0.0365959	0.0614431	0.059183
TG(62:12/FA22:6)	0.281512		0.287578	0.0713981	0.321646	0.00266022	0.068098	0.151176	0.246911	0.338864	0.111742	0.0816591	0.223349	0.0238678	0.301044	0.157013	0.149588	0.161634
TG(58:4/FA18:1)	0.179111	0.0714355	0.110907	0.123614	0.187547	0.205596	0.356656	0.18352	0.217447	0.242128	0.118789	0.19777	0.206469	0.00532496	0.116279	0.295168	0.126244	0.155055
TG(58:8/FA18:1)	0.441884	0.413325	0.567003	0.429932	0.453824	0.391347	0.549469	0.922272	0.643129	0.166366	0.172832	0.104073	0.351448	0.0677518	0.392301	0.364106	0.390409	0.327867
TG(58:5/FA18:2)	0.0495711	0.0603092	0.101696	0.576792	0.332061	0.27294	0.0525421	0.00871614	0.0219067	0.265793	0.143707	0.149896	0.223793	0.0041178	0.0487921	0.0436438	0.0199703	0.0298107
TG(58:9/FA18:1)	0.0812973	0.159371	0.185494	0.0597722	0.109235	0.156999	0.233411	0.234784	0.149226	0.0401639	0.182498	0.0615963	0.140848	0.0930787	0.169535	0.17434	0.119513	0.0740757
TG(58:9/FA18:2)	0.127356	0.0528275	0.0257433	1.17303	0.57785	0.665519	0.437267	0.183871	0.40795	0.0695713	0.214682			0.00970626	0.0585741	0.144567	0.0710298	0.177031
TG(56:9/FA18:1)	0.179211	0.103262	0.154692	0.492817	0.354388	0.187859	0.325192		0.38122			0.185335		8.56726	0.554336	0.142108	0.159243	0.330706
TG(58:6/FA18:3)	0.0173898	0.0529025	0.0755669		0.0375846	0.109254		0.150565	0.0536306	0.0428224	0.111096	0.126443	0.116351	0.00198231		0.109966	0.0143729	0.0170989
TG(58:10/FA18:1)	0.105011	0.122666	0.0790353	0.104566	0.213266	0.306366	0.132494	0.124123	0.0719437	0.189898	0.101287	0.498791		0.0452595	0.0922043	0.071267	0.0612782	0.0476333
TG(58:10/FA18:3)			0.152762	0.439161	0.0966248		0.0638839						0.301761		0.196352	0.267763	0.152564	0.0686696
TG(60:5/FA18:1)	0.113106	0.119266	0.0205181	0.0788184	0.0758258	0.0663141	0.0681655	0.0640731	0.0659129	0.485156	0.266532	0.180554	0.0287807	0.0174304	0.029941	0.0296644	0.0721114	0.101676
TG(60:5/FA20:2)	0.0150125	0.106138		0.25998		0.0192485	0.0527441	0.0851083	0.0716254	0.128195	0.074634	0.286098	0.115054	0.00103252	0.02193	0.0174787	0.0669997	0.00333652
TG(60:7/FA18:1)		0.0489328	0.106096	0.213246	0.168703	0.139213		0.157066	0.159744	0.0432622	0.265501	0.483011	0.197481	0.00611797	0.16528	0.0807144	0.0599585	0.0507988
TG(60:8/FA18:1)	0.144142	0.0760245	0.0326864	0.0190587	0.193738	0.229162	0.173968	0.169127	0.132223	0.128382	0.0580464	0.120924	0.138213	0.139939	0.0998971	0.0636815	0.0404772	0.0674009
TG(60:9/FA18:1)	0.0953294	0.163445	0.222545	0.113045	0.200309	0.13978		0.159611	0.157741		0.0284896		0.0721797	0.250928	0.135067	0.138237	0.144377	0.0958976
TG(60:9/FA20:2)			0.0669143	0.0875362	0.0592014	0.174929	0.0492089	0.0991368	0.136061	0.0504494		0.0808343	0.0535329	0.000400515		0.0599897	0.0986294	0.057853
TG(60:6/FA18:1)		0.134665			0.155157	0.0343815	0.152498			0.539245	0.201346	0.219959	0.219857	0.00821802		0.0859773	0.0860848	0.0114325
TG(60:6/FA20:3)		0.0301542				0.184988	0.0259122	0.0296439		0.0896029	0.0802855	0.0482741		0.000730272	0.0216675	0.0406014	0.0358026	0.0186572
TG(60:10/FA18:1)										0.350399	0.319468	0.700653		0.0171904		0.0644914
TG(60:10/FA20:3)	0.153377	0.11251	0.0625677	0.276415	0.0199653	0.0741465		0.0447432	0.0297079		0.0224804	0.0637285	0.0401041	0.00109244	0.0372049	0.0823557	0.0961684	0.0442466
TG(60:7/FA20:4)			0.0400835	0.174595		0.365993		0.104912	0.0913969			0.11849			0.132724	0.0488404	0.0477911	0.0302229
TG(60:11/FA18:1)		0.0265376		0.0306938	0.0615746			0.0360977	0.0278745	0.0487191	0.069746			0.00673939			0.0135236	0.0464458
TG(60:11/FA20:4)	0.103292	0.0749228	0.120577	0.201007	0.114002		0.246755		0.0710665	0.0924122	0.272986	0.129639	0.0687446	0.000783253	0.0263678	0.0761993	0.111106	0.0498709
TG(58:11/FA18:1)	0.254317	0.0870938		0.073316	0.039397	0.0869495	0.198092	0.241652	0.135874	0.36382	0.346152	0.496121	0.0433418	0.00545893	0.155569	0.0369577	0.143042	0.0883858
TG(60:8/FA20:5)		0.0700128			0.123141	0.16969	0.0574271	0.0469402	0.0443101	0.100049		0.0482876	0.0771097	0.00197556			0.0196398
TG(60:12/FA18:1)	0.031427			0.0265301	0.0590503	0.146968	0.0159545	0.0444615	0.0587787	0.216653	0.199738	0.517306		0.00869114	0.0809908	0.0828861	0.0197011	0.00735581
TG(60:12/FA20:5)	0.0407978	0.0578636	0.0220226	0.0972031		0.119222	0.098252		0.0191894	0.155403	0.0485552	0.0852463		0.00207121	0.116567	0.0565504	0.0561545	0.0692684
TG(62:5/FA18:1)	0.0924953			0.0363789	0.442843	0.269172	0.164702		0.0197739	0.19877	0.0851609	0.514423		0.00559354	0.0523174	0.0407418	0.0276225	0.0328241
TG(62:5/FA22:2)	0.0254655		0.0265059	0.58065	1.25206	0.881619	0.298152	0.108257	0.0277525	0.036349			0.100128	0.000306745	0.0985576		0.0307573	0.0179456
TG(62:7/FA18:1)		0.0164082		0.0597491	0.0880896	0.225964	0.10498	0.100551		0.114427	0.0490574		0.0353939	0.00841048	0.126053	0.0378376	0.0512914	0.0282963
TG(62:7/FA22:4)	0.0313867	0.0607938		0.1025		0.186709						0.123188	0.0693194	0.00256354		0.0168604
TG(62:8/FA18:1)	0.116981	0.0714317		0.154859	0.0501185	0.291341	0.0762954	0.155803	0.253009	0.0607574		0.104028		0.0508605	0.08519	0.00752059	0.0100207	0.0503633
TG(62:8/FA22:5)				0.513369	0.209806	0.539619		0.0383245		0.0872545		0.135918		0.0382025	0.12137	0.0195502		0.0391174
TG(62:9/FA18:1)		0.0271238	0.0267412	0.046686	0.060056	0.13579	0.0306522	0.187397	0.12566		0.184077	0.0546473	0.133684	0.0657139	0.244815	0.0177986	0.0278571	0.0227771
TG(62:9/FA22:2)				0.0857881	0.0638718	0.116849											0.030493
TG(62:9/FA22:6)														0.00307564
TG(62:10/FA18:1)	0.049708	0.0700643	0.0875475	0.0160098	0.0535846	0.0712017		0.0695195	0.0880186	1.04129	0.739681	0.95992	0.0413179	0.00645478	0.0356478	0.0197952	0.06611	0.04485
TG(62:11/FA18:1)	0.0304711	0.0181155	0.0380436	0.129158	0.0368042	0.106572	0.0843809	0.013333	0.0971468	0.0785336	0.0815847	0.0383533	0.137958	0.00290652	0.113025	0.0520198	0.0148553	0.0127104
TG(62:11/FA22:4)						0.0500912								0.00909515		0.0460984	0.0654764	0.0830971
TG(62:12/FA18:1)	0.066552	0.0285085		0.0424398	0.00740891	0.114452	0.0133596	0.00797325	0.0215822			0.0792758		8.87075e-06	0.136004	0.0184781	0.0142754	0.0254825
TG(62:12/FA22:5)	0.0679362	0.112905	0.0831115	0.0750376				0.0498125	0.0549309	0.0901239		0.127568		0.0136325		0.0179371	0.0172631	0.0430871
TG(62:13/FA18:1)	0.0274199		0.0664465	0.0761673	0.238949	0.0614878	0.0560948	0.0979363	0.0729792	0.029494	0.323593	0.0582168	0.059707	0.00362561		0.0233422	0.0429708
TG(62:13/FA22:6)		0.0639205	0.265786	0.0522128	0.292405	0.285234	0.0816828	0.269313	0.0796021		0.0720661	0.0581168	0.115099	0.0166547	0.153704	0.136756	0.14049	0.0828325
TG(58:10/FA18:2)		0.041553	0.0624248	0.134965	0.235783	0.506915	0.180093	0.181769	0.182622	0.015748		0.182878	0.132143	0.00919402	0.254871	0.0195871	0.0415579	0.0278922
TG(56:10/FA18:2)	0.0468049		0.022449		0.0863899	0.256676				0.105104	0.0581205	0.0930197	0.036129	0.223345	0.184791		0.0392161	0.0375983
TG(58:11/FA18:2)														0.010648
TG(58:11/FA18:3)	0.0343541			0.146473	0.0449655	0.244806	0.0243565	0.160682	0.0603118	0.202187	0.00336408			0.000904213	0.0536593	0.0222984	0.0437154	0.0215856
TG(60:6/FA18:2)	0.0391073		0.0399044			0.0377536		0.0421689		0.0297792	0.101739		0.0725037	0.00140892	0.0582856	0.0184478	0.0667804	0.0411519
TG(60:8/FA18:2)	0.0235413	0.0512263	0.057519	0.0251475			0.0525462	0.12767	0.103709	0.0388214		0.0790977	0.0347496	0.00514216		0.0129857	0.0272601
TG(60:9/FA18:2)				0.172942		0.267721	0.0447187		0.0649098					0.00783108
TG(60:10/FA18:2)	0.0236362		0.0431874	0.058571	0.198454	0.0560478	0.029876	0.0385917		0.133647		0.145501	0.0506696	0.0105618	0.044319			0.0636607
TG(60:10/FA20:2)	0.0414697	0.0191889	0.0731461	0.0702782	0.303221	0.224293	0.158508		0.0518715				0.108723	0.00218157		0.0227243	0.0265503
TG(60:7/FA18:2)	0.021992	0.0394359		0.15313	0.185026	0.138857	0.0222913	0.223919	0.0337151	0.0499853	0.0514215	0.0334166		0.00337559		0.0268372	0.013911
TG(60:11/FA18:2)		0.0377668	0.0204257	0.10797	0.1812	0.365432		0.100936	0.05939	0.0384233	0.148555	0.109198		0.00831682		0.036794
TG(60:11/FA20:3)				0.0823402	0.214452	0.0505235		0.119909	0.067555	0.0648133	0.087047	0.126173		0.00122949		0.009474	0.0426457
TG(60:12/FA18:2)		0.0463288		0.0642381	0.125202	0.0452201	0.0608494	0.135238	0.0398123	0.0477163	0.233113	0.104262	0.0747427	0.00369158		0.0245023		0.0117997
TG(60:12/FA20:4)	0.0180912		0.0320317	0.121997	0.149867		0.0690825	0.0355455	0.0370504		0.0569842	0.0940956		0.000911077	0.0366735	0.0312831	0.0484792	0.00718957
TG(58:12/FA18:2)	0.100181	0.0129597	0.0401938	0.307258	0.083309	0.0781808	0.0624071		0.0990008	1.09907	0.384473	1.30858	0.0454366	0.00213434			0.0115195	0.0060414
TG(60:13/FA18:2)				0.212577	0.114626			0.0892335	0.093134	0.180081				0.00202803	0.0739164
TG(60:13/FA20:5)		0.0247758		0.0470226	0.121075		0.0293245	0.0327438	0.0311342					0.0481456
TG(62:6/FA18:2)	0.230549							0.131005		0.279063	0.344448			0.00230009	0.279005			0.0798121
TG(62:8/FA18:2)	0.0427459			0.178701	0.17984	0.599875	0.0982447	0.190925				0.166675		0.000623421				0.0118346
TG(62:9/FA18:2)				0.463182	1.65652	1.30231	0.135747	0.330168	0.427711		0.0881303		0.0313697	0.000752391
TG(62:10/FA18:2)				0.0347002	0.172584			0.0509903				0.0437866	0.0823633	0.00819449
TG(62:10/FA22:2)					0.033321					0.0423211				0.000968873	0.0582758	0.0371245
TG(62:11/FA18:2)	0.0223422	0.0897372				0.135776	0.051521			0.141817		0.0577051		0.00123429
TG(62:12/FA18:2)								0.177637	0.210646			0.164988		0.00311475
TG(62:12/FA22:4)	0.0275908	0.0389095		0.0542942	0.0309655	0.0441451		0.00617949	0.0512855	0.0234834			0.0426473	0.017281		0.033528	0.0072596
TG(62:13/FA18:2)	0.0225787	0.0342186		0.0617815	0.0668691	0.151915	0.0416017	0.0168425	0.0276961					0.00203361				0.0244307
TG(62:13/FA22:5)						0.0833493	0.0294754			0.0601578	0.0696769	0.124661		0.0257442		0.0405678	0.0162901
TG(62:14/FA18:2)		0.0691319		0.271945	0.0828988	0.332441	0.0832016					0.0505222		0.000758581
TG(62:14/FA22:6)	0.0427864			0.294053	0.17235	0.252401	0.319742		0.0739316			0.0693931	0.0483614	0.00779441		0.0371195	0.0227714
TG(56:11/FA18:3)	0.142568	0.0895352	0.0531547	0.0364279	0.0871058	0.251614	0.337456	0.0280692	0.113796	0.115409	0.231014	0.183817		0.0123258		0.057946	0.0624896	0.0410342
TG(58:12/FA18:3)	0.0439468	0.165073	0.108007		0.0773792					0.321252	0.475686	0.466243	0.13538	0.00124782
TG(58:10/FA20:2)		0.101458		0.327022	0.132605	0.133648	0.0639239	0.132358	0.173922	0.143866	0.104285		0.067967	0.00234186	0.0538857	0.0367174	0.031243	0.0411024
TG(60:7/FA18:3)				0.0833037	0.303346	0.0159944			0.014798	0.0670623	0.135036	0.188596		0.000879418			0.01872	0.0118533
TG(60:9/FA18:3)															0.245047
TG(60:10/FA18:3)	0.0210351	0.0344419	0.0711571	0.108271			0.0948851	0.061254	0.0893485	0.0345783	0.0307551	0.0578612	0.156672	0.00144991	0.0507839	0.0332852		0.0295915
TG(60:11/FA18:3)							0.068022	0.0993406								0.0611002
TG(60:11/FA20:2)	0.0662171				0.0157787		0.0636006	0.116917	0.043596	0.0708794	0.158966			0.000879489	0.056861	0.0169582		0.0073566
TG(58:11/FA20:3)	0.0855296	0.0858366	0.0428918	0.0461118	0.27063	0.301618	0.21461	0.0902814	0.0384944	0.103326	0.0849139	0.106097		0.00478096	0.0960665	0.0139125		0.0105739
TG(60:8/FA18:3)		0.046387		0.129162	0.0838447	0.317268	0.150682	0.0650166	0.155362	0.101946	0.0282178	0.0341187		0.00098854
TG(60:12/FA18:3)				0.101276						0.377946	0.704554	0.43512					0.0218649
TG(60:12/FA20:3)		0.0526649	0.0247389	0.0427072	0.110978		0.0391188	0.0364659		0.056837	0.137216	0.217334		0.00186417	0.0871808	0.0323557	0.0361003	0.0246883
TG(58:12/FA20:4)			0.0399216	0.2319	0.190981	0.185108		0.170923	0.0558751		0.109452	0.158614	0.0709259	0.00314422		0.0236286	0.0140563	0.0387814
TG(60:13/FA18:3)	0.0372525		0.0399117	0.171384	0.116053	0.0758144	0.0534612	0.161026	0.0568282	0.0663378		0.109498				0.0668116
TG(60:13/FA20:4)	0.0734704	0.0637206	0.0575584	0.0544919	0.132199	0.0817016	0.14663	0.181811	0.173285	0.470355	0.511779	0.404464	0.0266842	0.0049856	0.325558	0.00272737	0.00592336	0.0208749
TG(58:13/FA18:3)				0.0447399	0.0546719	0.0870322	0.127277	0.178869	0.0302554	0.190341	0.131576	0.16441	0.120826	0.000902662	0.0971302	0.0296857	0.041128
TG(58:13/FA20:5)				0.0693305	0.0383653	0.169423			0.119781		0.0881847			0.0143189	0.0702599	0.0556673	0.0435926
TG(60:10/FA22:2)				0.0620132	0.396938	0.288943			0.0762759			0.0701631	0.0667561	0.00427214	0.0388801			0.0175074
TG(60:12/FA22:4)		0.0620732		0.0611184			0.0554389				0.15521	0.0521806	0.136261	0.0372325				0.0278378
TG(60:13/FA22:5)	0.0284247	0.0239163	0.0398944	0.3309	0.171243	0.0842676	0.0291582	0.0441612	0.033172	0.0470682	0.065872	0.0373545	0.0459584	0.696826	0.0940317	0.0178605		0.0230861
TG(60:14/FA18:3)	0.0427572			0.0966236	0.130015	0.0549409		0.119513	0.0320901	0.0949865	0.0904261	0.10343	0.0966526		0.0582946			0.0177528
TG(60:14/FA20:5)	0.106937			0.115274	0.138527		0.0618328		0.0467936	0.32108	0.338178	0.489685		0.0037534	0.165535		0.0149876
TG(60:14/FA22:6)		0.0500181		0.0560444	0.104756	0.121558		0.0301327		0.0622709			0.0724591	0.056409	0.0910534	0.0371529	0.0124784	0.0177569
TG(62:7/FA18:3)	0.192563		0.0865935	0.10478	0.0731227	0.14997		0.27219	0.153692	0.17926			0.157137		0.113535	0.0408567	0.0968482	0.103601
TG(62:9/FA18:3)		0.0130518	0.115984	0.100357	0.350801	0.235838	0.0172991	0.0514124	0.129191	0.0404498	0.0176966	0.0643704			0.136048	0.0627093
TG(62:10/FA18:3)		0.0788426	0.0266177	0.201115	0.0417643	0.00355303	0.0388929	0.0422934	0.0235162	0.126924	0.0350423	0.0748326	0.0483301	6.87321e-05		0.0234714	0.0169751
TG(62:11/FA18:3)		0.0639466		0.0332725		0.243677		0.0858814	0.0835122					0.00145014	0.0388397	0.0319584		0.021278
TG(62:11/FA22:2)		0.0729574	0.0140984	0.0440637	0.0736255	0.0433674	0.151523		0.112519		0.0391751	0.0250548	0.00660502	0.0119857			0.0550691
TG(62:12/FA18:3)			0.0265755	0.0274018	0.0312164		0.0333382	0.0180329	0.0149601	0.0993075		0.0374472		0.000674553		0.0371589		0.0234484
TG(62:13/FA18:3)				0.197951	0.185986	0.192901	0.0559022	0.0728524	0.0400588	0.139915	0.0592566		0.0966494
TG(62:13/FA22:4)		0.0949792	0.0176385	0.113006	0.0919935	0.097939	0.0918061	0.111687	0.0619348	0.245433	0.14905	0.179948	0.0290139	0.00519005	0.0743751	0.00877221	0.0547408	0.0189477
TG(62:14/FA18:3)		0.107754	0.0229122	0.209708	0.124247		0.132419	0.0799215	0.0982005	0.0206027	0.0444698	0.137067					0.0107509	0.0104568
TG(62:14/FA22:5)							0.0806209	0.0788811		0.307682		0.0983066		0.0131248	0.153719
TG(62:15/FA18:3)	0.0315282	0.041046	0.016134	0.142328	0.0886388	0.150103	0.105616	0.0920516	0.05047	0.135693	0.173005		0.0293175	0.000498602			0.0075817	0.0478144
TG(62:15/FA22:6)		0.147462	0.0586461	0.132897	0.127581	0.0859125	0.0624971			0.0714782		0.0267518		0.00159699			0.0106464	0.0109431
TG(62:6/FA20:2)						0.0880528											0.0690153
TG(62:8/FA20:2)		0.0132493		0.349394	0.129783	0.15498	0.226996	0.192188		0.046744	0.0570567	0.0952759		0.00258069	0.0247912	0.0693091	0.0223082	0.030848
TG(62:9/FA20:2)	0.0159301		0.057827	0.105019	0.137294	0.414244	0.132744	0.0229457	0.0198502			0.0578469		0.00106245		0.0326114	0.0261836
TG(62:10/FA20:2)		0.050058	0.0846047	0.0325516	0.0493377	0.138738	0.025499	0.0562768	0.124304	0.0245411	0.0440466	0.0566275				0.0338453		0.0494736
TG(62:7/FA20:2)	0.0791483	0.0645929						0.197415	0.31477	0.107415	0.0869906	0.136656				0.0750478		0.0279258
TG(62:7/FA20:3)		0.0255222	0.0237882	0.0419864		0.130189	0.0605706	0.144155	0.00551823	0.0367551	0.0229263	0.246957	0.114741	0.000185481		0.0183695
TG(62:9/FA20:3)			0.039147	0.283482	0.432545	0.177303	0.0232455	0.0709252	0.169079	0.0471266	0.0450393	0.0770717	0.0662674	0.000771539		0.038841	0.0115978	0.0118368
TG(62:10/FA20:3)	0.0411564			0.0570825	0.00959892	0.112063		0.000397127			0.0447434	0.0311492	0.0463181	0.000360635		0.041173
TG(62:11/FA20:2)			0.0250626	0.00931733	0.0333631	0.11527	0.103987		0.0107351	0.0363931		0.0821248		0.00086787		0.015712		0.0185258
TG(62:11/FA20:3)		0.0329818		0.0430354	0.238774	0.0223177	0.0456227	0.222777			0.154279	0.00690851		0.000774955		0.00704903	0.0256971	0.0179939
TG(62:8/FA20:4)			0.051664	0.988889	0.696348	0.559923	0.234831	0.0877291	0.101112	0.254203	0.271665			0.00208968			0.0483362	0.0207772
TG(62:10/FA20:4)	0.0496574		0.0197457	0.0940789	0.161989	0.115442	0.117942	0.102227	0.00423768	0.0119426	0.104473	0.0258882					0.0280054
TG(62:11/FA20:4)	0.0473598		0.0451131	0.025631	0.192068	0.219932		0.0972572	0.0423715	0.220374	0.131642	0.0644253	0.0156004	0.00054769		0.0292325	0.00646397
TG(62:12/FA20:2)	0.0265088	0.0483125		0.0768611	0.0293594	0.0468936	0.148979	0.0154687	0.0161725	0.18283	0.158417	0.0887889		0.00110607		0.0401358	0.0166102	0.0295933
TG(62:12/FA20:4)														0.0196701		0.0846048	0.0683323	0.0482421
TG(60:12/FA20:2)		0.0298108						0.0310644	0.0319058	0.0685283	0.116771	0.190277		0.000957472		0.0240511	0.042559	0.0183521
TG(62:9/FA20:5)	0.0285393		0.040844	1.63512	2.0606	1.60163	0.559191	0.561271	0.73437	0.136679	0.101577	0.144179	0.072506		0.0312925	0.0222909		0.0153366
TG(62:11/FA20:5)				0.217375	0.0998711		0.0736954	0.0142828	0.107069	0.117107	0.125472			0.0413996	0.0355591	0.0256875
TG(62:12/FA20:5)			0.0231881	0.0934648	0.0417642	0.208969	0.115229	0.0289248	0.0562143					0.00637447		0.0277981	0.0499761
TG(62:13/FA20:2)				0.0379126	0.139113	0.0293955	0.140525	0.160879	0.214293	0.0363082		0.0504393		0.00133916		0.0296837	0.0121496
TG(62:13/FA20:5)	0.0248707		0.0266177	0.0413164	0.0532598	0.128989	0.0720861	0.20908	0.043603	0.226103		0.413103	0.048359	0.0039177	0.116582	0.0120043		0.0215413
TG(64:6/FA20:2)									0.118954	0.170161	0.118143	0.0794796						0.0445756
TG(64:6/FA22:2)											0.194003	0.260125
TG(64:8/FA20:2)				0.0589011	0.0745418		0.0509388						0.0953623			0.0713334
TG(64:8/FA22:2)		0.0383276		0.260741	0.0593875	0.162373		0.0410127	0.0577289	0.0784451		0.0324772	0.0327724	0.000845072	0.116367	0.0148677	0.0211366	0.0155664
TG(64:8/FA22:4)				0.0716252	0.0672362	0.0664577		0.0262504	0.0440893	0.184324	0.19813	0.128266		0.000773412		0.0215503	0.00826449	0.0251374
TG(64:9/FA20:2)				0.147996	0.264914	0.0348502	0.08232		0.0157402		0.12894			0.000573742		0.00784138	0.0405843	0.00542226
TG(64:9/FA22:2)				0.109824	0.0841767	0.0305895		0.0307031	0.0269877		0.036074		0.096609				0.0217721	0.00704167
TG(64:9/FA22:5)		0.0589764	0.0279112	0.206115	0.113331	0.093539	0.0968732	0.0155289	0.0402455	0.280608	0.413645	0.109018		0.00114787	0.0487909	0.0162912	0.0306043	0.00877905
TG(64:10/FA20:2)				0.147794	0.104431					0.148349
TG(64:10/FA22:2)		0.0446454	0.0232304	0.0821204	0.0466826	0.053168			0.0706262	0.0384834		0.0317705		0.000734619		0.0446072	0.0217708	0.0236637
TG(64:10/FA22:6)				0.049804		0.132864	0.0578607		0.068518	0.570195	0.347693	0.158333				0.0222103
TG(64:10/FA22:4)				0.0149588	0.0209331	0.0553973	0.105461	0.200994	0.046454	0.0468751	0.0641837			0.00155643	0.0877947	0.0252332	0.0139988	0.0150116
TG(64:11/FA20:2)			0.098958		0.128189		0.00708015	0.0913348	0.0131009		0.00952998					0.014865	0.0166413	0.0212011
TG(64:11/FA22:4)		0.0168299		0.00676281	0.0580447	0.128106			0.0214035	0.175556	0.0968693			0.000535942	0.0578657	0.0239827	0.0312237	0.013025
TG(64:11/FA22:5)			0.0527859		0.00402997	0.0772404	0.0316661			0.0470532	0.0619294		0.144881	0.00314283	0.0570814	0.0146624	0.0211908
TG(64:12/FA20:2)		0.0376592	0.0476219	0.460841	0.0844393	0.0630362	0.0492986	0.0581643	0.185744		0.0636094		0.0279618	0.00128979	0.249439		0.00777191	0.0128019
TG(64:12/FA22:4)				0.120247	0.107305									0.00141373
TG(64:12/FA22:6)		0.042935	0.0531595	0.108075	0.216157	0.128635	0.231659	0.0158484	0.0311348			0.161781		0.00461297		0.0119427	0.0139207	0.0471902
TG(64:12/FA22:5)		0.00901039	0.0927426	0.147096	0.0937703	0.131489	0.0403309	0.0641924		0.0237184	0.0759802	0.042005		0.0236597		0.0390493		0.0440677
TG(64:13/FA20:2)	0.0394753			0.132847	0.502414	0.162079	0.0609449			0.16564		0.0395655				0.0616669	0.0152525	0.0220667
TG(64:13/FA22:5)		0.0184681		0.131469	0.133595			0.0441085	0.144529	0.106035				0.035584		0.0279973	0.0282366	0.0613393
TG(64:13/FA22:6)		0.0428922		0.0710418	0.177669	0.110055	0.131915	0.0751105	0.0558757	0.0456316	0.0850752	0.0862888	0.0723394	0.00335879		0.00874161	0.026087
TG(64:14/FA20:2)		0.0511618	0.0258656	0.170801	0.0483392	0.181572	0.132512	0.050448	0.115302			0.208839	0.0448526	0.000823514	0.0388796	0.037156	0.0249694	0.0118469
TG(64:14/FA22:6)	0.0143691	0.0590689	0.0487418	0.0997913	0.109118	0.153634	0.0331832	0.070133		0.0410016	0.0436987	0.0271338		0.0309012	0.0313018	0.0436306	0.0363219	0.039907
TG(62:8/FA20:3)	0.0265138			0.202488	0.190634	0.131306	0.0261072	0.101524	0.0183028	0.098315		0.0631497	0.0178393	0.00101128		0.0159099		0.0209789
TG(62:12/FA20:3)											0.0972506							0.0281745
TG(62:9/FA20:4)	0.0639331			0.320595	0.3293	0.494455	0.165206	0.0233514	0.015955	0.0352018		0.0302884				0.0222849		0.0409384
TG(62:13/FA20:3)	0.0713337	0.0907807	0.0265791	0.0360647	0.0520816	0.10771	0.0985083		0.0786495	0.0766864	0.134578	0.061714		0.00235192	0.0846933	0.0212504	0.0166001
TG(62:13/FA20:4)		0.0744578	0.0507955		0.132615			0.119171		0.605509	1.11717	1.26527	0.116384	0.00617645				0.0327381
TG(60:13/FA20:3)	0.0693175	0.074929		0.117592	0.083912		0.0236481	0.0207747	0.0453966	0.116306	0.0552306	0.0909573	0.311269	0.00195822		0.0342506		0.0789662
TG(62:10/FA20:5)			0.0598328			0.146792								0.0248868
TG(62:14/FA20:3)		0.0895675		0.115388	0.113397	0.221731	0.113301	0.182623	0.165836	0.083953	0.10365	0.0727762			0.0971705		0.00898116	0.0576516
TG(62:14/FA20:5)	0.0285405			0.2009	0.0790628	0.0464684	0.0236627	0.0512305	0.0540765	0.140321	1.46324	0.257299		0.00600782		0.020388		0.0533003
TG(64:7/FA20:3)	0.0294117	0.0240797		0.105819	0.124905	0.0663184		0.0426459	0.111928	0.0975387	0.0409134	0.0890344			0.0206479
TG(64:7/FA22:2)	0.0713101	0.0717696	0.0397991	0.0367916	0.16259		0.0863585	0.0674822	0.0283778		0.0593428	0.0682656	0.114542	0.00191246			0.0404707	0.0391533
TG(64:9/FA20:3)	0.0387927			0.0507802	0.0777578		0.0339255				0.0339231		0.0462856	0.000474651	0.038875	0.0265956
TG(64:9/FA22:4)	0.0713025	0.0243253		0.104136	0.185121	0.0603975		0.00970126			0.0296755	0.0351115		0.000113915	0.102063		0.0163223	0.0167258
TG(64:10/FA20:3)	0.0273337	0.045809		0.0971215	0.0271327		0.0709131		0.0144626					0.00110728		0.0212239	0.0155962
TG(64:10/FA22:5)		0.0383741	0.0842876	0.0716891	0.130301	0.0971773	0.0390619	0.0512815	0.0772441	0.0262781	0.11489	0.0689241		0.00390694	0.0489893	0.0336567		0.0231767
TG(64:11/FA20:3)		0.0260394		0.0307375	0.0959016	0.0381913	0.0784834		0.0586827	0.123837							0.0163838
TG(64:11/FA22:2)		0.0357494	0.0211789	0.0814085	0.0359097			0.0833795	0.114791		0.0132036	0.0339625	0.0483572	0.000494094			0.0201656
TG(64:11/FA22:6)				0.0364823	0.0180216	0.291887			0.0334766			0.0146426	0.189328	0.0012404	0.058293	0.0203752	0.0475686	0.00903305
TG(64:12/FA20:3)		0.0589058		0.102115	0.0106178	0.0945443	0.031447	0.171231	0.0476253		0.0429063	0.140674		0.000881994			0.0102518
TG(64:13/FA20:3)		0.0166512		0.0514808	0.16555	0.175766	0.00774147			0.0526928	0.0833758					0.021654	0.011798
TG(64:13/FA22:4)				0.131842			0.0396619			0.282338	0.324386	0.388033		0.00306112		0.0149245
TG(64:14/FA20:3)	0.0717157	0.0515276		0.0347717	0.0715555	0.0432125	0.0533897					0.169582			0.194022
TG(64:14/FA22:5)		0.0177796		0.0602613	0.0371532		0.0476373		0.080563		0.0898996	0.187096	0.0289261	0.0386919	0.02003		0.00709722	0.0107012
TG(64:15/FA20:3)			0.0266204	0.335613	0.187682	0.0929999	0.0227305	0.137701	0.0285371			0.0667287		0.0021853
TG(64:15/FA22:6)	0.022078	0.0208127		0.026526		0.0400688		0.0915009				0.0939042		0.00157733		0.0157909	0.00934665	0.00619913
TG(62:14/FA20:4)				0.128424							0.0623066	0.0928404		0.00387512		0.0169723
TG(60:14/FA20:4)	0.0499204	0.0429465	0.0454195	0.158225	0.0578724			0.0816035	0.0258014	0.181667		0.0654038	0.0603545	0.00204142	0.105201	0.090942	0.0405741	0.113934
TG(62:15/FA20:4)	0.0283476			0.137547	0.230771	0.120774		0.0188417	0.184242	0.0597413	0.146961	0.135191	0.0705011			0.0142205	0.118584	0.0414221
TG(62:15/FA20:5)				0.0733373		0.0955446			0.0650903					0.00109455			0.0289071
TG(64:8/FA20:4)		0.0256015	0.0255549	0.0523816	0.0512304	0.069369	0.0601763	0.0951691	0.0534633	0.162714	0.332168	0.139466						0.0177615
TG(64:10/FA20:4)		0.0154854								0.0434934		0.05357	0.0534018	0.00126671
TG(64:11/FA20:4)
TG(64:12/FA20:4)		0.107743		1.06503	0.485847	1.29405	0.143929	0.189968	0.044356	0.0917701	0.0728453	0.026013	0.0623665	0.00135247	0.130315	0.0300708	0.0162473	0.027122
TG(64:12/FA22:2)	0.0514224	0.0972034	0.0213346	0.132206	0.061539	0.0519276	0.182434	0.0945295		0.0794431	0.0887761	0.0487604		0.00266981	0.370387	0.0338759	0.0257969	0.0751272
TG(64:13/FA20:4)	0.0713103	0.0511748		0.205741	0.0357346	0.0845098	0.0208464	0.0218164	0.0228312	0.108152	0.0860032	0.119534	0.0543652	0.000366478	0.0243743	0.0334437	0.0143676	0.0144267
TG(64:14/FA20:4)				0.105981	0.22065	0.178303	0.0518047	0.24973	0.205865	0.0677633	0.00927024	0.0419995	0.103997	0.00156208	0.0751977	0.0210411	0.0232623	0.0203916
TG(64:14/FA22:4)	0.239334		0.179033
TG(64:15/FA20:4)					0.160611	0.1293	0.0531064			0.137599		0.105683
TG(64:15/FA22:5)	0.0191534	0.142168		0.223529	0.0377676		0.0893058	0.0415101		0.157258	0.0236816	0.111567	0.118862	0.00377331	0.113075	0.0704786	0.0305054	0.0471119
TG(64:16/FA20:4)	0.0285393	0.038355		0.0484788	0.111479	0.152559	0.0817533	0.108683	0.0372773	0.0551918		0.0623985	0.0256074	0.00130999		0.0440928	0.042845	0.0118439
TG(64:16/FA22:6)									0.126724					0.00190197
TG(60:15/FA20:5)								0.0452126			0.116291			0.0028588				0.0355025
TG(62:12/FA22:2)																	0.121694	0.171753
TG(62:14/FA22:4)	0.048656			0.0849077				0.0509656		0.0907707	0.0780348	0.194396		0.00142868
TG(62:15/FA22:5)	0.0393165	0.0750536	0.0774868	0.029873	0.106302	0.0808206	0.0474138		0.0309363	0.0361947		0.100323	0.0352699	0.000943463	0.0937647	0.0430036	0.0164603
TG(62:16/FA20:5)		0.038391	0.0266116	0.0737431	0.0902115	0.108899	0.0879701	0.0150621	0.052388	0.104871	0.179508	0.161971	0.0483149	0.00112691	0.0777543	0.0148557
TG(62:16/FA22:6)	0.0855381	0.0382771	0.0532115	0.162736	0.0269697	0.226809	0.107194	0.0450661	0.0540504	0.159447	0.088614	0.145593	0.370321	0.0053172	0.0703895	0.0370786	0.0624183	0.100661
TG(64:9/FA20:5)				0.141523	0.0661623	0.0539201				0.54901	0.579557	0.412213
TG(64:11/FA20:5)				0.0568359	0.0768869	0.0823656		0.00698534			0.032268			0.0010018	0.0388825			0.0343109
TG(64:12/FA20:5)													0.0846172	0.00128426
TG(64:13/FA20:5)				1.4943	1.95588	2.24975	0.515312	0.580769	0.230791		0.0751289	0.13096		0.00406348		0.0639753
TG(64:13/FA22:2)				0.126452	0.587518	0.129868	0.102355	0.135848	0.0598017	0.160621	0.0823916			0.00117059			0.0179833	0.0372483
TG(64:14/FA20:5)				0.122456		0.130936		0.0549087	0.0220865	0.0669551	0.0177318	0.121151	0.0446376	0.00305935	0.130276	0.0147035
TG(64:15/FA20:5)		0.0166672	0.0475959	0.0509179	0.0849948	0.0794142	0.0338941		0.0258101	0.0729362	0.062624	0.0883174		0.000505956	0.0388831	0.0412919
TG(64:15/FA22:4)				0.0686928	0.018775	0.142145	0.0498246	0.0508067	0.0329556	0.317493	0.0977905		0.0498387		0.214872		0.012865	0.0176722
TG(64:16/FA20:5)		0.0447916		0.0589868		0.0724092	0.108771	0.0300904	0.0273036	0.194663
TG(64:16/FA22:5)				0.0493225	0.02721	0.289473		0.086519		0.0338895	0.236023	0.127355		0.00151447		0.0184511		0.0106675
TG(64:17/FA20:5)				0.0875396	0.0421476	0.0324929		0.0517685	0.0484971	0.0430063	0.0359161	0.0743343	0.169099	0.00154034		0.0148427	0.0311804
TG(64:17/FA22:6)	0.0855322		0.0531281	0.250692	0.0777881	0.241682	0.0281959	0.0332298		0.131696	0.0904267	0.107603		0.00179822	0.038677		0.0186733	0.0354543
TG(66:6/FA22:2)	0.0499185	0.0576186		0.155645		0.119374
TG(66:8/FA22:2)				0.0461258	0.0339467	0.284245					0.0542305		0.120778		0.0582717			0.0331681
TG(66:8/FA22:4)	0.0427876			0.110929	0.0832036	0.222787		0.126538	0.0271994	0.0712196	0.235289	0.0351919	0.108546			0.059433	0.0125028	0.0118439
TG(66:9/FA22:2)						0.0545859	0.0382754	0.0300081	0.0839558	0.0954062				0.00140212
TG(66:9/FA22:5)		0.0375418			0.14786	0.0672943		0.0420159	0.0709618	0.0447796		0.0544762		0.000864319
TG(66:10/FA22:2)	0.0179209			0.193651	0.0452924	0.0987831			0.186381	0.0558438	0.0947304		0.183153	0.000231085			0.0375042	0.0236558
TG(66:10/FA22:6)	0.0285393	0.0255934		0.0224333	0.089618	0.0446052	0.068896	0.0937274	0.0237726	0.312617	0.0339329	0.544372		0.00112668				0.0177495
TG(66:10/FA22:4)														0.000714671			0.0176947
TG(66:11/FA22:2)					0.0624911	0.122577		0.185872						0.00104836
TG(66:11/FA22:4)		0.0255759		0.11744	0.0884636					0.135868		0.0780219		0.000661622	0.0189644	0.0121867
TG(66:11/FA22:5)	0.0185161		0.0125086			0.0984721			0.0526521	0.0240258	0.228011	0.0443465					0.0312298
TG(66:12/FA22:2)	0.0235715			0.288297		0.136834	0.0537068		0.0312043	0.0428081	0.213753	0.0156957	0.0567889			0.0271484
TG(66:12/FA22:4)				0.119838			0.0945676		0.0784806	0.0344261		0.0564849		0.00196587		0.0110564
TG(66:12/FA22:6)		0.0786373		0.06943	0.103039	0.0297547	0.0660624		0.0250742	0.047805		0.033088		0.000957678		0.014859
TG(66:12/FA22:5)	0.0541363		0.0398555	0.0711725	0.0548813		0.207195			0.0524637	0.0245661	0.0519683	0.0331978	0.0122241
TG(66:13/FA22:2)				0.231401	0.083516			0.108762						0.00144995	0.269475		0.0481481
TG(66:13/FA22:5)				0.369641	0.0354039	0.0220113		0.0479211	0.0925474	0.0353566			0.071633	0.00885566	0.0368351	0.0080889
TG(66:13/FA22:6)	0.0654213	0.0767482		0.175792	0.0678341	0.0375763	0.0778196			0.0573636	0.196907	0.0572332	0.0350656	0.00361701			0.0330925	0.0145229
TG(66:14/FA22:2)					0.188451	0.121264			0.0707224						0.0873518			0.0443134
TG(66:14/FA22:6)	0.0281501		0.0268358	0.141473	0.0869371	0.196317		0.0641009	0.0825154	0.021528			0.0707674	0.00180874	0.0962358		0.0251068	0.0157087
TG(66:13/FA22:4)				0.253774	0.0862645		0.0260907	0.0435076	0.00476796	0.0399911	0.0990082	0.117928		0.00106689			0.0117241	0.0316256
TG(66:14/FA22:4)	0.019172		0.0194923	0.0864409	0.0736863	0.0857047	0.101366		0.0483271		0.0398277	0.0826823	0.097265	0.000809684	0.0550614	0.0712113	0.0624038	0.0236893
TG(66:14/FA22:5)	0.0321853	0.0894914	0.0399044	0.0570075	0.220283	0.0683104	0.128152	0.0463054	0.160888	0.0264014	0.0488649			0.00169033			0.0312425	0.0158178
TG(66:15/FA22:4)	0.0309557					0.0784193					0.0627538	0.030226	0.135907	0.00159743
TG(66:15/FA22:5)	0.0326918			0.0668405	0.0794984				0.0419921	0.177928	0.0470702	0.0935193		0.00658098	0.0957124
TG(66:15/FA22:6)				0.0545439		0.0618819		0.0609937	0.017403					0.00754				0.00933591
TG(66:16/FA22:4)	0.0285393	0.0498859	0.065826	0.0745195	0.131345	0.100612		0.104007		0.0353479				0.00169261	0.0558395	0.0133282	0.0187427
TG(66:16/FA22:6)		0.0511135			0.0851284			0.145479	0.0607245	0.144175	0.0829641			0.00227984	0.0386559	0.0235265	0.0553309	0.0176558
TG(66:16/FA22:5)	0.0723569	0.0328637		0.0869332	0.00974766	0.106237		0.088916	0.0586434	0.0278452	0.0270535			0.00151502		0.00680226		0.0245505
TG(66:17/FA22:5)		0.0255779		0.0200524	0.146988	0.0546685		0.0254391	0.0286257	0.0362412	0.0636029	0.0517284		0.0030172		0.0382043
TG(66:17/FA22:6)			0.0227676	0.201035		0.100378	0.0211391		0.0209966	0.100783	0.140387			0.000485143		0.0370069	0.0418585
TG(66:18/FA22:6)			0.0266163	0.115935	0.285275	0.0425998	0.0680154	0.0551934	0.0681473	0.171085	0.28382	0.0998612		0.0035749	0.0387168		0.0124822
DG(14:0/14:0)				1.5203	0.918496	0.976767
DG(14:0/14:1)		9.78754	8.08962										14.271		12.5239			13.3313
DG(14:0/16:0)	1.49931		1.39876	0.341237	0.309094	0.31409								0.212631		1.31009
DG(14:0/16:1)					0.636704	0.659487
DG(14:0/16:2)
DG(14:0/18:0)				0.402656	0.28255	0.592789
DG(14:0/18:1)										35.1566	64.2144	75.7188		1.73271
DG(14:0/18:2)			2.29493	0.755788	1.12378	1.57695								0.498866
DG(14:0/18:3)				0.435465
DG(14:0/20:0)				0.455366	0.989304	0.959925			2.02109					0.317537
DG(14:0/20:1)		1.46141		1.83004	2.24569	1.93636	3.12926	4.49257	1.94221		0.460035			0.326072	2.30728
DG(14:0/20:2)				0.720846	0.959708	0.813226			0.923237					0.236522
DG(14:0/20:3)				0.157082		0.342983		0.847641
DG(14:0/20:4)														0.127442
DG(14:0/20:5)
DG(14:0/22:0)			2.04606	1.16704	1.31742	1.57453	1.50174	3.07494	2.18337
DG(14:0/22:1)				0.673372	0.97833	0.819237
DG(14:0/22:2)				0.236809	0.336052
DG(14:0/22:4)				2.16264	1.62553	1.42157
DG(14:0/22:5)		3.46259		0.33364										0.226421		3.63408
DG(14:0/22:6)				0.753879	0.695243	0.838779			1.10306					0.301355
DG(14:1/14:1)
DG(14:1/16:0)														0.905362
DG(14:1/16:1)				0.358552		0.629818					1.30489
DG(14:1/16:2)																	8.74855
DG(14:1/18:0)										4.10873		2.08828
DG(14:1/18:1)				0.816645	0.808468									0.699217
DG(14:1/18:2)
DG(14:1/18:3)				0.451152	0.649175	0.669256
DG(14:1/20:0)
DG(14:1/20:1)				0.420389		0.691644		2.03477							4.88023
DG(14:1/20:2)					0.27548	0.615105			1.15555
DG(14:1/20:3)	1.97422	2.15809	1.26105		0.134479				0.785274			0.229965		0.141686	2.79713		2.14332
DG(14:1/20:4)														0.28511
DG(14:1/20:5)				0.61297	0.718309				2.06216					0.620176
DG(14:1/22:0)				1.18279	1.27089
DG(14:1/22:1)
DG(14:1/22:2)														0.239823
DG(14:1/22:4)	8.76758		10.858											0.755635		18.3896	10.4877
DG(14:1/22:5)				0.831747		0.996119	3.80332	4.84567
DG(14:1/22:6)														0.255132
DG(16:0/16:0)		1.83075		0.215865	0.263843	0.570085	0.702701	1.08218	0.881767					0.0623113		1.43039	2.24466
DG(16:0/16:1)	3.20027	3.19544	3.86511	1.34827	1.06366	1.80673	1.6435	3.23996		1.47985						5.34473	4.30247	5.39415
DG(16:0/16:2)				1.40179	1.33208	1.75503	1.98012		1.99268	1.11776	0.775818			0.207794		2.39772
DG(16:0/18:0)				1.67469	0.996376	0.98944	2.2175	3.04896	2.11378
DG(16:0/18:1)	6.8117	6.79491	6.80056	1.9201	2.05176	1.68297	3.89249	4.0195	3.73726				5.50918	0.974783	5.13459	8.84458	10.1051	11.7954
DG(16:0/18:2)	2.07732			0.523115		0.658185		1.66118	1.48799					0.25987
DG(16:0/18:3)		2.48197
DG(16:0/20:0)				0.37338										0.449086
DG(16:0/20:1)				1.23531	1.27754	2.02675	1.18172		1.51339					0.18703
DG(16:0/20:2)		1.42206	1.38246	0.977633	0.963159	1.51218	0.590623						2.20559	0.118429	1.59357	2.27992	3.43046	1.69231
DG(16:0/20:3)			2.01406			0.283914		0.876537										2.64289
DG(16:0/20:4)				0.890933	1.26529				1.42062
DG(16:0/20:5)				0.465	0.65279	0.582448		2.32631	1.58501			0.634834		0.27129		6.26196	3.39491
DG(16:0/22:0)		1.76368		0.498495	0.345555	0.909479								0.372868
DG(16:0/22:1)				0.955073	1.1398	1.09482								0.411922
DG(16:0/22:2)				0.739535	1.21523	1.16411	1.92568		0.836497				1.80344	0.118925		1.33602
DG(16:0/22:4)	1.42809	1.43789		0.121496									2.77651	0.0923951
DG(16:0/22:5)													16.1249	0.705183
DG(16:0/22:6)	1.7626	2.81168		0.254682					1.07431				2.6538	1.94571		3.09699	2.87904
DG(16:1/16:1)													9.84365
DG(16:1/16:2)		2.20216			0.289132	0.322046
DG(16:1/18:0)				1.11553	1.7059	1.29963	2.28308	1.88061
DG(16:1/18:1)				0.56574			2.80144		2.43035					0.568094
DG(16:1/18:2)				0.389794	0.315042	0.462191		0.863265						0.102535			1.7398
DG(16:1/18:3)
DG(16:1/20:0)				0.525067	0.697584	0.709259		0.958686						0.108837			2.18863
DG(16:1/20:1)				0.639003	0.544147	0.582978	1.75861				0.710673			0.145644
DG(16:1/20:2)	1.82448	1.22542		0.604948	0.360438	0.223916							1.61582				2.23421	2.3994
DG(16:1/20:3)	0.895226	1.6037	0.824688	1.71159	0.752122	1.62388	1.40676	0.971113	0.561395	0.23077	0.158748	0.144051	1.63987	0.10885	1.17539		1.36872	0.677798
DG(16:1/20:4)				0.400751	0.325088
DG(16:1/20:5)				0.78027	0.816022	1.09578	2.37413	0.730757	0.772389			0.244115		0.217673
DG(16:1/22:0)				1.21275	1.18189	0.865355		2.80277						0.211058
DG(16:1/22:1)				2.00315	1.87979	2.00919	2.94327	3.14485	5.32889
DG(16:1/22:2)
DG(16:1/22:4)					0.40648				1.87248
DG(16:1/22:5)	1.6702	1.89094		0.141583	0.247178	0.291524								0.124143
DG(16:1/22:6)
DG(18:0/18:0)
DG(18:0/18:1)	4.30046													0.80708
DG(18:0/18:2)	1.88479	2.01867	1.81719	0.426658	0.412579	0.384983	0.722004							0.497703	2.03364		2.42657	2.55818
DG(18:0/18:3)
DG(18:0/20:0)
DG(18:0/20:1)				1.17487	1.31759	1.19531	1.92478							0.248838
DG(18:0/20:2)				2.68121	2.48296	3.76365	2.7549	4.20355	2.61287
DG(18:0/20:3)	1.51031				0.149365			1.97343	0.981719	0.502855	0.298541	0.219991		0.17827			1.77146	3.50862
DG(18:0/20:4)	1.83387			0.619203	0.774372	0.547593
DG(18:0/20:5)				0.911169	1.00708	1.10524	2.16348	1.68789	1.52603
DG(18:0/22:0)				2.80159	3.32595	3.61024	1.7472		2.18648	1.22067	0.826765	0.527397		0.308156
DG(18:0/22:1)				2.76905	2.36257	2.8021
DG(18:0/22:2)
DG(18:0/22:4)
DG(18:0/22:5)
DG(18:0/22:6)
DG(18:1/18:1)	3.15142	1.6736	2.32364	0.221693	0.15003	0.222081	1.39047	0.729855	0.949317	1.52489	0.914531	1.0782	1.48076	3.59138		2.9972	2.15626	3.05325
DG(18:1/18:2)	1.1995	1.94065		0.146057	0.136891				0.745458					1.19502		2.4249	3.06492
DG(18:1/18:3)	6.55635			0.375436	0.603668					2.25823	1.29877	1.08323		0.601992	8.40809
DG(18:1/20:0)	1.10795	2.87913	1.15014	0.484054	0.657902	0.466159		1.58583	1.33372				2.51827	3.07203		1.51339	3.21724	2.53837
DG(18:1/20:1)	1.89239			0.419037	0.362469	0.443563	1.32193	0.58333		6.30511	5.26434	2.56061		0.784826	4.84469		2.37953
DG(18:1/20:2)	1.19659			0.128912	0.246057	0.298231	0.974447			3.11665	2.40385	1.04154		0.550418			2.43731	3.25674
DG(18:1/20:3)	1.26937		1.83869					0.890733	0.717924	0.597426	0.45016			0.273142				3.16182
DG(18:1/20:4)					0.333411	0.522815	1.70564							0.612397
DG(18:1/20:5)			1.76451		0.18764					2.34632	2.22649	1.86121		0.622553
DG(18:1/22:0)		0.90693		0.294477	0.26205	0.350678			0.512513	2.30518	1.16756	1.60947		1.85379
DG(18:1/22:1)										7.91535		0.911509		1.25907
DG(18:1/22:2)		0.982897												0.667794
DG(18:1/22:4)	7.48661		7.30652
DG(18:1/22:5)		2.39199	2.26991	0.627413	0.611277	1.02069		0.495005	1.09297	0.32923	0.380822		5.92009	6.73507	5.47346	2.45714	1.81125	2.93566
DG(18:1/22:6)		2.47048	4.35597			0.516339	1.57283			3.75026	1.06022		5.22914	10.4857	5.71859	3.29397	3.91952
DG(18:2/18:2)				0.347305	0.188133	0.441748	0.281888		0.368384	0.223226	0.144878	0.0526075		0.412999	1.29535	0.570656
DG(18:2/18:3)			0.671591	0.251399	0.129423			0.677011	1.36001	0.584364		0.123461		0.308144	1.27979	1.3515		1.84157
DG(18:2/20:0)	1.01743	1.14751		0.538549	0.651438	0.625134	0.857318	0.736527	1.39544	0.368108				0.71041
DG(18:2/20:1)					0.143365									0.401699
DG(18:2/20:2)														0.242468
DG(18:2/20:3)				0.819713	0.45142	0.617625	1.89226	2.3049	2.01977			0.334033		0.133204				1.97673
DG(18:2/20:4)		1.52488		0.526278	0.752742	0.678483	0.493973
DG(18:2/20:5)		0.951835		0.247778							0.232461	0.207273		0.172722
DG(18:2/22:0)	1.24536	0.278875	0.520995	0.378171	0.160441	0.192746	0.923954	0.789374	0.264377	0.279643	0.132912	0.201949		0.546791	0.567028			1.03956
DG(18:2/22:1)				0.765709	1.46486	1.42356		1.52441	0.962665	1.59657	0.656704	0.398609		0.653875
DG(18:2/22:2)					0.124308	0.229459		0.888488		0.659715		0.351914		0.622115
DG(18:2/22:4)	1.03386	1.31081	1.19558	0.790114	0.870386	0.343822	0.717777	0.344982	0.258425	0.389512	0.202613			0.457513	1.60582			1.03111
DG(18:2/22:5)				0.276111		0.387774					0.391614	0.252334		0.71466				1.49688
DG(18:2/22:6)		1.59968	1.22263	0.404991	1.07063	0.640447	4.09487	4.20851	7.91177					1.27636
DG(18:3/18:3)				1.57888	1.46137	1.30309	2.9324	2.78289	2.42786
DG(18:3/20:0)	0.493563	0.942578	0.841358	0.213833	0.148659	0.277826	0.574021	0.675937	0.515831					0.361441	1.21055		0.570573	0.716352
DG(18:3/20:1)						0.222927								0.130692
DG(18:3/20:2)		1.27011	1.663	0.99337	1.16727	1.02912	0.506108	0.869231	1.31712	0.84408	0.359856	0.3199		0.0586266				1.37035
DG(18:3/20:3)				0.287446	0.215218	0.231769				0.475007
DG(18:3/20:4)				0.139019						0.91765		0.716874				1.67055
DG(18:3/20:5)
DG(18:3/22:0)			1.08301		0.116452			0.511578			0.273524		1.76684	0.184915
DG(18:3/22:1)
DG(18:3/22:2)				0.352532										0.128116
DG(18:3/22:4)					0.230013	0.342416
DG(18:3/22:5)		1.64165	1.43361	0.294591	0.581925	0.543492			1.1713				2.00057	0.10782	1.76324
DG(18:3/22:6)				0.50923
DG(20:0/20:0)
DG(20:0/20:1)	0.813487	1.38333	1.25376	1.05702	1.65256	1.43583	1.00131	0.413798	1.50304	0.236773	0.162577			0.251907
DG(20:0/20:2)				0.260672										0.103611
DG(20:0/20:3)	0.820312	0.59554		0.232732	0.20324	0.173274			0.536743					0.260813	1.66857			1.57415
DG(20:0/20:4)					0.203726							0.170696		0.160058	1.90594
DG(20:0/20:5)
DG(20:0/22:0)	1.02306								0.445731		0.239919			0.210815			0.990257
DG(20:0/22:1)	1.41731		2.3993	0.153931	0.299007	0.219343			0.683541		0.316599	0.279338		0.135121
DG(20:0/22:2)
DG(20:0/22:4)			0.782899	0.282047	0.333462	0.44111		0.744272				0.277692		0.552911		1.42513
DG(20:0/22:5)	8.89068	7.07992	8.14	0.821162	1.12537	1.28601	2.09234	1.10844	2.30734	0.276344	0.391345	0.21832	9.76722	1.00475	10.3723	10.071	9.11601	12.4508
DG(20:0/22:6)	2.52191	1.74386	1.23626	0.492836	0.369314	0.401109	0.474735	0.827229	0.976293		0.380362	0.175796	2.65272	0.614972	1.32816	2.24563	2.07329	3.79514
DG(20:1/20:1)		1.08649		0.0783603			0.214364	0.24374		0.189198		0.161637		0.0632767
DG(20:1/20:2)	1.01008	1.12476	0.825228	0.252145	0.2659	0.341689				0.592575	0.367544	0.454637		0.117465	1.07018	1.69989	0.867512	1.33056
DG(20:1/20:3)		0.874829							0.313083	0.546835	0.243789			0.093607
DG(20:1/20:4)	0.723902		0.646733	0.58584	0.262367		0.713297				0.181696	0.141482		0.170234
DG(20:1/20:5)	1.01518			1.54756	1.68146	0.225496	1.77977	1.57883		0.598935	0.31895			0.650867
DG(20:1/22:0)	0.373296	0.373262		0.118611	0.130015	0.400786	1.02406	0.302039		0.289663	0.418372	0.264027	0.741031	0.138432		0.546706	1.32029
DG(20:1/22:1)				0.241969										0.0943015
DG(20:1/22:2)	1.0424	0.482194	0.384201	0.178967	0.255797	0.293366	0.406399	1.15244	0.281917		0.130676		0.971182	0.129101		0.938499		1.63031
DG(20:1/22:4)			1.04337	0.641018	0.980758	0.552615		0.633899	1.08349					0.36466
DG(20:1/22:5)				0.199717	0.204089	0.183533	0.505986		0.84986		0.281926			0.633417
DG(20:1/22:6)		1.7587	0.96437				0.789623			5.38437	3.07381	0.725986		0.371098		1.91846
DG(20:2/20:2)			0.486788	0.0569732		0.192891			0.182363		0.186552			0.0375348	0.539831	0.349489
DG(20:2/20:3)					0.218707						0.217619			0.125454
DG(20:2/20:4)				3.46807	3.84132	3.32372	2.67097	2.63294	1.94492
DG(20:2/20:5)				1.46897	1.66785	0.258766		3.28624		0.995256	0.301178	0.24905
DG(20:2/22:0)	3.0153	3.38783	1.66459	0.794654	0.437573	0.731867							3.43494		4.68318	2.62312	2.62977	5.00159
DG(20:2/22:1)				0.546071	0.565463	0.491693	1.01058	1.36086	0.458037		0.295872	0.3013		0.058666
DG(20:2/22:2)		0.890148	0.725471	0.824987	0.6349		1.80816	0.982956	0.840967					0.0633939		0.56175		1.2509
DG(20:2/22:4)	1.08182				0.482606	0.196382	0.767089							0.254045	1.94041	0.941607	1.51088	0.935444
DG(20:2/22:5)		0.697876	1.41053			0.159921	0.933765	0.339777	0.792744	0.757465		0.276372	1.1711	0.17446		0.710328	0.765975
DG(20:2/22:6)		1.09841											1.03347	0.300527		0.795344		1.83907
DG(20:3/20:3)
DG(20:3/20:4)				0.605598	0.831238	0.828793	1.56386		1.82312
DG(20:3/20:5)				0.865276	0.483656	1.08749	1.6833		2.03207
DG(20:3/22:0)				0.255443	0.395654	0.131444	0.697445	0.312683	1.31205	0.160532	0.315738	0.305322		0.0935157		0.703042
DG(20:3/22:1)				0.258299		0.908873			0.725896	5.02009	1.57393	0.574595		0.0936124
DG(20:3/22:2)				0.648757	0.264128	0.368134	0.722641		0.552209					0.154179
DG(20:3/22:4)				0.150809	0.300799	0.143078		0.372373		0.726201	0.78466	0.436643		0.102533			0.934778
DG(20:3/22:5)							0.664596			0.242982	0.242364			0.0567474	1.51372
DG(20:3/22:6)														0.13835
DG(20:4/20:4)	1.80455		0.677341	0.318926	0.248081	0.124575			0.4672									0.954454
DG(20:4/20:5)				2.10782	1.82023	2.35617		1.48205	1.4164
DG(20:4/22:0)	0.968706	0.518057		6.19141	6.68813	6.67163	5.58457	3.85075	2.12283	0.21777			0.846535	0.432711
DG(20:4/22:1)					0.799748
DG(20:4/22:2)		0.935248		0.183347	0.127283					0.842683	0.288909			0.150304
DG(20:4/22:4)				0.137655										0.0739622	1.63982
DG(20:4/22:5)							0.608589	0.778851
DG(20:4/22:6)				0.253733	0.549814	0.806842	1.21347		0.973903
DG(20:5/20:5)				0.130252	0.116321	0.13815
DG(20:5/22:0)				5.48806	5.10085	4.18706	2.50312	3.14693	2.24379					0.646547
DG(20:5/22:1)				0.370908										0.230067
DG(20:5/22:2)										1.44184	0.861488	0.612815		0.435292
DG(20:5/22:4)	1.99314					0.308941
DG(20:5/22:5)				0.257379		0.496072		0.960698						0.208344		2.92379
DG(20:5/22:6)						0.327107								0.494263
DG(22:0/22:0)	0.244007			0.368696	0.653902	0.550605	0.14496	0.582289	0.263542	0.0915648	0.115605	0.0847439		0.152371	0.55983
DG(22:0/22:1)				0.49355
DG(22:0/22:2)					0.173477	0.352582						0.132231	0.940635	0.560438
DG(22:0/22:4)			2.52503	0.325698	0.383946									21.4048
DG(22:0/22:5)				0.2697	0.232701									1.13634
DG(22:0/22:6)				0.491669						0.393633	0.361389	0.432286		0.826867
DG(22:1/22:1)											0.413004
DG(22:1/22:2)
DG(22:1/22:4)			1.90992	0.349781	0.518083									0.359618
DG(22:1/22:5)														0.297315
DG(22:1/22:6)		1.03317		0.156692	0.240624	0.334704	0.61588			0.39151	0.299625			0.278442
DG(22:2/22:2)		0.634154												0.0876374
DG(22:2/22:4)	1.26866		0.630576	0.0829101	0.141605	0.283826					0.273057	0.220835		0.125893	1.13744
DG(22:2/22:5)							0.615019	0.431895	0.450193					0.305916
DG(22:2/22:6)	0.881393	0.564092		0.184638	0.217	0.258216		0.416174			0.113185			0.633087		0.940768		0.819154
DG(22:4/22:4)				0.235914		0.171971					0.145634		1.08169	0.073356
DG(22:4/22:5)		1.60249												0.067431	1.38243
DG(22:4/22:6)				0.177167										0.462253	5.64589
DG(22:5/22:5)		0.673158		0.233817	0.222744	0.12269	0.844481				0.105978			0.86931			0.769015
DG(22:5/22:6)							0.657421	0.692127			0.285513	0.214088		3.30646
DG(22:6/22:6)												0.377956		0.990623
PC(14:0/14:0)	0.281156	0.289352	0.291519	0.341589	0.146587	0.339121	0.0957742	0.187858	0.182094	0.183702	0.218326	0.169477	0.200913	0.181075	0.226463	0.308161	0.224898	0.248774
PC(14:0/14:1)	0.0589179	0.0503475	0.0553363	0.492988	0.151215	0.183092	0.107537	0.102299	0.154031	0.0517323	0.0868547	0.110547	0.0311272	0.0292881	0.0263939	0.039342	0.0376354	0.0454893
PC(14:0/16:0)	5.40716	5.31386	5.11792	2.49911	2.41163	2.32876	2.6501	3.4492	2.81973	3.65269	3.00596	2.6916	3.66207	3.53707	3.23388	4.59049	5.03397	4.73362
PC(14:0/16:1)	1.5885	1.62952	1.46205	0.639739	0.972431	0.979598	0.516827	1.13423	1.00631	0.97794	1.23085	0.980267	1.23534	1.18639	1.24935	1.27	1.37228	1.39829
PC(14:0/18:0)	3.19761	3.02518	3.1883	5.18855	5.39672	3.70474	5.57172	5.75348	5.60088	4.91769	4.82122	4.8469	1.14583	1.21677	1.18676	2.4238	2.30497	2.60199
PC(14:0/18:1)	2.53619	2.5523	2.19511	3.28771	2.72029	2.49063	2.52147	3.08455	3.13604	2.60363	2.60516	2.44096	1.57681	1.59061	1.63343	1.97283	2.05255	1.95726
PC(14:0/18:2)	0.235052	0.24112	0.211806	0.310117	0.122829	0.192677	0.168062	0.260965	0.326887	0.148362	0.313369	0.269396	0.203263	0.198837	0.179619	0.213935	0.195346	0.22798
PC(14:0/18:3)	0.0168618	0.017438	0.0155201	0.069994	0.266671	0.11976	0.109971	0.0751197	0.0949623	0.09434	0.198506	0.11958	0.0151185	0.0194847	0.0190816	0.0198038	0.0124925	0.0205509
PC(14:0/20:0)	0.0349088	0.0179565	0.0241665	0.346318	0.147879	0.266444	0.17678	0.085914	0.14193	0.0300381	0.0448966	0.064176	0.0176006	0.016434	0.00135046	0.0255948	0.0222072	0.0250588
PC(14:0/20:1)	0.1396	0.147879	0.145236	0.256584	0.26186	0.290652	0.365106	0.375392	0.388973	0.154387	0.152551	0.12329	0.0763981	0.0711595	0.0661311	0.126985	0.113768	0.119776
PC(14:0/20:2)	0.152678	0.145686	0.141562	0.20405	0.223159	0.259328	0.296941	0.323014	0.20764	0.159386	0.25029	0.261051	0.110272	0.0965394	0.0987952	0.121429	0.114328	0.116109
PC(14:0/20:3)	0.13101	0.123214	0.127594	0.563006	0.249996	0.161283	0.24121	0.176907	0.153099	0.211843	0.202257	0.0858348	0.113568	0.116564	0.0953857	0.0986785	0.112698	0.106273
PC(14:0/20:4)	0.136017	0.141891	0.108075	0.323032	0.123456	0.126444	0.110428	0.191776	0.0511481	0.123621	0.160487	0.0605201	0.112057	0.090274	0.0880083	0.0826715	0.111512	0.0860323
PC(14:0/20:5)	0.0173838	0.0208808	0.0138728	0.164205	0.0930235	0.207574	0.196343	0.0458599	0.056044	0.0386869	0.0558529	0.0702583	0.00696051	0.0125222	0.00724848	0.0132036	0.0201789	0.0137973
PC(14:0/22:0)	0.0094922	0.0117137	0.0131058	0.185773	0.221273	0.114197	0.096715	0.224053	0.0851199	0.0488972	0.0751362	0.0710374	0.00442781	0.00732308	0.0112662	0.006583	0.009895	0.00802824
PC(14:0/22:1)	0.0175155	0.0166488	0.00802708	0.170217	0.150695	0.105032	0.0761548	0.0897377	0.23931	0.0629605	0.10428	0.0923351	0.0130902	0.00562704	0.00728588	0.00963262	0.0170379	0.0155444
PC(14:0/22:2)	0.0252109	0.0206874	0.0137233	0.0438926	0.0617386	0.107909	0.156337	0.0606627	0.121994	0.0412445	0.0667156	0.0642114	0.017275	0.0263724	0.0161856	0.0167248	0.0180985	0.0171114
PC(14:0/22:4)	0.0635803	0.0536563	0.0525447	0.25106	0.306198	0.0698966	0.0614754	0.0996202	0.115731	0.0437238	0.0849667	0.0950508	0.0609017	0.0426684	0.0410133	0.0496965	0.0473365	0.0508742
PC(14:0/22:5)	0.055255	0.0541535	0.0477312	0.185632	0.0271699	0.0718329	0.236692	0.176455	0.0789809	0.145679	0.0965875	0.0931615	0.0429428	0.0359457	0.051179	0.0492976	0.0480396	0.040069
PC(14:0/22:6)	0.0501827	0.0328034	0.0465659	0.140438	0.206755	0.339674	0.108184	0.104717	0.0949659	0.0867445	0.0437174	0.161695	0.040147	0.0399306	0.0322792	0.043588	0.0487923	0.031593
PC(14:1/14:1)	0.00360801	0.0101528	0.00832426	0.159259	0.0326489	0.0421958	0.0255494	0.0247452	0.0494138	0.123191	0.0675306	0.0506609	0.00202662	0.00432302	0.00999516	0.00383021	0.00495148	0.00238135
PC(14:1/16:0)	0.965721	0.978259	0.761663	1.23769	1.45379	0.855794	1.41782	1.01038	1.22325	0.992011	0.974223	0.892666	0.395977	0.428362	0.417235	0.800416	0.746137	0.732564
PC(14:1/16:1)	0.360706	0.274255	0.278966	0.416988	0.285532	0.555597	0.478684	0.49292	0.374642	0.341661	0.340392	0.262596	0.216594	0.16657	0.166337	0.273853	0.246429	0.257742
PC(14:1/18:0)	6.98275	6.40097	5.36701	9.50344	10.7368	8.21849	12.5102	11.3116	11.8786	8.2279	6.58358	7.00273	2.15364	2.13793	2.04198	5.05586	4.61005	5.06053
PC(14:1/18:1)	1.86644	1.92308	1.73121	2.63966	3.02568	2.73579	3.03706	3.63267	3.22762	2.1247	2.23389	2.22426	0.694633	0.675144	0.635898	1.38579	1.32902	1.38553
PC(14:1/18:2)	0.113273	0.116499	0.107812	1.22951	0.20862	0.344423	0.340611	0.33681	0.509283	0.215123	0.220221	0.158151	0.0640576	0.0540459	0.0582129	0.112422	0.106792	0.103074
PC(14:1/18:3)	0.0133828	0.00723791	0.00497588	0.247744	0.188333	0.228956	0.0437791	0.113248	0.119282	0.165223	0.0781544	0.0835845	0.00789437		0.00833995	0.0121406	0.0118137	0.00677604
PC(14:1/20:0)	0.0411026	0.0677387	0.0683263	0.200005	0.183027	0.202114	0.0919706	0.215889	0.142154	0.132086	0.0744846	0.098939	0.037584	0.0402815	0.0281802	0.0543348	0.0550254	0.0615922
PC(14:1/20:1)	0.141866	0.144708	0.125951	0.495784	0.384605	0.36395	0.327751	0.463863	0.375075	0.262469	0.203886	0.237621	0.0662454	0.059451	0.0458214	0.112678	0.103919	0.116494
PC(14:1/20:2)	0.143195	0.128113	0.140626	0.363516	0.318573	0.20309	0.412209	0.231849	0.351119	0.286188	0.265358	0.323927	0.0495075	0.0580037	0.0610608	0.0980004	0.100082	0.107389
PC(14:1/20:3)	0.157804	0.175137	0.142037	0.360815	0.514335	0.221407	0.388144	0.33484	0.285469	0.270627	0.230266	0.255491	0.120243	0.105304	0.134596	0.137403	0.150263	0.146485
PC(14:1/20:4)	0.165398	0.166503	0.149589	0.164855	0.454246	0.215868	0.204498	0.299726	0.251873	0.157143	0.142486	0.180186	0.0703147	0.0602159	0.0673868	0.126718	0.147482	0.14433
PC(14:1/20:5)	0.0120967	0.0156908	0.0175827	0.365691	0.247652	0.140869	0.0512301	0.0524711	0.188583	0.0477968	0.0772777	0.0863994	0.0094726	0.00814136	0.00645725	0.013456	0.016533	0.013989
PC(14:1/22:0)	0.0118829	0.0161236	0.0102633	0.191362	0.110928	0.118077	0.105016	0.153099	0.132129	0.0466729	0.0821363	0.0645071	0.00700648	0.00705119	0.00923461	0.0123617	0.0120969	0.0153566
PC(14:1/22:1)	0.0125965	0.0254768	0.0109625	0.0849639	0.138305	0.28945	0.0481213	0.146144	0.0980761	0.101549	0.0614887	0.0399008	0.00582527	0.00785363	0.0126413	0.0211866	0.00865209	0.0181324
PC(14:1/22:2)	0.0160172	0.00811537	0.0156893	0.126709	0.264291	0.290405	0.115172	0.116763	0.0716618	0.022408	0.0488921	0.044759	0.00629044	0.00212347	0.00705243	0.0142619	0.0124231	0.00995982
PC(14:1/22:4)	0.0481388	0.0402715	0.0499055	0.351013	0.607316	0.0887131	0.20476	0.109667	0.114132	0.119739	0.0989016	0.0527177	0.0307162	0.0313536	0.0281657	0.0565057	0.047666	0.0560347
PC(14:1/22:5)	0.0682211	0.0704743	0.0614951	0.305474	0.182882	0.291262	0.119061	0.0498209	0.147943	0.0598403	0.0947009	0.0694986	0.0452634	0.0431127	0.031852	0.0632087	0.0598801	0.0708423
PC(14:1/22:6)	0.0544557	0.0352737	0.0373309	0.105221	0.048337	0.172416	0.162831	0.173581	0.0781283	0.0752584	0.0842414	0.0299929	0.0121287	0.0259763	0.030698	0.0372458	0.0347797	0.0309609
PC(16:0/16:0)	9.32953	8.57318	10.8201	3.15501	4.03662	5.51208	5.18442	5.25764	4.34343	6.31225	6.45075	7.36691	7.14262	7.52313	7.10819	10.1548	9.2208	9.6468
PC(16:0/16:1)	10.9886	11.3561	11.3093	5.12072	4.99684	6.76893	6.74761	6.72599	7.22651	9.4574	9.12783	9.89911	12.0562	11.4298	11.7629	11.0179	11.118	10.9375
PC(16:0/18:0)	1.29381	1.26534	1.37997	0.549376	0.72579	1.23788	0.750623	0.861697	1.07095	0.876332	0.943849	1.01021	1.20615	1.06589	1.02286	1.32667	1.32111	1.15405
PC(16:0/18:1)	15.2271	15.8046	15.3092	7.46038	9.32588	10.8997	11.3744	11.0225	10.5032	14.6318	14.9589	14.6382	17.0294	17.1737	17.0837	16.1218	16.5413	16.1421
PC(16:0/18:2)	1.85007	1.96468	1.90106	1.16304	1.50366	1.02519	1.30568	1.31403	1.22172	1.76599	1.94504	1.81429	2.40665	2.28606	2.29376	2.00388	1.97197	1.86736
PC(16:0/18:3)	0.205001	0.185113	0.173712	0.274472	0.368522	0.150675	0.262402	0.130294	0.116766	0.222747	0.27269	0.211696	0.199794	0.24758	0.223037	0.224884	0.193362	0.207708
PC(16:0/20:0)	0.0842252	0.119568	0.108164	0.146372	0.238417	0.186841	0.243694	0.284241	0.159366	0.178135	0.155697	0.14297	0.126903	0.121261	0.0953161	0.10689	0.106739	0.105843
PC(16:0/20:1)	0.984073	1.09545	0.962086	0.79051	0.581136	0.591079	0.842272	0.896003	0.83369	0.971538	1.10161	1.11166	1.14828	1.04649	1.07099	1.08329	1.12697	1.10288
PC(16:0/20:2)	1.26915	1.31444	1.22251	0.748768	1.06765	0.877733	0.864338	0.930869	0.724721	1.20298	1.22518	1.29032	1.66278	1.39746	1.51955	1.36683	1.32701	1.30795
PC(16:0/20:3)	1.0218	1.02754	1.02088	0.539675	0.85691	1.01113	0.730715	0.775404	0.834175	1.04252	0.971727	1.03149	1.30481	1.2581	1.31477	1.04231	1.09996	1.02259
PC(16:0/20:4)	0.680519	0.709093	0.725502	0.478585	0.28459	0.849708	0.549414	0.438543	0.508453	0.750764	0.776914	0.670893	0.981221	1.01745	1.01346	0.847592	0.843771	0.851985
PC(16:0/20:5)	0.0967103	0.10469	0.0839989	0.182437	0.241177	0.25622	0.11989	0.231015	0.31567	0.175047	0.199926	0.233476	0.129732	0.149555	0.146531	0.116622	0.110999	0.123368
PC(16:0/22:0)	0.0183324	0.0169429	0.0240743	0.267429	0.268419	0.151096	0.200652	0.113723	0.200811	0.0678203	0.0915012	0.125742	0.041217	0.0399412	0.0472957	0.0338435	0.0331811	0.0400395
PC(16:0/22:1)	0.0937123	0.101367	0.0807837	0.177089	0.259209	0.122417	0.145824	0.214051	0.204917	0.147631	0.133626	0.128522	0.128289	0.119387	0.10892	0.0962684	0.103148	0.10482
PC(16:0/22:2)	0.138333	0.14889	0.147985	0.308073	0.506743	0.248084	0.205967	0.119883	0.252996	0.18763	0.153082	0.174675	0.201457	0.170169	0.195678	0.155615	0.153849	0.14713
PC(16:0/22:4)	0.371732	0.370506	0.359577	0.373291	0.551921	0.372304	0.335869	0.348696	0.330166	0.351117	0.39951	0.542641	0.612373	0.544966	0.558039	0.410706	0.440193	0.474432
PC(16:0/22:5)	0.395307	0.380067	0.412293	0.378655	0.375046	0.49096	0.168052	0.442958	0.374383	0.378763	0.481305	0.390397	0.592418	0.556893	0.539479	0.413973	0.443671	0.462381
PC(16:0/22:6)	0.522154	0.483449	0.408778	0.575364	0.342149	0.397996	0.298673	0.396176	0.335601	0.409648	0.478262	0.433262	0.640594	0.633834	0.675759	0.536099	0.534196	0.597007
PC(16:1/16:1)	1.73557	1.79918	1.99652	0.76505	1.14163	1.22408	1.17301	1.24162	1.19775	1.22062	1.56453	1.41481	2.07186	1.94953	2.1618	1.72079	1.6411	1.6008
PC(16:1/18:0)	1.01058	1.03184	1.15279	0.373987	0.743288	0.803573	0.73402	0.709816	0.574906	0.721976	0.751678	0.96695	0.993761	1.14307	1.17202	1.06202	1.05323	1.0693
PC(16:1/18:1)	5.82861	5.82668	6.08806	3.0595	3.11901	4.23162	3.87503	4.29855	4.0733	5.36121	5.92458	5.43751	7.37771	7.61721	8.23096	6.3748	6.25427	6.22018
PC(16:1/18:2)	0.795049	0.758717	0.811051	0.40175	0.462366	0.694989	0.713564	0.481974	0.620078	0.822203	0.824641	0.848069	1.02981	1.02359	1.07127	0.856344	0.859756	0.835242
PC(16:1/18:3)	0.099387	0.102714	0.108124	0.205309	0.199432	0.367957	0.0841429	0.0732209	0.154474	0.048516	0.0962635	0.128026	0.112368	0.121355	0.106639	0.106857	0.0835983	0.0962389
PC(16:1/20:0)	0.0592243	0.077366	0.0376837	0.112553	0.205783	0.188077	0.0746502	0.0954204	0.125074	0.107905	0.091572	0.075533	0.0732844	0.0747247	0.0749148	0.0603245	0.0531367	0.0542265
PC(16:1/20:1)	0.45234	0.445352	0.438903	0.440177	0.261187	0.441129	0.266614	0.377421	0.277364	0.493451	0.414894	0.443213	0.592395	0.572886	0.583205	0.478966	0.488352	0.461236
PC(16:1/20:2)	0.537989	0.521308	0.508179	0.450725	0.518866	0.425016	0.49966	0.492359	0.49022	0.612578	0.654414	0.607273	0.726958	0.726607	0.698719	0.585513	0.567594	0.599948
PC(16:1/20:3)	0.448135	0.465465	0.443181	0.283604	0.272115	0.375524	0.385544	0.312674	0.221377	0.387446	0.429798	0.443921	0.485671	0.547129	0.544395	0.449267	0.447061	0.441833
PC(16:1/20:4)	0.306774	0.309342	0.298632	0.362044	0.487801	0.263283	0.145296	0.142251	0.197429	0.278927	0.415471	0.340957	0.369946	0.335042	0.347617	0.28651	0.331617	0.312166
PC(16:1/20:5)	0.028532	0.0366756	0.0350755	0.454658	0.296428	0.232008	0.168425	0.172015	0.142594	0.116575	0.0640231	0.0482389	0.0548518	0.0638821	0.0607257	0.0547515	0.0518704	0.043714
PC(16:1/22:0)	0.0191215	0.0268135	0.0167781	0.174842	0.214101	0.123379	0.185367	0.0482551	0.135726	0.0771468	0.0605437	0.0550231	0.033777	0.0286065	0.0315283	0.017416	0.0255168	0.0146669
PC(16:1/22:1)	0.0496163	0.0515219	0.0551572	0.150723	0.0977831	0.306764	0.128502	0.188293	0.127068	0.0932519	0.0870166	0.0707711	0.0561398	0.0741169	0.0666827	0.0509305	0.0500681	0.0569489
PC(16:1/22:2)	0.0534541	0.0519315	0.0605707	0.196097	0.199673	0.110611	0.108037	0.121677	0.118576	0.0787396	0.129056	0.0780996	0.0810127	0.0567799	0.0724193	0.0595633	0.0523663	0.047015
PC(16:1/22:4)	0.123073	0.114216	0.119322	0.183295	0.152264	0.12368	0.185256	0.104702	0.158772	0.158443	0.162845	0.157107	0.140543	0.132205	0.150863	0.130555	0.125639	0.133191
PC(16:1/22:5)	0.156872	0.134374	0.122015	0.254229	0.0712486	0.220844	0.185909	0.159445	0.112255	0.137072	0.178919	0.138907	0.153253	0.152716	0.191609	0.140136	0.130622	0.142208
PC(16:1/22:6)	0.143674	0.167083	0.144439	0.278405	0.30663	0.288275	0.174462	0.142843	0.254166	0.179202	0.208755	0.148874	0.201327	0.224078	0.19413	0.169242	0.184486	0.197379
PC(16:2/16:2)	0.0107714	0.00795977	0.0130929	0.0416711	0.0316979	0.0566571	0.115201	0.0320744	0.0239488	0.0461884	0.0218406	0.0543745	0.0117777	0.0120572	0.00747948	0.00780598	0.00921434	0.00737006
PC(16:2/18:0)	0.190278	0.167161	0.199134	0.192692	0.271709	0.229612	0.152875	0.218519	0.201415	0.180102	0.195972	0.284181	0.216188	0.182132	0.174587	0.177625	0.181083	0.185779
PC(16:2/18:2)	0.0528821	0.0599786	0.060671	0.38106	0.138649	0.418087	0.222036	0.150317	0.362779	0.100137	0.11237	0.11884	0.0660932	0.0650939	0.0564916	0.061407	0.0551261	0.0528967
PC(18:0/18:0)	0.195093	0.255606	0.266507	0.0217106	0.0925425	0.0153435	0.0691431	0.138061	0.0755827	0.108935	0.194991	0.226598	0.288335	0.305946	0.331705	0.265673	0.302473	0.384432
PC(18:0/18:1)	2.33372	2.27552	2.30955	1.08264	1.31304	1.46098	1.19091	1.30849	1.4734	2.20817	1.89984	2.03275	2.60076	2.47064	2.74825	2.59061	2.31401	2.87594
PC(18:0/18:2)	0.360473	0.277109	0.277958	0.300736	0.482666	0.214499	0.488465	0.530139	0.140234	0.245606	0.273915	0.211465	0.397536	0.40288	0.432109	0.343763	0.350608	0.358786
PC(18:0/18:3)	0.0901619	0.0775708	0.0934097	0.274394	0.341501	0.111323	0.191998	0.13951	0.17186	0.157199	0.09305	0.125124	0.0920102	0.129995	0.0863957	0.0873553	0.103526	0.106687
PC(18:0/20:0)	0.0953155	0.080515	0.0809112	0.117565	0.245039	0.158551	0.155102	0.0636598	0.109406	0.0840061	0.07233	0.100988	0.109145	0.0991602	0.111976	0.11009	0.101782	0.0988865
PC(18:0/20:1)	0.0969973	0.134946	0.126751	0.126379	0.221257	0.323511	0.140038	0.063347	0.116771	0.161062	0.141787	0.0927618	0.139941	0.148973	0.102984	0.169567	0.150953	0.143441
PC(18:0/20:2)	0.233861	0.26782	0.290336	0.22639	0.200684	0.270185	0.151414	0.187455	0.132826	0.330247	0.452134	0.241144	0.26452	0.305906	0.295027	0.285458	0.305206	0.28444
PC(18:0/20:3)	0.412249	0.354967	0.359465	0.118775	0.529664	0.495641	0.269729	0.266687	0.620624	0.319533	0.297503	0.407	0.457465	0.420152	0.50345	0.414209	0.397626	0.37749
PC(18:0/20:4)	0.326295	0.254446	0.297599	0.511219	0.543736	0.107758	0.263343	0.371679	0.109371	0.361156	0.327526	0.263692	0.441951	0.429295	0.480608	0.297588	0.350481	0.35068
PC(18:0/20:5)	0.0712499	0.0692499	0.0793539	0.682371	0.312396	0.290369	0.137953	0.198237	0.331645	0.111606	0.157451	0.0910367	0.0980539	0.109982	0.117963	0.090818	0.0856484	0.0847583
PC(18:0/22:0)	0.00653659	0.0127411	0.0078115	0.154558	0.0728497	0.0936286	0.0966563	0.0318061	0.0957339	0.060055	0.0377142	0.0911563	0.0271105	0.0115461	0.0218734	0.0123147	0.00989571	0.0220633
PC(18:0/22:1)	0.0218439	0.0138847	0.0205873	0.224482	0.269212	0.0686448	0.172214	0.116204	0.0630806	0.0411426	0.0538115	0.0553023	0.0277814	0.0224765	0.0260487	0.0151887	0.0261713	0.0158494
PC(18:0/22:2)	0.0386509	0.0191876	0.0260569	0.205514	0.0769306	0.121733	0.12823	0.036644	0.0648605	0.0280788	0.0270326	0.0579787	0.0427154	0.026005	0.0438956	0.0274427	0.0206843	0.038286
PC(18:0/22:3)	0.0894639	0.0936911	0.0753593	0.0653419	0.480784	0.279249	0.086704	0.143904	0.293563	0.139768	0.0521447	0.0615393	0.120114	0.0993408	0.113822	0.123271	0.105912	0.115763
PC(18:0/22:4)	0.100519	0.0882798	0.0715035	0.15039	0.113806	0.0736368	0.102936	0.181727	0.361689	0.125734	0.136612	0.119673	0.104994	0.141913	0.150978	0.107343	0.128315	0.139111
PC(18:0/22:5)	0.123391	0.130729	0.142198	0.0886137	0.184794	0.0540517	0.125169	0.11698	0.22844	0.139425	0.210679	0.122385	0.204871	0.189095	0.208733	0.135086	0.156468	0.170654
PC(18:0/22:6)	0.139316	0.164791	0.134788	0.0817903	0.177465	0.224985	0.24377	0.183056	0.0864767	0.151846	0.162578	0.180798	0.22281	0.185827	0.21301	0.175744	0.171446	0.171963
PC(18:1/18:1)	5.74376	5.77068	6.02661	2.7275	2.80733	4.12994	4.27006	3.87034	3.94213	5.83805	5.6255	5.83593	8.6949	9.57027	8.49171	6.43209	6.777	6.29199
PC(18:1/18:2)	1.42939	1.54563	1.51199	1.16513	0.782943	1.5161	1.02981	0.780742	1.12672	1.47592	1.42023	1.52471	2.0067	1.94476	1.9229	1.48055	1.55894	1.59676
PC(18:1/18:3)	0.205977	0.18193	0.206838	0.417962	0.369914	0.144052	0.124218	0.142497	0.340137	0.294455	0.272694	0.286795	0.220933	0.204718	0.241723	0.199168	0.215828	0.207245
PC(18:1/20:0)	0.0667519	0.0944179	0.0958399	0.416903	0.119322	0.292228	0.0688191	0.207531	0.230461	0.21521	0.222166	0.189332	0.108933	0.131311	0.124865	0.0846487	0.0877463	0.130492
PC(18:1/20:1)	0.813066	0.778084	0.65914	0.528951	0.571971	0.397498	0.623618	0.46187	0.479317	0.627826	0.721684	0.704343	1.08014	0.949667	0.95916	0.72104	0.770148	0.752962
PC(18:1/20:2)	0.791857	0.8717	0.851656	0.488096	0.718989	1.01436	0.714673	0.642592	0.6452	0.818855	1.05214	1.01866	1.10297	1.27451	1.27252	0.94553	1.08143	1.04179
PC(18:1/20:3)	0.743062	0.826637	0.797203	1.60011	1.05298	0.491632	0.601618	0.751223	0.610929	0.753443	0.815509	0.769015	1.11176	1.07601	1.09698	0.940539	0.940177	0.860242
PC(18:1/20:4)	0.505462	0.594888	0.646528	0.229778	0.435192	0.563848	0.374961	0.425152	0.252787	0.63046	0.600092	0.584511	0.813965	0.789241	0.922975	0.709755	0.73289	0.691953
PC(18:1/20:5)	0.0848171	0.10111	0.0859175	0.250275	0.125489	0.346631	0.250406	0.103704	0.156676	0.153341	0.237652	0.124323	0.138661	0.123396	0.125066	0.116726	0.122128	0.111356
PC(18:1/22:0)	0.0221783	0.0227173	0.0361771	0.186458	0.192756	0.159634	0.130155	0.182954	0.0925077	0.123683	0.1676	0.115553	0.0406599	0.0385874	0.022506	0.0320646	0.0316097	0.0279061
PC(18:1/22:1)	0.059609	0.0445592	0.0736931	0.401865	0.138888	0.169194	0.141227	0.0688254	0.338444	0.17797	0.161196	0.152215	0.0845009	0.0866213	0.0722698	0.0669302	0.0586985	0.0600575
PC(18:1/22:2)	0.067259	0.0862671	0.0740931	0.129565	0.264193	0.200214	0.0772074	0.319244	0.120612	0.254088	0.195836	0.15325	0.091183	0.111775	0.135227	0.0885523	0.0912789	0.110036
PC(18:1/22:4)	0.200251	0.204208	0.202067	0.370082	0.246749	0.219365	0.290446	0.324621	0.300823	0.290611	0.296332	0.296794	0.312217	0.335369	0.311129	0.239205	0.308377	0.282789
PC(18:1/22:5)	0.262179	0.273171	0.271004	0.556132	0.335676	0.363359	0.301608	0.246037	0.274197	0.261833	0.295229	0.314406	0.376516	0.400258	0.378072	0.275843	0.333036	0.361279
PC(18:1/22:6)	0.348833	0.400109	0.413302	0.468814	0.442543	0.352244	0.307504	0.314939	0.434264	0.436887	0.423931	0.400308	0.574136	0.526773	0.58161	0.548682	0.558063	0.481288
PC(18:2/18:2)	0.0868973	0.104077	0.0981834	0.246433	0.0466878	0.227805	0.0983963	0.31329	0.252434	0.128586	0.119973	0.063175	0.149832	0.236098	0.146545	0.0973512	0.113491	0.107468
PC(18:2/18:3)	0.0361304	0.0287087	0.0296334	0.409997	0.263807	0.21674	0.179452	0.167584	0.260118	0.0727931	0.0639058	0.0718535	0.0301733	0.0741061	0.0326719	0.0339863	0.032774	0.0222715
PC(18:2/20:0)	0.00737538	0.0129261	0.0207667	0.218559	0.215942	0.088933	0.123732	0.117197	0.147425	0.0457322	0.0189641	0.0106217	0.0153681	0.0188532	0.00672948	0.0118928	0.00870265	0.0103432
PC(18:2/20:1)	0.0787532	0.0885628	0.0814476	0.272036	0.189234	0.214864	0.169629	0.133272	0.350955	0.132656	0.112212	0.0833257	0.0798957	0.110502	0.106398	0.0826894	0.0753617	0.0828008
PC(18:2/20:2)	0.119278	0.103591	0.108257	0.898491	0.320706	0.441619	0.0816026	0.274909	0.200053	0.125857	0.195374	0.138267	0.131635	0.139735	0.164799	0.129531	0.115506	0.0904467
PC(18:2/20:3)	0.125907	0.105268	0.127199	0.521774	0.0939971	0.111653	0.306794	0.238959	0.2833	0.0606642	0.174341	0.111976	0.130919	0.149937	0.152124	0.104224	0.12797	0.14016
PC(18:2/20:4)	0.107999	0.133992	0.0918669	0.273415	0.303092	0.217583	0.37696	0.0642061	0.0735606	0.144445	0.180303	0.113457	0.135512	0.152154	0.14798	0.129596	0.142206	0.132169
PC(18:2/20:5)	0.0221724	0.0190764	0.0134162	0.173237	0.601723	0.223647	0.170344	0.367827	0.113163	0.0745854	0.0361679	0.0312674	0.0230404	0.0197732	0.0127292	0.0182165	0.0183314	0.0198454
PC(18:2/22:0)	0.00487515		0.00553737	0.602935	0.159789	0.291628	0.548211	0.211259	0.464351	0.0181243	0.0561598	0.0423838	0.00798947	0.00631924	0.00365253	0.00230362	0.00187531	0.0040804
PC(18:2/22:1)	0.00656151	0.00705484	0.0101849	0.442917	0.224372	0.327752	0.255674	0.0928443	0.170563	0.0194519	0.0555497	0.0298821	0.0146438	0.017226	0.00910805	0.0129447	0.00835596	0.00650472
PC(18:2/22:2)	0.0103822	0.0154181	0.00978308	0.222406	0.307625	0.862516	0.461365	0.300655	0.123533	0.106321	0.0349745	0.0921148	0.0213597	0.0160843	0.0147972	0.0137474	0.00997307	0.0155246
PC(18:2/22:4)	0.0447408	0.0366321	0.0346934	0.16598	0.239066	0.299823	0.106413	0.103429	0.10707	0.0677583	0.0414878	0.0987552	0.0443064	0.0519927	0.0508898	0.0443748	0.0420838	0.0398992
PC(18:2/22:5)	0.0658076	0.0449682	0.0374024	0.322782	0.278655	0.0867647	0.0998603	0.154978	0.279614	0.116672	0.0750523	0.0758186	0.061253	0.0387645	0.0560029	0.0456482	0.0504552	0.054201
PC(18:2/22:6)	0.0592865	0.0535331	0.057101	0.0966788	0.262027	0.193689	0.601481	0.131127	0.370265	0.095598	0.0757178	0.117234	0.0755968	0.0804056	0.0871327	0.0653851	0.0512029	0.070704
PC(18:3/18:3)	0.00602685	0.00299529	0.0022679	0.264358	0.224032	0.176951	0.0459321	0.155131	0.0628637	0.0443981	0.0197631	0.0105334	0.00592901	0.00805744	0.00185605	0.00154078	0.00416055	0.00317972
PC(18:3/20:0)	0.00777951	0.00496277	0.00393546	0.0646059	0.127525	0.128409	0.149483	0.0549459	0.0875801	0.0296908	0.0106898	0.0610455		0.0087823	0.00230613	0.0036614	0.0051895	0.00200077
PC(18:3/20:1)	0.0151907	0.0203266	0.00742623	0.243779	0.203729	0.132781	0.0856175	0.190169	0.121023	0.0378549	0.0530711	0.030667	0.0131282	0.0132971	0.0145427	0.0118347	0.011747	0.0116178
PC(18:3/20:2)	0.022303	0.0171957	0.0165255	0.0913808	0.0924213	0.172158	0.0984129	0.146144	0.0200341	0.10499	0.0863203	0.0613845	0.0198735	0.0264368	0.0192473	0.0107479	0.0141296	0.0166562
PC(18:3/20:3)	0.0192986	0.0290641	0.0357962	0.955936	0.282979	0.248298	0.322163	0.144868	0.167352	0.0601013	0.0381669	0.0652884	0.0381847	0.0377184	0.0380655	0.0262978	0.0291964	0.0271818
PC(18:3/20:4)	0.0408832	0.0372164	0.0352542	0.157073	0.172733	0.0785181	0.129703	0.0962753	0.190211	0.074546	0.0738666	0.132614	0.0298598	0.0505569	0.0434067	0.0509003	0.0381958	0.0438984
PC(18:3/20:5)	0.00642673	0.00420478	0.00125114	0.191523	0.316411	0.188242	0.0532408	0.119067	0.24993	0.0296034	0.0215457	0.0534074	0.0117034	0.00270339	0.00576892	0.00352588	0.00561328	0.00559309
PC(18:3/22:0)			0.00197744	0.24147	0.128071	0.0887965	0.0869777	0.178947	0.163961	0.0269828	0.0457691	0.0346713		0.00537731		0.00146831	0.00220314	0.00131825
PC(18:3/22:1)	0.00190102	0.00221175	0.00397016	0.064156	0.243561	0.234424	0.0419617	0.100182	0.135448	0.0572343	0.0573441	0.0320536	0.0070557	0.00661229	0.00332141	0.00276387	0.001981	0.00140377
PC(18:3/22:2)	0.0033128	0.00535461		0.279546	0.113388	0.261527	0.0474156	0.093909	0.121106	0.0401607	0.0151651	0.0561358	0.00161876	0.00404751		0.00542478	0.00276659	0.00579729
PC(18:3/22:4)	0.0149317	0.0168929	0.0109272	0.0962654	0.0982012	0.243673	0.0620448	0.0630804	0.149955	0.0138226	0.0433161	0.0348331	0.0117594	0.0143634	0.01661	0.0140758	0.0189127	0.0142397
PC(18:3/22:6)	0.0156211	0.0048781	0.0159787	0.221564	0.0985523	0.124809	0.0738799	0.15713	0.0548711	0.0620453	0.0228425	0.0329925	0.0172772	0.0128049	0.0196279	0.0202827	0.0227823	0.0124298
PC(20:0/20:0)				0.0722628	0.0562345	0.10455	0.00878112	0.015668	0.0188325	0.0184003	0.00396259	0.00870265	0.00153823	0.00230052	0.00234217	0.00317146	0.00423919	0.00454175
PC(20:0/20:1)	0.00472046	0.00507559	0.00398031	0.113961	0.0408191	0.0876488	0.0701237	0.114406	0.0338999	0.0447459	0.0256795	0.0389941	0.00199905	0.00276759	0.00328152	0.00475694	0.00932024	0.00332287
PC(20:0/20:2)	0.00702985	0.0106624	0.00579111	0.214192	0.18411	0.0616531	0.140051	0.0363338	0.101737	0.0908164	0.0199357	0.0177773	0.00931838	0.010358	0.0122848	0.0126717	0.0157714	0.0073187
PC(20:0/20:3)	0.0124522	0.0157936	0.0188002	0.327294	0.20777	0.26667	0.158854	0.354457	0.168294	0.0538617	0.0654627	0.0687913	0.0195694	0.011692	0.0174295	0.018328	0.024881	0.0174819
PC(20:0/20:4)	0.0132185	0.0237611	0.0256927	0.16723	0.0977473	0.0446641	0.184758	0.184134	0.0915877	0.0213337	0.0371153	0.0321835	0.0247919	0.0358589	0.0261838	0.0161547	0.02379	0.0335188
PC(20:0/20:5)	0.00322696	0.00299503	0.00633291	0.194502	0.0984286	0.0665796	0.127284	0.119802	0.237688	0.0366234	0.051652	0.0310966	0.00305521	0.00323589	0.00414102	0.00875073	0.00530234	0.00491013
PC(20:0/22:0)	0.00133746		0.00144917	0.0851409	0.128211	0.0191692	0.146493	0.0424338	0.0922459	0.038086	0.0180402	0.0184114	0.005053
PC(20:0/22:1)		0.00108492		0.14933	0.251657	0.116492	0.109471	0.114589	0.0701342	0.0423089	0.044492	0.0354218		0.00145235		0.00294773	0.00109623	0.000581514
PC(20:0/22:2)	0.00255222			0.0847038	0.162324	0.121293	0.111191	0.0517396	0.0701289	0.0759732	0.043102	0.0143331	0.00426327		0.00173331	0.000654451		0.00112414
PC(20:0/22:4)	0.000469982	0.00679935	0.0079729	0.166381	0.210597	0.0818698	0.170225	0.0511078	0.09069	0.0383713	0.0122504	0.0161229	0.00306127	0.00975653	0.00491303	0.00803144	0.00628195	0.00574504
PC(20:0/22:5)	0.00825817	0.0166153	0.0105917	0.094706	0.135654	0.0714257	0.105723	0.0600517	0.105006	0.02851	0.0303966	0.0410804	0.00878716	0.00378723	0.0138231	0.0105398	0.012667	0.016562
PC(20:0/22:6)	0.01973	0.0178864	0.00952805	0.176413	0.116596	0.0666265	0.0165954	0.048136	0.128255	0.0361296	0.0301508	0.0372732	0.00841526	0.016283	0.01367	0.00813622	0.00741694	0.00881541
PC(20:1/20:1)	0.00837894	0.0134147	0.0112529	0.0967894	0.0332867	0.0840839	0.0398075	0.11359	0.0325021		0.0171254	0.0296052	0.0117137	0.00804662	0.00600649	0.00854929	0.00801719	0.0119231
PC(20:1/20:2)	0.0321831	0.0296305	0.0240863	0.13622	0.165348	0.0685036	0.137259	0.0370327	0.108303	0.0723445	0.0878573	0.0724922	0.0497349	0.0595166	0.0435164	0.0351736	0.0365036	0.0328123
PC(20:1/20:3)	0.0640625	0.0677766	0.0726339	0.232207	0.386115	0.315211	0.288952	0.27958	0.296716	0.131925	0.0868692	0.120112	0.0948266	0.0860476	0.0955791	0.074827	0.075331	0.0831842
PC(20:1/20:4)	0.0943436	0.0711844	0.0745431	0.0699122	0.136659	0.206073	0.188755	0.206577	0.182237	0.0769855	0.102793	0.121196	0.112499	0.0958066	0.0997275	0.0944353	0.0877146	0.0710124
PC(20:1/20:5)	0.00921116	0.00776006	0.00676775	0.261758	0.301938	0.121665	0.0921143	0.0835325	0.0830029	0.0164514	0.049473	0.0115516	0.0206456	0.0127411	0.0150019	0.0111452	0.0167668	0.0116297
PC(20:1/22:0)		0.00385527	0.00388101	0.13595	0.176164	0.138266	0.0752874	0.0867742	0.097606	0.0244487	0.0337682	0.0480059			0.00312908	0.00102047	0.00206222
PC(20:1/22:1)	0.00145973	0.00491339	0.00202394	0.0632212	0.128597	0.0538086	0.069284	0.126495	0.118382	0.0272059	0.0281122	0.02107	0.00302901	0.00355448	0.00157164	0.00296795	0.00452258	0.00423618
PC(20:1/22:2)	0.00371079	0.00307292	0.0027149	0.359775	0.137942	0.0913244	0.139304	0.0968568	0.222964	0.065207	0.0138627	0.0079546	0.00926476	0.00424801	0.00441551	0.00360564	0.00209197	0.00279289
PC(20:1/22:4)	0.0308484	0.0225137	0.0224613	0.140395	0.0985585	0.0986785	0.112554	0.15609	0.142619	0.054835	0.0518203	0.1011	0.0416138	0.0248991	0.0318769	0.0138905	0.0251237	0.029899
PC(20:1/22:6)	0.0382442	0.0242676	0.0300053	0.415191	0.103735	0.09587	0.204152	0.0629189	0.0812153	0.055777	0.0596858	0.0419324	0.0597805	0.0391866	0.0289369	0.0433121	0.0354581	0.033108
PC(20:2/20:2)	0.0268726	0.0270795	0.0120509	0.0445357	0.162472	0.106532	0.0741668	0.104199	0.0552988	0.103757	0.143828	0.0367714	0.0374542	0.0339026	0.0294267	0.0252439	0.0237691	0.0402944
PC(20:2/20:3)	0.0626542	0.0683992	0.0831497	0.201541	0.135958	0.155311	0.211118	0.058961	0.156496	0.0841595	0.0980156	0.0848568	0.0978065	0.0784783	0.105359	0.0639951	0.0958706	0.0780488
PC(20:2/20:4)	0.073466	0.0853381	0.0700772	0.117457	0.123129	0.111948	0.0773257	0.0632786	0.0680781	0.176641	0.194813	0.170337	0.117787	0.0923808	0.124993	0.0816017	0.0882058	0.0871656
PC(20:2/20:5)	0.0165483	0.0122629	0.00986422	0.128397	0.105251	0.223839	0.181852	0.113174	0.150245	0.0621597	0.104179	0.0868735	0.010821	0.0168107	0.0163206	0.0150961	0.0197019	0.0169567
PC(20:2/22:0)		0.0014333		0.116539	0.0938654	0.14272	0.0547029	0.0632957	0.136967	0.0647534	0.0523393	0.0335012	0.00635081	0.00330919	0.00580755	0.00192266	0.0018855	0.00260829
PC(20:2/22:1)	0.0100108	0.00513211	0.00444374	0.256142	0.169927	0.267256	0.0778095	0.0354149	0.0769883	0.0536483	0.0366405	0.0480268	0.00375856	0.00477002	0.00636666	0.00398178	0.00635522	0.00528225
PC(20:2/22:2)	0.00561829	0.00639971	0.00488155	0.265448	0.156464	0.134791	0.196909	0.152599	0.0637728	0.0464633	0.0386287	0.0693743	0.00619425	0.0107026	0.0100666	0.00371233	0.00630087	0.00647061
PC(20:2/22:4)	0.0215376	0.0308369	0.0176515	0.310268	0.122219	0.22836	0.131606	0.112217	0.13588	0.0645887	0.0724662	0.0647022	0.03075	0.0285712	0.0355311	0.0296066	0.0292975	0.0215512
PC(20:2/22:6)	0.0199589	0.0289795	0.0366407	0.0918686	0.186889	0.190342	0.100164	0.163863	0.172461	0.10999	0.132164	0.105097	0.0380003	0.0453371	0.0375044	0.0446988	0.042751	0.0422157
PC(20:3/20:3)	0.0227585	0.0234115	0.0297915		0.258183	0.094503	0.0448987	0.251839	0.0886588	0.0155368	0.0806775	0.0584102	0.0409249	0.0448215	0.0379483	0.0379872	0.0370996	0.0505864
PC(20:3/20:4)	0.0527738	0.0665418	0.0608971	0.264299	0.288113	0.0929608	0.178153	0.0738589	0.199517	0.0770676	0.0993467	0.211631	0.0861864	0.0885089	0.0785979	0.0649764	0.0671201	0.06897
PC(20:3/20:5)	0.00793052	0.0190199	0.0134376	0.241862	0.399988	0.439269	0.141485	0.0896427	0.216147	0.0380045	0.0111225	0.0250638	0.029712	0.0203828	0.00664014	0.0220774	0.0271011	0.0225302
PC(20:3/22:0)	0.00528858	0.0091937	0.00671736	0.44917	0.337543	0.195286	0.195367	0.155901	0.20495	0.0316897	0.0358829	0.056217	0.00386459	0.0106366	0.0081706	0.00502435	0.00380715	0.0054887
PC(20:3/22:1)	0.00613577	0.0056266	0.0116261	0.144678	0.12678	0.322793	0.418839	0.175028	0.162824	0.058132	0.0577084	0.0475056	0.0136324	0.0139704	0.0103558	0.00871723	0.0127513	0.00824235
PC(20:3/22:2)	0.00888943	0.00625504	0.00787057	0.384659	0.114401	0.254787	0.0632142	0.341062	0.153538	0.0409951	0.0334431	0.0306019	0.0107924	0.0122954	0.0191297	0.00296924	0.0061108	0.00717277
PC(20:3/22:4)	0.020861	0.0204516	0.0204621	0.181197	0.19831	0.118932	0.0495556	0.0737807	0.0780855	0.0447735	0.0149504	0.0342336	0.0250873	0.0278686	0.0255305	0.0184851	0.0320841	0.0215301
PC(20:3/22:6)	0.0372819	0.0408781	0.0420029	0.693893	0.280591	0.327231	0.17446	0.461444	0.219463	0.0518054	0.0901694	0.0836364	0.0411701	0.0496388	0.0471274	0.0319026	0.0385473	0.0415608
PC(20:4/20:4)	0.0109622	0.0273238	0.0187265	0.0684585	0.0490477	0.0673986	0.0576925	0.0829788	0.0406017	0.0815957	0.046843	0.0773755	0.0320192	0.0228711	0.0206889	0.0242251	0.0289606	0.0224782
PC(20:4/20:5)	0.0270799	0.0146668	0.0256257	0.146178	0.0468235	0.100208	0.068086	0.107695	0.157969	0.0749847	0.0407566	0.0374552	0.0313719	0.0391862	0.0390378	0.0402708	0.0358759	0.046788
PC(20:4/22:0)	0.0118025	0.011972	0.0139575	0.0550854	0.0627149	0.0668496	0.152218	0.145419	0.0706723	0.0245804	0.026148	0.0757038	0.00790206	0.0135965	0.0109566	0.00763567	0.00784994	0.0172492
PC(20:4/22:1)	0.0195634	0.0144604	0.0110915	0.108129	0.383872	0.229449	0.120088	0.0384435	0.0485138	0.0798028	0.0475088	0.0151298	0.0172482	0.021167	0.0205951	0.0204451	0.0158526	0.0184734
PC(20:4/22:2)	0.00783151	0.0168	0.0118378	0.102363	0.181583	0.221987	0.0659286	0.125349	0.120197	0.0267225	0.079896	0.0971377	0.012418	0.0167706	0.0156375	0.0130106	0.0141939	0.0163809
PC(20:4/22:4)	0.0236353	0.0209669	0.016498	0.0799937	0.124994	0.0435089	0.0837812	0.113514	0.0564653	0.0402344	0.0472715	0.0564898	0.0245772	0.0207365	0.0257137	0.0278069	0.0261831	0.0349179
PC(20:4/22:6)	0.0340669	0.0280814	0.0310516	0.0701746	0.177743	0.0401096	0.100436	0.134971	0.0897403	0.0497379	0.0781836	0.0432096	0.0377003	0.0397443	0.0509304	0.0312947	0.0446556	0.0361788
PC(20:5/20:5)	0.0026732	0.00660908		0.098678	0.0400245	0.191845	0.128964	0.053597	0.0926744	0.011297	0.0243332	0.00596996				0.00642602	0.00497567	0.00580742
PC(20:5/22:0)				0.230275	0.428902	0.144525	0.0245802	0.109551	0.155422	0.0397453	0.0390562	0.0232545	0.00232164	0.00648087		0.000619429	0.00183736	0.00344342
PC(20:5/22:1)	0.00333953	0.0060161	0.0021082	0.117491	0.124345	0.077448	0.28883	0.0676581	0.179513	0.0312245	0.0248755	0.0901154	0.00240834			0.00249114	0.00233694	0.00162814
PC(20:5/22:2)			0.00283344	0.271067	0.121426	0.115423	0.152554	0.149956	0.116704	0.0292674	0.0155568	0.0463789	0.0015779	0.004041	0.004063	0.00194215	0.00289602	0.00198784
PC(20:5/22:4)	0.00925039	0.0107249	0.00587132	0.127688	0.0725739	0.222649	0.0958616	0.226942	0.142199	0.0162128	0.0307233	0.0295678	0.0124298	0.00317246	0.0156034	0.0129341	0.0127078	0.0149438
PC(20:5/22:5)	0.0214369	0.0166823	0.0080068	0.0703762	0.157988	0.191107	0.185071	0.135546	0.0678091	0.0284996	0.0157584	0.0434382	0.0152996	0.019553	0.0202558	0.0169193	0.0235597	0.018029
PC(20:5/22:6)	0.0153705	0.0192324	0.0153131	0.401564	0.17231	0.22488	0.171857	0.0827347	0.1254	0.0393968	0.0467868	0.0232873	0.0184905	0.0143257	0.0261421	0.0240756	0.0101817	0.021426
PC(22:0/22:0)		0.00119649		0.0469899	0.182802	0.0780025	0.141174	0.0397825	0.0174002	0.013491	0.0100431	0.0236355			0.00158149		0.00111907
PC(22:0/22:1)			0.00113361	0.035357	0.0527488	0.111017	0.168663	0.00549575	0.0663419	0.0138575	0.00616408	0.0270236		0.001619	0.00248964	0.000947124	0.000764515
PC(22:0/22:2)	0.0013354			0.383288	0.156683	0.242992	0.0790037	0.059062	0.0981568	0.0272045	0.036579	0.0223899	0.00169684			0.00116281		0.00159035
PC(22:0/22:4)	0.00167773	0.00396481	0.00737723	0.321969	0.428206	0.105737	0.0489247	0.0565111	0.0429702	0.0507167	0.0390954	0.0329319	0.00462222	0.00510566		0.00355083	0.00228672	0.00341869
PC(22:0/22:6)		0.0057056	0.00508467	0.182281	0.0543307	0.0259622	0.173134	0.0612152	0.197531	0.0218428	0.028681	0.0258479	0.00633589	0.00475508		0.0030648	0.00393069	0.00521394
PC(22:1/22:1)				0.0512688	0.0447324	0.0297516	0.0358197	0.0357936	0.0299977	0.00813567	0.00943809	0.020686				0.000713338	0.000597412	0.00158916
PC(22:1/22:2)		0.000983568	0.00226772	0.136361	0.117306	0.0411543	0.0488937	0.112944	0.114809	0.0473068	0.0269574	0.0278043	0.00248083			0.00194099	0.00355738
PC(22:1/22:4)	0.00189335	0.00293155	0.00540054	0.627529	0.169423	0.110421	0.0896962	0.163381	0.165963	0.0240885	0.04104	0.0427775	0.00811028	0.00778315	0.00913297	0.00606484	0.00537938	0.0061278
PC(22:1/22:6)	0.00358431	0.00861533	0.00552734	0.145014	0.133524	0.112155	0.0481207	0.159998	0.11788	0.0433546	0.033358	0.018349		0.00708441	0.00758216	0.00345048	0.00424043	0.00957359
PC(22:2/22:2)				0.102381	0.0702866	0.0439765	0.0779639	0.04443	0.0539021	0.0153654	0.023436	0.0120153
PC(22:2/22:4)	0.0100315		0.0034021	0.11778	0.204336	0.0672793	0.0816316	0.0654159	0.0949309	0.0433748	0.0346792	0.0479865	0.00373792	0.00485055		0.00191373	0.00193634	0.00238393
PC(22:2/22:6)	0.00523391	0.00240278	0.00791753	0.155713	0.166507	0.137764	0.110729	0.074513	0.0850405	0.0254392	0.0197437	0.0240815	0.00864898	0.0112867	0.00909378	0.0050387	0.00632848	0.00439919
PC(22:4/22:4)	0.0040121	0.00812959	0.00581433	0.11026	0.0532973	0.0438483	0.0573231	0.0660396	0.0293978	0.0201883	0.00485576	0.0025258	0.0081555	0.00755667	0.00454684	0.00456046	0.00705884	0.00529949
PC(22:4/22:6)	0.0100122	0.0052332	0.0123863	0.109707	0.0897333	0.172902	0.0773435	0.0865463	0.085732	0.0654515	0.0339251	0.0718534	0.0188976	0.0157917	0.015564	0.015154	0.0162955	0.0181973
PC(22:6/22:6)	0.00664123	0.00769382	0.00679499	0.101991	0.0716849	0.0299868	0.0437696	0.032365	0.0799713	0.0148618	0.0146847	0.00910154	0.0109358	0.0129593	0.0115986	0.0150533	0.00970959	0.00953625
LPC(14:0)	0.604663		0.352861	3.18124										2.94317				0.955199
LPC(14:1)															5.60483			0.708585
LPC(16:0)	3.46695	2.37838	5.62578											21.45	27.4284	11.2367		20.2252
LPC(16:1)			1.57962													5.26122		6.90569
LPC(16:2)	0.845178	0.464006	0.531834	3.91617								14.595	5.74131	6.42505				0.401811
LPC(18:0)																		7.34985
LPC(18:1)	6.75423	4.49206	14.4791											19.0847	18.3658	20.9454		28.5039
LPC(18:2)		2.04818	2.80942	17.0392		17.9269						13.8967		4.74775				5.3299
LPC(18:3)
LPC(20:0)		1.54546	0.928452			6.88512	23.2935	7.0715							2.30634	1.7882	1.19224	0.339139
LPC(20:1)	6.75708	3.89104	4.58737			1.79427		14.9488				4.03692	27.5065		7.75941	5.15718	10.4771	4.89967
LPC(20:2)	8.58286	9.74368	6.70217	3.97143			13.4839					8.01747	23.3104	6.92337	6.23002	9.9192	11.1729	4.30136
LPC(20:3)	17.6545	17.484	17.7559	12.2419		21.3887	14.6383	6.14533				1.91613		10.5573	5.85142	9.51004	20.3372	6.27972
LPC(20:4)	11.4597	11.1966	10.8619	4.46724								3.08867		4.1849	3.50882	3.48587	6.9497	1.38516
LPC(20:5)				19.3223		4.24185		16.7888				8.35654
LPC(22:0)	1.20242	0.770664	0.41449	9.47432		6.4541		15.829				8.3123		6.13506		1.64709	3.26209	0.257713
LPC(22:1)	2.73615	2.77468	1.52675			5.73138	22.8503	15.2872				6.44778	15.7837	4.4048	6.26422	2.31323	3.61464	1.13342
LPC(22:2)	2.11154	1.10102	1.91107			10.4205		13.0968				6.88435		1.72077	3.51273	2.99509	4.65619	0.47206
LPC(22:3)	11.872	9.01053	5.87888	8.51972		22.1162						9.96852	13.787		5.76638	10.433	11.714	3.3786
LPC(22:4)	10.5279	8.09607	8.98818	5.98791				10.8325				3.95735	6.93964	7.88266	2.98368	10.9808	11.96	3.03825
LPC(22:5)	12.1036	18.5207	10.2785	5.9155			25.7341					5.30625	6.93137	3.54049	4.41793	2.96857	12.4316	3.24748
LPC(22:6)	3.32113	6.48294	4.78764	5.96304		3.041						5.21596				1.35845	2.23249	0.887273
PC(O-16:0/16:0)	33.7012	34.9463	34.3499	22.4399	23.6303	27.3754	27.5629	29.743	27.1984	32.6423	33.5062	32.6243		24.2128	25.1689	31.1033	31.9145	33.7761
PC(O-16:0/16:1)	22.7038	22.1502	22.1989	14.5187	15.6781	17.5807	22.1111	19.9692	19.7262	20.9362	25.8901	24.492	31.0298	23.6433	22.6764	21.742	20.9945	19.5633
PC(O-16:0/18:0)	1.31529	1.63326	1.53126	1.65783	1.58919	0.0652251	0.694495	0.0684785	0.756496	0.304547	0.779234	0.754883	0.748049	0.786046	0.682122	1.21571	1.23338	1.13658
PC(O-16:0/18:1)	15.7396	14.7754	15.0591	13.335	13.9108	12.8723	15.6662	14.8294	14.8326	18.8535	0.0353085	15.4515	22.4634	16.0482	17.321	16.5292	16.0939	16.1569
PC(O-16:0/18:2)	2.27767	2.26562	2.47005	4.83546	1.23236	3.14264	3.20885	2.95009	0.238894	2.89498	3.41172	2.73341	3.8101	3.16119	2.9068	2.46071	2.23273	2.45781
PC(O-16:0/18:3)	0.265926	0.272866	0.32485	0.79249	1.04888	0.363848	0.783335	1.72526	0.590179	0.150575	0.535666	0.446405	0.609883	0.485745	0.329785	0.30624	0.30549	0.293818
PC(O-16:0/20:0)	0.0739985		0.0980898	0.103997	1.71983	0.281986	0.498955	0.325322	0.43861		0.0587723	0.027319	0.0643623		0.0745544	0.0676398	0.0818864
PC(O-16:0/20:1)	0.971598	1.07695	1.17028	2.01237	0.670019	1.15806	1.72001		1.88574	1.13102	1.39079		1.51704	1.26926	1.05841	1.30168	1.09141	1.14596
PC(O-16:0/20:2)	1.66274	1.48095	1.66426	0.134734	3.20632	2.21893	1.4113	2.59214	2.78722	1.46854	2.35532	1.51502	2.5834	1.99043	1.80578	1.54943	1.89621	1.5773
PC(O-16:0/20:3)	3.96482	3.96644	4.10658	5.16425	0.740782	1.30463	3.93547	0.328328	3.85105	4.73967	6.27958	4.60202	7.03241	4.65061	5.06471	4.32676	4.59381	4.37923
PC(O-16:0/20:4)	3.88888	3.78104	4.52964	2.28034	3.44151	3.35332	2.52533	3.86471	4.12949	0.119114	4.60943	3.95585	8.31376	5.00045	6.00533	4.12339	4.9195	4.32091
PC(O-16:0/20:5)	0.501629	0.513904	0.356893	0.463057	0.237522	1.47828	1.07447	0.679651	1.42326	0.8011	0.119367	0.532441	0.769617	0.00865443	0.540472	0.498794	0.478301	0.362501
PC(O-16:0/22:0)	0.00826429	0.0164796	0.0107634	1.23036	1.26789	0.623381	0.256514	0.241288		0.219241	0.182682	0.0481289	0.0607534	0.0137452	0.0102026	0.0211102	0.0402875	0.044647
PC(O-16:0/22:1)		0.251018	0.17967	0.581976	0.180275	0.996981	0.226832	1.62638	0.198462	0.304607	0.486231	0.030439	0.364438	0.293948	0.174595	0.311071		0.230829
PC(O-16:0/22:2)	0.475816	0.476257	0.447749	0.895701	0.270423	0.198842	0.60648	0.973571	1.87505	0.0933121	0.765297	0.141605	0.742994	0.499359	0.535271	0.499758	0.438438	0.443556
PC(O-16:0/22:4)	1.42629			0.710426	3.17313	1.80062	0.11115	2.95936	1.56756	0.172108	2.7313	0.0979494	3.16138	2.51271	2.21997	1.78638	1.94607	1.67881
PC(O-16:0/22:5)	2.13451	1.80053	1.72401	0.152452	0.406283	2.34587	2.2356	1.45139	0.226766	1.71802	2.48688	0.006598		2.43054		2.06055	2.02443	1.74038
PC(O-16:0/22:6)		1.18044	1.43767	1.2531	0.541998			1.1518	1.11688	0.177949	0.213247	0.918426	1.99036	1.82536	1.86525	1.41264		1.15542
PC(O-18:0/18:0)				1.14178	0.563668		0.240646	0.491435	0.403269			0.790083
PC(O-18:0/18:1)	4.53227	4.39427	4.27365	0.395785	4.52903	3.26578	4.66189	4.99081		5.19097	6.07347	4.86419	7.11297	5.02193	4.71421	4.36236	4.74179	4.40351
PC(O-18:0/18:2)	0.00811789	0.643643	0.554743	1.66396	1.84749	0.285847	1.59958	1.86971	1.70064	0.772038	1.12401	0.816764	0.918431	0.701969	0.827107	0.563122	0.674976	0.63713
PC(O-18:0/18:3)	0.0760795	0.0593625	0.0740626	1.05422	2.1041	1.29217	0.788132	0.296357	0.729088	0.319814	0.428533	0.107319	0.137456	0.120636	0.161255	0.113795	0.131542	0.0790862
PC(O-18:0/20:0)	0.0233478	0.0173612	0.00461744	0.329741	0.748634	0.966328	0.315995	0.576705	0.158358	0.0683862	0.033261	0.0572523	0.0171009	0.0239422	0.0255363	0.0107607	0.00355219	0.0153357
PC(O-18:0/20:1)	0.104906	0.0887659	0.0861844	0.578849	0.417149	0.494385	0.252533	0.319658	0.214157	0.294649	0.286123	0.044307	0.220419	0.168007	0.119147	0.167794	0.195106	0.192079
PC(O-18:0/20:2)	0.411381	0.401754	0.301675	0.44305	0.855819	1.00284	0.122319	0.13241	0.445525	0.467954	1.04296	0.566455	0.576784	0.331327	0.490217	0.454139	0.383742	0.314769
PC(O-18:0/20:3)	0.95554	0.981239	1.13176	2.42294	1.54586	1.67091	0.829812	0.4225	2.57541	0.961046	0.037578	0.947298	1.86299	1.34201	1.25631		1.06167	1.03517
PC(O-18:0/20:4)	0.915452	1.01897	0.0038653	4.82224	0.130509	1.71503	0.655239	0.104555	0.336858	1.14021	0.189827	0.0226446	1.54945	1.21998	1.51232	0.962706	0.954632	1.1497
PC(O-18:0/20:5)	0.0146881	0.122677	0.105784	2.06969	0.729085	0.177007	0.326479	0.23436	1.02241	0.357743	0.117954	0.164022	0.159145	0.14849	0.017536	0.131919	0.0859341	0.00493554
PC(O-18:0/22:0)	0.0126758			0.0770544	0.334209	0.601685		0.191159	0.170383	0.242196	0.146872	0.105286			0.0100212	0.00446685		0.0157556
PC(O-18:0/22:1)	0.0244614	0.049903	0.0220723	0.970356	0.271005	0.62215	0.15368	0.119484	0.590305	0.342686	0.308215	0.0554718	0.0525647	0.0202919	0.0513054	0.0254999	0.0247027	0.0191822
PC(O-18:0/22:2)	0.081334	0.0407369	0.0552199	0.426904	0.979807	0.947078	0.505472	0.303523	0.174147	0.212484	0.392802	0.211356	0.0926028	0.0895955	0.0512777	0.0712116	0.054835	0.0424222
PC(O-18:0/22:4)	0.336552	0.370117	0.316963	0.778037	1.42633	0.658419	0.650222	0.0687698	0.571404	0.0418945	0.661509	0.292459			0.37205	0.387728		0.35899
PC(O-18:0/22:5)	0.430783	0.416222	0.503265	0.973441	1.16637	0.637636	1.0856	0.105863	0.433392	0.639961	0.491181	0.0222358	0.750811	0.728733	0.600676	0.587763	0.451374	0.421594
PC(O-18:0/22:6)	0.320485	0.372104	0.296042	1.52602	1.23485	0.403772	0.146173	0.297856	0.584581	0.218819	0.424355	0.601726	0.524144	0.436452	0.486728	0.382368	0.280628	0.275475
PC(O-20:0/20:0)	0.00714037	0.0158159	0.0142913	0.252812	0.42707	0.256138	0.265472	0.447568	0.232468	0.0804918	0.0558282	0.126764	0.0189142			0.010366	0.0208009	0.0166509
PC(O-20:0/20:1)	0.0435315		0.0247427	1.15169	0.901098	0.736471	0.112792	0.212143	0.195081	0.250597	0.275854	0.195737	0.0184772	0.0473168	0.0451215	0.00849932	0.0403884	0.0249322
PC(O-20:0/20:2)	0.0556764	0.0396647	0.0524503	0.223254	0.20811	0.959655	0.551457	0.0862979	0.194877	0.114843	0.508208	0.0901618	0.125435	0.104972	0.0562948	0.081416	0.0665225	0.0714251
PC(O-20:0/20:3)	0.116911	0.128772	0.146143	1.62015	2.67879	1.62756	0.241122	0.273876	1.55986	0.176722	0.0218907	0.450469	0.0195463	0.182187	0.293952	0.0169208	0.179887	0.121777
PC(O-20:0/20:4)	0.281091	0.184926	0.186245	0.989616	0.306844	2.02474	0.12071	0.437589	0.545351	0.463431	0.579241	0.491304	0.306475	0.321865	0.235924	0.171843	0.226989	0.194359
PC(O-20:0/20:5)			0.0263493	0.342115		0.57115	0.0703053	0.347831	1.64491		0.26659	0.0955826	0.0477978	0.0173862	0.0175926	0.0290799	0.0331132	0.0097908
PC(O-20:0/22:0)				1.12073	0.131049	0.48673		0.714506	0.422986	0.031622
PC(O-20:0/22:1)			0.0221587	0.297549	0.149242	0.0956106	0.967893	0.203366	0.272467	0.0596198	0.0286936	0.0436068						0.0124495
PC(O-20:0/22:2)			0.0112695	0.284727	0.308993	0.463641	0.284163	0.882085	0.436759	0.235529	0.219343	0.219762	0.0318952		0.0170245		0.00792936
PC(O-20:0/22:4)	0.0632499	0.00896976	0.0626868	0.832003	1.62346	0.0747641	0.212212	0.258048	0.859089	0.4993	0.328537	0.147053	0.0633043	0.0303935	0.083183	0.055936	0.0464265	0.0513072
PC(O-20:0/22:6)	0.0722631	0.0571453	0.0641025	0.649066	1.43583	0.801482	0.211144	0.132195	0.683359	0.0902144	0.120026	0.0924267	0.131585	0.110158	0.115674	0.0839737	0.0485946	0.0681251
PC(P-16:0/16:0)	19.1519	18.8365	17.3765	10.1594	8.32162	10.2489	12.5204	15.5639	14.2532	13.4564	13.0489	14.4611	13.4765	12.9717	12.8859	17.845	16.4007	16.2393
PC(P-16:0/16:1)	12.0958	11.9023	12.198	0.977053	0.243178	7.58547	8.067	8.43962	11.8044	9.14197	7.86389	8.49509	12.2664	9.96994	12.4501	12.231	11.9573	10.7903
PC(P-16:0/18:0)	2.41215	1.84764	2.08602	2.08043	0.880244	0.56049	1.0318	2.57967	1.64677	3.81496	4.36567	2.57153	0.0067223	1.63902	1.66929	1.89653	1.99118	2.17931
PC(P-16:0/18:1)	14.5265	15.0669	14.2726	8.71803		6.3456	13.4687	8.98596	0.404972	12.0666	10.6616	10.6231	14.806	13.8937	12.3211	14.5655	15.427	15.0056
PC(P-16:0/18:2)	2.44783	2.03671	2.06699	0.976355	10.6948	1.19865	3.01819	1.06444	1.37844	1.32844	2.17493	1.61182	2.15788	2.15775	2.04953	2.09619	2.23305	2.50222
PC(P-16:0/18:3)	0.263737	0.405271	0.281398	2.37915	0.769336	1.84801	1.68422	1.1582	0.311992	0.636176	0.063556	1.48904	0.385661	0.394934	0.231048	0.303276	0.363258	0.359633
PC(P-16:0/20:0)	0.0850194	0.0337268	0.101486	1.23442	1.72236	1.47738	0.522742	0.408198	0.921823	0.307618	0.0567878	0.457517	0.133506	0.0523096	0.00700088	0.00160704	0.0743579	0.0663657
PC(P-16:0/20:1)	0.664376	0.678633	0.628762	1.04602	1.60544	1.72888	0.490733	1.23223	1.34192	0.483354	0.561074	0.775854	0.597982	0.7076	0.510627	0.636254		0.491697
PC(P-16:0/20:2)	1.17473	1.31172	1.65743	3.5061	0.613391	2.1722	2.33922	0.361967	0.465036	0.406837	0.449196	0.598381	1.7191	1.36289	1.1357	1.41606	1.35037	1.62416
PC(P-16:0/20:3)	5.03268	4.24272	4.93193	1.65409	4.82282	4.82047	4.11783	0.725417	3.58647	2.54595	2.67218	2.24176	5.09195	4.73907	4.63711	4.84976	4.78609	4.90092
PC(P-16:0/20:4)	6.32006	5.99482	5.76109	3.63476	1.20978		3.60448	3.55471	4.30276	3.46865	3.15349	2.04489	6.37157	6.37507	6.88961	6.19139	5.82789	6.3542
PC(P-16:0/20:5)	0.469006	0.577549	0.629412	1.8387	0.297444	2.01257	2.47948	1.25531	0.434529	0.249105	0.454867	0.264853	0.574858	0.513814	0.636079	0.71394	0.547095	0.600095
PC(P-16:0/22:0)	0.0539513	0.0266123	0.0190022	0.542684	2.7759	0.186702	1.43445	0.852315	0.412616	0.193998	0.213237	0.284703		0.0254658	0.016207	0.0339852	0.0210197	0.0169081
PC(P-16:0/22:1)	0.00827464	0.0764116	0.131598	0.148188	0.403663	0.735407	2.18413	1.50957	0.447007	0.569754	0.340142	0.750711	0.116529	0.057791	0.0703537	0.126294	0.0913727	0.0836029
PC(P-16:0/22:2)	0.350322	0.262005	0.271379	2.32174	2.31047	1.28996	0.531645	1.0749	2.2343	0.166468	0.138721	0.503217	0.262211	0.267464	0.320543	0.2767	0.258471	0.21294
PC(P-16:0/22:4)	2.45965	2.24009	2.2711	1.80545	2.45947	2.47274	1.49286	2.83902	2.84171	0.183621	0.905044	1.89575	2.43467	2.11433	2.99224	2.25217	2.50517	2.36052
PC(P-16:0/22:6)	1.77597	1.58421	1.89164	1.69091	3.62346	1.7969	2.76222	0.277827	0.321244	0.0832621	1.1452	0.38493	0.0288771	1.75152	1.86466	1.63998	1.97614	1.83461
PC(P-18:0/18:0)	0.0274742			0.206054	1.03113	0.074496	0.211312	0.352578	1.39325			2.22009	1.05162
PC(P-18:0/18:1)	16.8166	14.9191	17.4211	9.82106	11.5849	13.8771	12.6776	14.6649	17.9169	25.7956	28.015	25.6298	20.5973	18.975	20.0702	14.973	15.9957	15.7189
PC(P-18:0/18:2)	2.63278	2.21209	2.50196	1.44335	0.829329	6.0977	1.00371	4.58498	1.51757	2.73864	4.22702	3.66845	3.36772	2.96424	3.09084	2.07492	2.4338	2.23867
PC(P-18:0/18:3)	0.236786	0.380769	0.366211	2.41388	0.455151	1.31217	1.8209	0.660932	2.95268	0.89091	0.182015	1.50972	0.418866	0.411485	0.43478	0.323081	0.231266	0.376879
PC(P-18:0/20:0)	0.0377254	0.0237915	0.039181	1.93957	0.279066	1.21187	0.576719	0.269672		0.371842	0.24345	0.179517		0.114313	0.0298678	0.0254797	0.0219658	0.06239
PC(P-18:0/20:1)	0.581686	0.438562	0.431642	0.845516	0.710702	0.15261	0.70135	1.7127	0.199528	1.3902	1.37369	0.0811701	0.674579	0.701206	0.518598	0.496922	0.513543	0.595705
PC(P-18:0/20:2)	1.39774	1.00429	1.20009	0.142705	2.23363	3.00636	0.691501	2.73701	2.74337	3.41978	1.90987	2.65889	1.6451	1.56349	1.15783	1.40441	1.56823	1.27083
PC(P-18:0/20:3)	3.84207	4.27789	3.86702	6.79296	6.88914	4.59444	3.33575	4.67898	1.291	6.72311	6.05966	0.162707	5.35634	4.13898	3.95172	3.96713	4.54719	4.14973
PC(P-18:0/20:4)	0.00611269	3.87268	3.95886	2.70052	4.19263	3.43354	3.1888	3.74822	8.19084	0.748336	0.157251	4.18972	0.00418359	5.43078	4.62208	4.49978	4.13539	4.68653
PC(P-18:0/20:5)	0.354621	0.376176	0.410547	3.25492	1.44827	2.12454	2.09694	0.513797	0.693031	0.204781	1.14555	0.485156	0.492043	0.775631	0.510316	0.507695	0.406992	0.592046
PC(P-18:0/22:0)	0.0220438	0.0161159	0.0475109	0.602243	1.73142	0.934548	0.511023	2.25897	0.455543	0.577356	0.138275	0.0668428	0.0178987			0.0556279	0.00975465	0.0246189
PC(P-18:0/22:1)	0.147119	0.0803525	0.0867679	0.867731	1.17985	0.810516	1.00846	0.174447	1.27615	0.189062	0.564395	1.60584	0.0859634	0.143413	0.124765	0.112907	0.0676834	0.130799
PC(P-18:0/22:2)	0.262306	0.242391	0.198519	1.19579	4.3414	0.895328	0.650671	0.968125	2.10266	1.45531	1.81114	1.32654	0.289398	0.291028	0.226102	0.216259	0.160204	0.237632
PC(P-18:0/22:4)	1.53688	1.77552	1.28397	0.358764	1.16087	2.34591	2.59756	0.786584	0.347479	0.598671	0.23168	0.434505	1.78239	1.67745	1.46285	1.27465	1.43497	1.35474
PC(P-18:0/22:6)	1.24014	1.49372	0.0287436	3.071	0.828762	0.375933	0.372218	1.95822	1.02413	0.0646728	0.131097	0.108083	1.64623	1.63312	1.64785	1.41873	1.28579	1.23744
PC(P-20:0/20:0)				1.50832	3.63858	1.52352	1.51875	0.285661	1.16833	0.168318	0.321869	0.138334		0.0258845			0.0323627	0.0234423
PC(P-20:0/20:1)	0.038297	0.0280752	0.0336615	4.30195	1.02058	0.122535		0.667082	0.706246	0.723562	0.0491766	0.221612	0.0677381	0.109124	0.106583	0.0555671	0.0529942	0.0848103
PC(P-20:0/20:2)	0.172822	0.221748	0.168313	0.445305	0.999135	0.947034	0.623258	2.15981	0.295045	1.2478	1.29545	1.27736	0.185498	0.276249	0.218671	0.196235	0.180117	0.249682
PC(P-20:0/20:3)	0.346792	0.525741	0.453087	2.79926	0.418373	3.34374	0.478636	1.36222	1.81113	0.0510084	1.24734	1.30497	0.453954	0.65255	0.433073	0.367942	0.374698	0.406075
PC(P-20:0/20:4)	0.572085	0.448753	0.413552	2.23118	2.26207	1.47297	0.18925	0.246024	1.39119	0.875025	1.24948	0.261738	1.04514	0.60813	0.484464	0.476472	0.458214	0.519441
PC(P-20:0/20:5)	0.0272767	0.0857654	0.054574	5.5286	0.605072	1.32147	0.530173	0.528636	0.534316	0.0604198	0.0572755	0.066303	0.0195713	0.0472383	0.0753032	0.0758596	0.0728358	0.0825693
PC(P-20:0/22:0)	0.0181646	0.0207112		0.31418	2.33783	0.22275	0.944297	0.610849	0.260403	0.120364	0.0811597	0.384441						0.0170027
PC(P-20:0/22:1)		0.0280169		0.377868	3.21019	1.15146	0.838815	0.860173	2.10863	0.254665	0.195655	0.51808		0.036948				0.0223721
PC(P-20:0/22:2)		0.0410386		1.48003	1.01175	0.58228	0.254597	0.538135	1.04337	0.290149	0.198012	1.27063		0.0291028		0.0292943	0.033618	0.00968266
PC(P-20:0/22:4)	0.209162	0.174137	0.20886	0.483768	0.205148	0.372694	1.06193	0.394751	0.75318	1.24689	0.782076	0.182845	0.154579	0.258716	0.12498	0.185962	0.158295	0.165881
PC(P-20:0/22:6)	0.181395	0.188618	0.249502	0.159984	2.64163	1.21215	0.365564	0.393259	0.714821	0.690421	0.063895	0.592532	0.213374	0.141574	0.0220884	0.186413	0.0139062	0.119812
PE(14:0/14:0)	0.00137532	0.000509662	0.00169632				0.00489393	0.00494927		0.00517841		0.00952161	0.00204443					0.000493837
PE(14:0/14:1)	0.0100884	0.0105928	0.00577129	0.0133549	0.0115714	0.021323	0.00720365	0.0131779		0.0370511	0.0271703	0.0424277	0.00547592	0.0176412	0.0164519	0.0148519	0.00778285	0.0126657
PE(14:0/16:0)	0.134811	0.131106	0.141394	0.107314	0.0895288	0.146728	0.140497	0.115127	0.114993	0.094779	0.149568	0.193865	0.134266	0.139241	0.0788906	0.128162	0.0948628	0.140712
PE(14:0/16:1)	0.0875299	0.0802089	0.0815507	0.103027	0.0590209	0.0947354	0.0749079	0.067844	0.0754514	0.0713567	0.0891959	0.06323	0.0519816	0.0710968	0.084956	0.0812976	0.0770094	0.0854715
PE(14:0/18:0)	0.980589	0.451692	0.662967	0.325998	0.402809	0.379722	0.323804	0.27837	0.261194	0.47493	0.416206	0.572451	1.0298	0.981768	0.972266	0.557463	0.771474	0.998751
PE(14:0/18:1)	0.435317	0.277795	0.358197	0.267614	0.24161	0.332377	0.274712	0.276734	0.23686	0.273528	0.358302	0.340697	0.433584	0.383091	0.477528	0.315197	0.295632	0.347849
PE(14:0/18:2)	0.0262562	0.0164838	0.0230039													0.0164812	0.0170389	0.0152335
PE(14:0/18:3)	0.00233759		0.00212889							0.0571711	0.0237928	0.0514751
PE(14:0/20:0)	0.0306927	0.0287246	0.0328611	0.015778	0.0177595	0.0353278	0.0178163	0.0141722	0.0127288	0.00539272	0.0470835	0.0194946	0.0491833	0.0436596	0.0605542	0.0164806	0.040011	0.0391395
PE(14:0/20:1)	0.157541	0.190606	0.150365	0.059633	0.0574868	0.0580484	0.0425747	0.0689562	0.0752542	0.141008	0.0898009	0.110282	0.341052	0.338268	0.508659	0.1165	0.320572	0.159709
PE(14:0/20:2)	0.0294063	0.0382506	0.0278314	0.0272481	0.0335859	0.042601	0.012721		0.0196505	0.0244905	0.0411787	0.0682181	0.0430242	0.0579885	0.0759402	0.0302223	0.0443019	0.0244391
PE(14:0/20:3)	0.0149617	0.0150936	0.0194577							0.0172664	0.0156326		0.0133266	0.00683129	0.00800762	0.0183651	0.0112587	0.0110456
PE(14:0/20:4)	0.0084804	0.0109506	0.0115957	0.0433078	0.0391876	0.0331967	0.018791	0.0120006	0.0216691	0.019136	0.03362	0.0201802	0.00814979	0.00774211	0.00498308	0.0133438	0.0100047	0.014906
PE(14:0/20:5)	0.00270253			0.027737						0.0144807							0.00324826
PE(14:0/22:0)	0.00382238	0.0031291	0.00377257	0.0191646	0.00865238	0.0469861		0.00881231		0.00534493	0.00685128	0.0383084	0.00705384	0.00802067	0.0107565	0.0046111	0.00284613	0.00584194
PE(14:0/22:1)	0.0130939	0.0155509	0.0189704	0.0712761	0.0385108	0.00945712	0.0138792		0.002209	0.045084	0.00749297	0.0261907	0.00596819	0.013859	0.0159319	0.00971904	0.0211624	0.0117048
PE(14:0/22:2)	0.0495817	0.0432688	0.0506693	0.0167469	0.0350509	0.0230511	0.0303948	0.03096	0.0334043	0.0764541	0.0497395	0.0898804	0.0825377	0.0642634	0.0811587	0.0532936	0.0555657	0.060723
PE(14:0/22:4)	0.0342824	0.0320316	0.0396338	0.0725638	0.0434207	0.0580437	0.0330365	0.0381488	0.0170362	0.0741887	0.0267941	0.0322556	0.0660313	0.064538	0.0757522	0.0421698	0.0358185	0.0409804
PE(14:0/22:6)	0.0126106	0.0114989	0.0106768	0.0742205	0.0258891	0.0261311	0.0302671	0.0291441	0.026401	0.0258463	0.0153409	0.0101535	0.0123373	0.0150925	0.0134546	0.0149023	0.0138285	0.0141148
PE(14:1/14:1)	0.000843024	0.000670336		0.00615157	0.0372913	0.0222242				0.0157232	0.021524	0.0487476						0.00137862
PE(14:1/16:0)	0.044681	0.0470126	0.0329559	0.0295069	0.0655071	0.0543493	0.0190845	0.00995977	0.0138431	0.0671006	0.062168	0.0549978	0.0704842	0.0735595	0.0410144	0.0503744	0.0542663	0.0567617
PE(14:1/16:1)	0.0304726	0.0434044	0.0383436	0.0131225	0.0267233	0.0392867	0.0257557	0.019641	0.0179723	0.046902	0.045806		0.0576086	0.0666315	0.0544087	0.050275	0.0416017	0.0391075
PE(14:1/18:0)	0.0285373	0.0302106	0.0408593	0.0320614	0.0340204	0.0187443	0.0548755	0.017791	0.0493261	0.0207204	0.0262859	0.0261936	0.0446847	0.0521019	0.0348805	0.033973	0.0292447	0.0345553
PE(14:1/18:1)	0.0667415	0.0665523	0.0633671				0.0662994		0.0501263	0.038575	0.0646212	0.0125988	0.0266133	0.0156119	0.0333944	0.0487299	0.0366704	0.0634496
PE(14:1/18:2)	0.00941983	0.00649214	0.00875339		0.0429455					0.0604971	0.115204	0.136721	0.00826825		0.00699187	0.00579352	0.00663917	0.0127675
PE(14:1/18:3)	0.000526353	0.00150679		0.0430653	0.0360514	0.101337	0.022232		0.00820584	0.0162032	0.027808	0.0388385				0.00163916	0.00159149	0.00290448
PE(14:1/20:0)	0.00196268	0.00264393	0.00117273	0.0481479	0.0555126	0.053643	0.00852655		0.00822882	0.0277576	0.00679862	0.0126529	0.00534669	0.00909801	0.00408816	0.0033712	0.00451522	0.00209901
PE(14:1/20:1)	0.0128311	0.00844397	0.0133949	0.024338	0.0187401	0.0330085	0.0358264	0.0303603	0.0288388	0.0170996	0.0235774	0.0204918	0.0196938	0.0181279	0.0128659	0.0153304	0.013478	0.0234024
PE(14:1/20:2)	0.0107583	0.0104127	0.0110315	0.0394569	0.0292559	0.0135889	0.0143922	0.0106267	0.0215001	0.0209997	0.0246848	0.0423965	0.00562417	0.0129852	0.00682877	0.00882838	0.00883856	0.0101282
PE(14:1/20:3)	0.0382004	0.043057	0.0344	0.0904579	0.107753	0.123563	0.076834	0.0833573	0.0639266	0.0354415	0.0496401	0.0243199	0.0187227	0.0396594	0.0397836	0.0477681	0.0422627	0.0407153
PE(14:1/20:4)	0.0668816	0.0628349	0.0743821	0.0738752	0.0549261	0.100549	0.0673806	0.084466	0.0869637	0.063726	0.0550481	0.0478898	0.0518748	0.0534315	0.0633207	0.0799829	0.0697816	0.0794171
PE(14:1/20:5)	0.00628305	0.00580272	0.00674972	0.0740078	0.100461	0.0264461	0.0169653	0.029981	0.013157	0.0272639	0.0189139	0.0116506	0.00509034	0.00826093	0.00410704	0.00577397	0.00761816	0.00942703
PE(14:1/22:0)	0.00220477	0.00179855	0.00189841	0.0249251	0.0293536	0.0629921	0.0165392	0.0336128	0.0342933	0.0568961	0.0129749	0.0392217	0.00416033	0.00219565	0.0078576	0.00202555	0.00307984	0.00152676
PE(14:1/22:1)	0.000809526	0.00188437	0.000763084	0.0311703	0.0370718	0.0140294	0.011365	0.0136422		0.0136284	0.0517414	0.0168064			0.00211723	0.00216275	0.00104363	0.000775053
PE(14:1/22:2)	0.00966157	0.00771625	0.00681506	0.0713075	0.0392281	0.0274366	0.00855502		0.0391211	0.0153307	0.00797909	0.0326633	0.0112705	0.00626106	0.0140721	0.00695777	0.00773815	0.00745193
PE(14:1/22:4)	0.0534043	0.0566464	0.046092	0.0712826	0.094081	0.0793174	0.0613108	0.032106	0.0510332	0.0492681	0.0427104	0.0463743	0.0330962	0.029996	0.0497484	0.0518364	0.0450195	0.055353
PE(14:1/22:6)	0.0209214	0.0234826	0.0228107	0.0323475	0.0386328	0.0467695	0.0105015	0.0267756	0.0392408	0.0197041	0.0279448	0.0478361	0.019515	0.0195216	0.0185861	0.0217986	0.0205616	0.0183927
PE(16:0/16:0)	1.11142	1.02125	1.28067	0.659718	0.676653	0.913095	0.792695	0.829291	0.782233	0.960529	0.736796	0.843892	1.0065	0.999628	1.09863	1.03814	1.37084	1.14939
PE(16:0/16:1)	2.25888	2.28728	2.31986	2.54522	2.4533	2.45081	2.3249	2.53356	2.48808	2.18632	2.25123	2.21064	1.67418	1.91255	1.85591	2.19848	2.07795	2.05532
PE(16:0/18:0)	4.42041	3.13697	3.91814	2.30804	2.05555	2.1655	2.43078	2.58683	2.06405	3.21211	3.5722	2.21224	6.36753	5.93617	3.7869	4.46135	3.91015	3.79177
PE(16:0/18:1)	8.372	6.97592	6.95318	7.26509	7.63864	7.74087	7.59286	7.24938	8.54515	7.01149	7.45309	6.87289	7.37079	6.09032	6.68956	7.41745	6.96377	7.1929
PE(16:0/18:2)	0.75831	0.669669	0.669648	0.490922	0.466987	0.484803	0.565378	0.471091	0.403552	0.691669	0.55063	0.597181	0.715641	0.537327	0.713054	0.65516	0.633554	0.647649
PE(16:0/18:3)	0.0866273	0.0447987	0.0748216								0.0527882	0.0581223				0.0649115	0.0585164	0.0425278
PE(16:0/20:0)	0.354545	0.283966	0.25661	0.0936218	0.157182	0.168288	0.0966081	0.119404	0.1079	0.15229	0.111311	0.302273	0.338135	0.34066	0.287517	0.30642	0.284269	0.0950383
PE(16:0/20:1)	2.45174	3.16967	3.67371	1.39631	1.03034	1.18052	1.32806	0.994635	1.18394	1.77882	2.19749	1.94978	4.49871	4.91089	4.59792	3.45566	2.86723	3.13611
PE(16:0/20:2)	0.590028	0.860614	0.733879	0.489528	0.462158	0.57862	0.507404	0.468689	0.52657	0.542077	0.664608	0.614464	1.05597	0.952054	1.03767	0.824317	0.715932	0.794163
PE(16:0/20:3)	0.694438	0.679509	0.681613	0.68081	0.748618	0.58645	0.608269	0.609606	0.595774	0.64255	0.634184	0.646345	0.615331	0.614175	0.620036	0.700762	0.640321	0.728763
PE(16:0/20:4)	0.807358	0.763178	0.747126	1.0518	0.849683	0.827559	0.868548	0.806464	0.95059	0.816401	0.860638	0.790405	0.494272	0.508112	0.546852	0.77094	0.703872	0.780811
PE(16:0/20:5)	0.0842461	0.084669	0.0896319	0.0967327						0.0681986	0.0886971	0.0677592	0.0768557	0.0542604	0.0385934	0.0921275	0.0764276	0.0606354
PE(16:0/22:0)	0.0488694	0.0430489	0.0489806	0.0543764	0.0216201	0.0363747		0.0219644	0.0391129	0.0261241	0.0451918	0.0655953	0.069446	0.0942502	0.122974	0.0502416	0.0731457	0.0697584
PE(16:0/22:1)	0.289614	0.299786	0.283186	0.118501	0.134304	0.099839	0.0681848	0.0945669	0.100152	0.169251	0.237145	0.181873	0.68649	0.375076	0.47248	0.405959	0.371051	0.559013
PE(16:0/22:2)	0.462303	0.467283	0.456325	0.207381	0.189306	0.238915	0.181675	0.185872	0.154123	0.315378	0.373246	0.276208	0.950285	0.701582	0.67885	0.582102	0.573238	0.616414
PE(16:0/22:4)	0.702788	0.680668	0.672225	0.446964	0.524517	0.521778	0.502491	0.475689	0.556099	0.530346	0.6043	0.645937	1.00135	1.01035	1.04579	0.712126	0.750653	0.711265
PE(16:0/22:6)	0.337618	0.304793	0.31476	0.401698	0.387023	0.42422	0.397543	0.290352	0.38696	0.281854	0.318523	0.354884	0.276784	0.276983	0.284713	0.234342	0.306136	0.241921
PE(16:1/16:1)	0.526729	0.443154	0.551156	0.352799	0.500294	0.415253	0.559305	0.456107	0.443847	0.426384	0.444391	0.416149	0.400795	0.400325	0.482192	0.511301	0.502801	0.446792
PE(16:1/18:0)	5.84932	6.09816	5.81899	5.71964	5.82965	6.16693	6.0521	5.6689	5.10912	5.7858	6.29686	6.00214	6.22424	4.65963	6.81016	6.2802	5.11662	6.59032
PE(16:1/18:1)	4.37045	4.31563	4.38344	4.35336	4.59253	4.7474	4.83108	4.92366	5.03391	4.46307	4.52644	4.3094	3.31065	3.23474	3.94929	3.84743	3.97175	4.2624
PE(16:1/18:2)	0.28142	0.224255	0.290627															0.237539
PE(16:1/18:3)	0.057682	0.0548731	0.0483471	0.0486664	0.0251634	0.057164		0.0162439	0.0150181	0.00852799		0.0234738	0.0306153	0.0409819	0.0227572	0.0313877	0.0312591	0.0550721
PE(16:1/20:0)	0.163203	0.214583	0.197186	0.188638	0.197945	0.161996	0.124584	0.100283	0.142987	0.417038	0.358999	0.359586	0.472226	0.451919	0.49015	0.226326	0.300623	0.413632
PE(16:1/20:1)	1.20583	1.42401	1.45393	0.69042	0.706739	0.845789	0.80614	0.802908	0.803499	1.15376	1.10761	1.35846	2.9146	3.37244	2.47835	1.58463	2.04818	1.93155
PE(16:1/20:2)	0.432849	0.440006	0.495631	0.398171	0.37658	0.374849	0.342246	0.352023	0.416328	0.418803	0.445873	0.439289	0.553673	0.701084	0.59683	0.520279	0.456315	0.4683
PE(16:1/20:3)	0.411966	0.416394	0.422675	0.262474	0.434967	0.303666	0.267919	0.37116	0.404603	0.240115	0.289829	0.271374	0.327597	0.222497	0.219864	0.433875	0.419435	0.414486
PE(16:1/20:4)	0.469087	0.502489	0.489785	0.459536	0.407618	0.484514	0.438501	0.426879	0.494157	0.323708	0.359617	0.370178	0.337651	0.370291	0.364085	0.534129	0.484547	0.554427
PE(16:1/20:5)	0.0526429	0.0479999	0.0637404													0.0535559	0.0453262	0.0348504
PE(16:1/22:0)	0.0654457	0.0619664	0.0822846	0.055386	0.0786838	0.072983		0.0491657	0.0749534	0.0852504	0.0734028	0.0766884	0.0852921	0.105238	0.0515105	0.0693785	0.0828543	0.0887377
PE(16:1/22:1)	0.184907	0.221067	0.222012	0.0970186	0.0919308	0.105149	0.118141	0.119601		0.169911	0.144372	0.130617	0.315725	0.410046	0.259328	0.277278	0.236876	0.2531
PE(16:1/22:2)	0.263044	0.297831	0.28849							0.194827	0.207493	0.175033	0.498534	0.597391	0.64226	0.409345	0.31861	0.338676
PE(16:1/22:4)	0.426383	0.430357	0.431089	0.405729	0.349572	0.401234	0.350263	0.420082	0.389113	0.310245	0.301034	0.313651	0.515968	0.479923	0.523799	0.436985	0.477623	0.445897
PE(16:1/22:6)	0.208715	0.202428	0.219587	0.175889	0.179118	0.145289	0.19038	0.151785	0.201438	0.107129	0.172656	0.186085	0.146802	0.207688	0.184555	0.209862	0.200191	0.226086
PE(18:0/18:0)	1.44717	1.46911	1.31554	1.04715	1.0787	1.10283	1.20734	1.22158	1.23487	0.732206	0.673645	0.633395	0.980604	0.880016	0.939943	1.40822	1.37858	1.46401
PE(18:0/18:1)	12.1561	12.6714	12.7403	12.7099	12.1529	12.789	13.2306	13.5345	13.2547	13.2461	12.1427	12.7261	10.4616	12.7351	10.5898	13.2128	12.9354	12.7726
PE(18:0/18:2)	1.61178	1.61588	1.56605	1.96907	1.8446	1.73097	1.91258	1.98972	1.99074	1.58013	1.57494	1.67502	1.3324	1.65867	1.82286	1.65663	1.63746	1.64711
PE(18:0/18:3)
PE(18:0/20:0)	0.384011	0.418019	0.431001	0.338612	0.326105	0.455703	0.363095	0.338075	0.473521	0.150269	0.167609	0.166621	0.144394	0.123568	0.112335	0.435102	0.429315	0.43666
PE(18:0/20:1)	0.569748	0.341464	0.629719	0.146978	0.199619	0.267938	0.209045	0.383712	0.461591	0.246404	0.224514	0.389598	0.563985	0.552091	0.660629	0.376464	0.269179	0.370917
PE(18:0/20:2)	0.625134	0.613457	0.585789	0.776877	0.865541	0.780878	0.676871	0.813246	0.709223	0.825513	0.758206	0.817605	0.57438	0.614849	0.734494	0.775069	0.69391	0.609197
PE(18:0/20:3)	3.61814	3.68747	4.00042	5.27817	5.13501	4.76783	5.12791	4.9535	5.18839	4.37485	4.44185	4.49263	2.69995	2.97287	2.93507	3.88174	3.83898	3.58685
PE(18:0/20:4)	8.03989	8.30496	9.0925	11.7607	11.4109	10.973	10.9878	10.9883	10.7688	9.55061	10.2379	9.85885	6.1551	6.63528	6.92451	8.69485	8.63145	8.12563
PE(18:0/20:5)	0.691302	0.620297	0.689818	0.578553	0.642676	0.526615	0.603821	0.705962	0.556993	0.60617	0.646669	0.643801	0.433336	0.38772	0.388622	0.60907	0.572665	0.607486
PE(18:0/22:0)	0.0106847	0.0292427	0.0260866										0.0272454	0.0542576	0.0356338	0.0535955	0.0480951	0.0493906
PE(18:0/22:1)	0.03228	0.0213754	0.0206528	0.0384883	0.0705144	0.0287481				0.0131526	0.0448778	0.0094274	0.0561081	0.0445053	0.0276362	0.0314797	0.035473	0.0301414
PE(18:0/22:2)	0.084048	0.0937797	0.0904654			0.108792	0.0451627	0.114516	0.101323	0.0874215	0.105533	0.110342	0.110122	0.146816	0.108187	0.110269	0.0979043	0.102473
PE(18:0/22:4)	1.47466	1.45169	1.44242	1.92809	2.116	1.96579	1.92368	2.21301	1.78707	1.73649	1.62885	1.90414	1.28534	1.28784	1.21117	1.43636	1.52662	1.57492
PE(18:0/22:6)	2.90018	2.7335	2.76708	3.30713	3.70708	3.12681	3.28013	3.46197	3.46438	3.25025	3.36118	3.41391	2.06533	2.0232	2.10285	2.55962	2.76645	2.72379
PE(18:1/18:1)	10.2999	10.2491	8.61163	11.0361	12.376	12.1925	13.0073	12.7699	12.9548	11.5809	10.1967	10.6188	7.86731	7.89445	7.7904	8.16902	9.10989	8.57481
PE(18:1/18:2)		1.49754
PE(18:1/18:3)
PE(18:1/20:0)	0.454385	0.487161	0.58188	0.342777	0.289983	0.25117	0.200599	0.319345	0.263335	0.630163	0.618454	0.858517	0.802732	1.01353	1.22395	0.715663	0.930988	0.601908
PE(18:1/20:1)	2.32831	2.45502	2.50698	1.50979	1.62542	1.67774	1.57268	1.6441	1.59802	2.5514	2.16606	2.57396	6.11022	5.42708	5.49392	2.9351	4.35979	3.08262
PE(18:1/20:2)	1.19194	1.26795	1.17439	1.15258	1.13346	1.07692	1.0521	1.04815	0.988872	1.16354	1.09939	1.11431	1.14879	1.2917	1.48193	1.18395	1.28732	1.16171
PE(18:1/20:3)	1.43346	1.5158	1.51033	1.61606	1.68446	1.44858	1.62835	1.86236	1.67496	1.55521	1.60464	1.59536	1.1149	1.09478	1.20443	1.27545	1.34238	1.37989
PE(18:1/20:4)	2.61124	2.76993	2.59777	3.37569	3.30452	3.34871	3.45265	3.29271	3.15511	2.98772	2.84006	2.96733	1.87129	1.9532	1.99687	2.25212	2.21434	2.26052
PE(18:1/20:5)	0.130965	0.196369	0.174084													0.110511	0.0990664	0.127467
PE(18:1/22:0)	0.119727	0.100403	0.108519							0.0869553	0.0755122		0.131669	0.158292	0.167787	0.141904	0.13486	0.153501
PE(18:1/22:1)	0.333062	0.309776	0.29057	0.173208	0.187698	0.221028	0.205986	0.195839	0.176898	0.243565	0.266933	0.324261	0.670858	0.571719	0.755189	0.437365	0.330392	0.455093
PE(18:1/22:2)	0.499817	0.450256	0.491531							0.33155	0.217323	0.320615	0.816115	0.725058	1.10046	0.498155	0.439269	0.517576
PE(18:1/22:4)	0.846965	0.814721	0.892275	1.00677	0.890523	0.878583	0.931386	0.975276	0.934111	0.949297	1.02814	0.963834	0.932589	0.880505	1.00928	0.899668	0.837439	0.809214
PE(18:1/22:6)	0.731664	0.780671	0.720802	0.954815	0.935359	0.908006	0.885649	0.872245	1.01225	0.869231	0.92514	0.896578	0.540633	0.55439	0.511264	0.764569	0.723842	0.769476
PE(18:2/18:2)	0.0709932	0.0677508	0.0919271														0.0565683	0.0572351
PE(18:2/18:3)	0.010182	0.0158126	0.0200074													0.0158319	0.012862	0.0165279
PE(18:2/20:0)	0.0499294	0.0755481	0.0630591	0.126445						0.0758981	0.0921862	0.0901623	0.178439	0.23994	0.10802	0.0596853	0.0925536	0.0782667
PE(18:2/20:1)	0.222706	0.299021	0.284468	0.230736						0.202319	0.223084	0.179906	0.756612	0.756465	0.410876	0.272565	0.285087	0.292533
PE(18:2/20:2)	0.108022	0.126797	0.118846													0.0851428	0.0890289	0.108581
PE(18:2/20:3)	0.180069	0.132329	0.18253							0.078074			0.0706395	0.0661278	0.0838128	0.11279	0.122219	0.14388
PE(18:2/20:4)	0.1765	0.160654	0.177055							0.0862396		0.110963	0.0986616	0.094862		0.167544	0.124536	0.129452
PE(18:2/20:5)	0.00970801	0.00893279	0.0101212														0.0106515	0.0111102
PE(18:2/22:0)	0.0188523	0.0147102	0.0173974			0.0547369	0.0700391								0.0160095	0.0183095	0.0156059	0.0187799
PE(18:2/22:1)	0.0339398	0.0326674	0.039395	0.0644116						0.0319474	0.0213258	0.0493777	0.043256	0.0430479	0.0570482	0.0465582	0.0458364	0.0486459
PE(18:2/22:2)	0.0451381	0.0525609	0.0534449	0.0978		0.10241				0.0365037	0.044684	0.0302367	0.0725067	0.0859095	0.072801	0.0490731	0.0640486	0.0520419
PE(18:2/22:4)	0.114144	0.0880464	0.05798
PE(18:2/22:6)	0.060086	0.0629871	0.0482615													0.0485393		0.0425587
PE(18:3/18:3)	0.0015541	0.000801815	0.001228	0.0354027	0.00668462	0.0176255	0.00791396	0.0124699		0.00245279	0.00139277	0.00559917	0.00119202		0.00306043	0.00130886	0.000617194	0.00133727
PE(18:3/20:0)	0.011008	0.00890538
PE(18:3/20:1)	0.0216949	0.0208296	0.0224887													0.018192	0.0168803
PE(18:3/20:2)	0.0157971	0.0166977	0.0142658	0.154464	0.0678429	0.0649208	0.0281063		0.0261851	0.0176244	0.0468908	0.0118553	0.034209	0.0349461	0.0328882	0.0105879	0.0162458	0.0209389
PE(18:3/20:3)	0.0164539	0.0144913	0.017951	0.127687										0.0175873		0.0193861	0.0126535	0.0203608
PE(18:3/20:4)	0.0173686	0.0167884	0.0141723			0.0480364	0.017709			0.0168386	0.0132817	0.00718276	0.00930364	0.0181774	0.0105715	0.00560497	0.0124488	0.0162888
PE(18:3/20:5)	0.00220377	0.00224438	0.00450273	0.0566433	0.0303499		0.0308385	0.0256445		0.00679749	0.0128485	0.00901437	0.00374421	0.00479566		0.0010549	0.00104325	0.00311577
PE(18:3/22:0)
PE(18:3/22:1)
PE(18:3/22:2)	0.00959862	0.00643058															0.00673538	0.00450577
PE(18:3/22:4)	0.00749279	0.0132661	0.00450365								0.0195997	0.013948	0.0156635	0.010306	0.00983139	0.00878702	0.0123215	0.013442
PE(18:3/22:6)	0.00761218	0.00441565	0.00359362											0.006903		0.00647386	0.00550127	0.00704494
PE(20:0/20:0)	0.00852029	0.00896319	0.00641693	0.010003	0.00904486	0.0145089	0.0164256	0.00749302	0.00813182	0.0135052	0.00297095	0.00783595	0.00399618	0.00437495	0.00269376	0.00949678	0.00822249	0.00822805
PE(20:0/20:1)	0.0124304	0.0145875	0.0138712	0.0390283	0.0465253	0.0528136	0.0266328	0.0168688	0.0249261	0.0317981	0.0589775	0.0586982	0.0330405	0.0258216	0.0335051	0.0200296	0.0132321	0.0132512
PE(20:0/20:2)	0.0345222	0.0362554	0.0489229	0.0278979	0.0609434	0.0306291	0.00967794	0.0655712	0.0675936	0.0838285	0.0851763	0.0600584	0.098537	0.0867702	0.0996073	0.0626307	0.0435366	0.0464726
PE(20:0/20:3)	0.116535	0.109753	0.119996	0.178895	0.139643	0.121802	0.105602	0.0970193	0.105991	0.011613	0.375228	0.385837	0.221117	0.207833	0.173672	0.134431	0.12326	0.138903
PE(20:0/20:4)	0.132669	0.157771	0.183136	0.148587	0.238013	0.242696	0.181465	0.251335	0.180622	0.652731	0.6649	0.694018	0.245002	0.156212	0.221584	0.161001	0.161263	0.166226
PE(20:0/20:5)	0.0197557	0.0183805	0.0255587	0.065177	0.0487021	0.0520372	0.032504	0.0329585	0.0272328	0.0734199	0.0693301	0.0600594	0.0335879	0.0193001	0.0374139	0.0261068	0.0237277	0.0239074
PE(20:0/22:0)	0.00141715	0.00243462	0.00107544	0.0405838	0.0291908	0.00828892	0.0141543	0.0168987	0.0043111	0.0031884	0.00903264	0.0165278		0.0041913	0.00365897	0.00221347	0.00216379	0.00297281
PE(20:0/22:1)		0.00113906	0.0026611	0.0195277	0.0465685	0.0383166	0.0152368	0.0331568	0.0250881	0.00573906	0.00721955	0.013477		0.00229205		0.00316168	0.000965705	0.0028161
PE(20:0/22:2)	0.00437231	0.00279206	0.00417246	0.0223101	0.0294793	0.0447201	0.0249176			0.0286641	0.0147202	0.0260294	0.00997303	0.0082366	0.00803074	0.00705956	0.00408075	0.00610875
PE(20:0/22:4)	0.0341792	0.0265281	0.0381644	0.179783	0.160009	0.0573031	0.0964849	0.0640772	0.0486112	0.325994	0.305961	0.247452	0.0624265	0.0681849	0.0864697	0.0605997	0.047248	0.0394926
PE(20:0/22:6)	0.0362809	0.0383628	0.0476762	0.107193	0.11307	0.109415	0.0521487	0.100811	0.0507507	0.241815	0.260806	0.259238	0.0612334	0.0493969	0.0533341	0.0423551	0.0478586	0.0488671
PE(20:1/20:1)	0.0454358	0.0522115	0.0516051	0.0444144	0.0469683	0.0271807	0.0203745	0.0326227	0.0273236	0.0550237	0.0540785	0.0484422	0.13696	0.1352	0.141199	0.0851991	0.0687467	0.0603152
PE(20:1/20:2)	0.151364	0.133176	0.128003	0.113869	0.0735372	0.123342	0.110209	0.0940827	0.078448	0.115467	0.120038	0.110531	0.269306	0.261673	0.332845	0.191765	0.154952	0.128273
PE(20:1/20:3)	0.241844	0.230731	0.251351	0.148821	0.166587	0.208115	0.172804	0.137256	0.199823	0.235041	0.233997	0.236885	0.331568	0.361085	0.52542	0.232891	0.262982	0.265544
PE(20:1/20:4)	0.398219	0.388081	0.363763	0.537101	0.442756	0.369372	0.441804	0.402626	0.431564	0.504094	0.497033	0.462285	0.380942	0.458279	0.452094	0.438262	0.395329	0.367591
PE(20:1/20:5)	0.0380288	0.0332989	0.0362054	0.0325565	0.0320419	0.0530521	0.0657721		0.0590098	0.0666035	0.0247816	0.032801	0.0281778	0.0385977	0.0497586	0.0382481	0.0401311	0.0481654
PE(20:1/22:0)	0.00380093	0.00352757	0.00248474	0.0294406	0.0192841			0.0101273		0.00778654	0.0184153	0.0107769	0.00895367	0.00496531		0.0022142	0.00255721	0.00200116
PE(20:1/22:1)	0.00706474	0.00761346	0.00826038	0.0107398	0.0295852	0.00890169	0.00803364	0.0112454	0.017684	0.00663183	0.0097862	0.0262082	0.0113551	0.00703768	0.0182586	0.0137398	0.0101351	0.0117519
PE(20:1/22:2)	0.0176137	0.0162873	0.0175057	0.00876388	0.0167067	0.00918585	0.0308909	0.0374001	0.0349285	0.0241361	0.0183332	0.0204526	0.0435492	0.0529454	0.03095	0.0251082	0.024543	0.018641
PE(20:1/22:4)	0.0895568	0.0892192	0.0992247	0.137367	0.122655	0.116886	0.0998333	0.0882994	0.0972192	0.120901	0.103122	0.118164	0.167816	0.167722	0.145969	0.0934337	0.127808	0.117435
PE(20:1/22:6)	0.0971521	0.0895606	0.111655	0.105143	0.153677	0.133433	0.104548	0.124462	0.126958	0.139584	0.130617	0.125454	0.177824	0.179108	0.12919	0.0998042	0.129166	0.104722
PE(20:2/20:2)	0.0294996	0.0293379	0.0364876	0.0524616	0.0270758	0.0854144	0.0284262	0.0497779	0.0399018	0.0412018	0.0479162	0.0852887	0.0518543	0.0495743	0.0483059	0.029518	0.0290354	0.0321799
PE(20:2/20:3)	0.101361	0.10462	0.104943	0.260987	0.160713	0.0791693	0.139666	0.122128	0.10035	0.115224	0.163737	0.115813	0.111192	0.113274	0.12209	0.103222	0.0913531	0.113089
PE(20:2/20:4)	0.276834	0.266211	0.270309	0.329499	0.370837	0.334925	0.338885	0.340951	0.288399	0.361884	0.327373	0.320508	0.233086	0.223196	0.217996	0.238852	0.23454	0.240026
PE(20:2/20:5)	0.0151899	0.0174075	0.0255211		0.0406486	0.0488424	0.0423013			0.0167628	0.0160524	0.0180276		0.0156787		0.020911	0.0146415	0.0158944
PE(20:2/22:0)	0.00521884	0.00811988	0.00652981	0.0439682	0.0266591				0.0276293	0.00712507	0.022948		0.0104731		0.00506647	0.0070482	0.00836869	0.00665684
PE(20:2/22:1)	0.0138123	0.0106177	0.0114426	0.0297217	0.0359667	0.0418486	0.0245614	0.0305834	0.0390029	0.011813	0.0059228	0.0323238	0.0251149	0.0113588	0.0115562	0.0125356	0.0140708	0.0139173
PE(20:2/22:2)	0.0158983	0.016256	0.0185657			0.0235944	0.0175247	0.0168558		0.0388613	0.021027	0.034158	0.0273173	0.0317129	0.0289364	0.0226762	0.011907	0.0215364
PE(20:2/22:4)	0.0616057	0.0632679	0.0636483	0.0902514	0.102492	0.0800489	0.0706878	0.0907358	0.0913124	0.072508	0.092382	0.109074	0.0633973	0.0874671	0.0822093	0.066961	0.0617739	0.0630646
PE(20:2/22:6)	0.0668727	0.0658574	0.0698407	0.14879	0.14024	0.140377	0.0972527	0.0947229	0.113045	0.079593	0.116882	0.0886753	0.0559878	0.0574134	0.0576323	0.0618949	0.0624083	0.0604336
PE(20:3/20:3)	0.033077	0.0259595	0.0341802		0.0205007	0.101164	0.0307221	0.0640637	0.0271779	0.0298483	0.0423652	0.0352985	0.022019	0.0228197	0.0172778	0.0316537	0.0265463	0.0339812
PE(20:3/20:4)	0.0979939	0.0823143	0.0986122	0.17451	0.243338	0.10584	0.11539	0.108208	0.14758	0.112289	0.112352	0.138532	0.0554519	0.068519	0.0776921	0.0707918	0.0821608	0.0820455
PE(20:3/20:5)	0.00993326	0.00898879	0.00984828								0.0199335	0.0259178					0.00542544	0.00483175
PE(20:3/22:0)	0.0187104	0.0251098	0.0200581	0.0388926	0.0201208	0.078079	0.0623503		0.0446894	0.023191	0.0281847		0.0269165	0.0189604	0.0262718	0.0232142	0.0197785	0.0182413
PE(20:3/22:1)	0.0353478	0.0340385	0.0394864	0.0259785	0.0284184				0.0299884	0.0415649	0.0378929	0.0537684	0.0738511	0.0537335	0.0625921	0.0500861	0.0477096	0.051262
PE(20:3/22:2)	0.0437034	0.0366752	0.0336142	0.23732		0.0615068	0.0290908		0.0427635	0.0394407	0.038277	0.015801	0.0666561	0.0658603	0.0609718	0.0397545	0.0381206	0.036612
PE(20:3/22:4)	0.0312954	0.0422067	0.0350317	0.05827	0.0675629	0.0802193	0.0762582	0.0738982	0.0738818	0.0543007	0.0244826	0.0396124	0.0476377	0.0365361	0.0431335	0.0374427	0.0216276	0.0379881
PE(20:3/22:6)	0.0527185	0.0521276	0.053135	0.0973624	0.159611	0.0908568	0.0853469	0.0428624	0.0771958	0.0665566	0.0493787	0.0535504	0.0419181	0.0518172	0.026333	0.0507303	0.0448489	0.0458069
PE(20:4/20:4)	0.0186545	0.0164232	0.015608	0.0255439	0.026607	0.0566992	0.0383211	0.0248492	0.0327892	0.0181072	0.0340015	0.0152915	0.00947946	0.0102656	0.0112758	0.0176524	0.0143701	0.0170748
PE(20:4/20:5)		0.0113956	0.0141788	0.0243543		0.0416669				0.0255119	0.0283793				0.0121353	0.00351889	0.0103898
PE(20:4/22:0)	0.0420222	0.0485653	0.0494287	0.0826479	0.0423401	0.0670941	0.0497046	0.0433789	0.0425011	0.0555543	0.0777992	0.0519315	0.0542892	0.0547672	0.0631397	0.0523496	0.0466727	0.048684
PE(20:4/22:1)	0.0902611	0.0811484	0.0889737	0.0815783	0.0694387	0.0903738	0.0793495	0.0954769	0.0798449	0.106041	0.0744681	0.10315	0.0942301	0.103835	0.104134	0.0875684	0.0903822	0.0881619
PE(20:4/22:2)	0.0683275	0.0663203	0.0655703	0.0634952	0.0272486	0.0687757	0.0906599	0.0440248	0.0694759	0.0600609	0.0586872	0.0946183	0.0931395	0.0915919	0.0555569	0.0696852	0.0759754	0.0649815
PE(20:4/22:4)	0.0407216	0.0373888	0.0347975	0.0271648	0.057505	0.0696158	0.0259329	0.0416968	0.0305284	0.0283734	0.04708	0.0471101	0.038294	0.0305691	0.0454607	0.0381604	0.0339736	0.0319375
PE(20:4/22:6)	0.0640965	0.0557165	0.05754	0.0730496	0.102324	0.112892	0.0678246	0.0503959	0.069321	0.0701794	0.0825494	0.0702262	0.0612733	0.0395771	0.0591205	0.0646689	0.0622446	0.0463483
PE(20:5/20:5)	0.0128969	0.0141752	0.0169832	0.0139705	0.0664282	0.0166688	0.0219555	0.0115807	0.0275698	0.00443883	0.00862257	0.0047156	0.00538993	0.0100023	0.00910148	0.00987799	0.00852845	0.00948698
PE(20:5/22:0)	0.00743423	0.0034745	0.00202813	0.0454762	0.0582745	0.0271846		0.0171455	0.0245683	0.0127988	0.0164241	0.017672	0.00460648			0.00664428	0.00447683	0.00748034
PE(20:5/22:1)	0.00795278	0.0084603	0.00879116	0.0376731	0.0178764	0.0787605		0.0194997	0.0120217	0.00568956	0.0125447	0.005198	0.0135506	0.0061981	0.00779088	0.00822226	0.011942	0.00941751
PE(20:5/22:2)	0.00678775	0.00454159	0.00549338	0.0321258	0.0139727		0.0168603			0.00862671	0.0178134	0.0108917		0.00500582		0.00890097	0.00581982	0.0093966
PE(20:5/22:4)
PE(20:5/22:5)	0.013872	0.00493997	0.0149802							0.0171493						0.00760501		0.0117891
PE(20:5/22:6)	0.00390114	0.00647091	0.00420337	0.0327565	0.0427989	0.0572306	0.0173352	0.019039	0.0148633	0.0187237	0.0124753	0.0244108		0.00639208	0.0091596	0.00473018	0.00498787	0.0138308
PE(22:0/22:0)	0.000468659			0.0158286	0.010771		0.0122819	0.0050745			0.00442988	0.0078673			0.00190574
PE(22:0/22:1)			0.000904007	0.0445429	0.0235431	0.0293385	0.00725379	0.0137974	0.0167632	0.020007	0.0173743	0.00872023	0.00179271				0.0017364
PE(22:0/22:2)	0.00165797	0.000443047	0.00132904	0.0379392	0.0128993	0.0577637	0.0226786	0.0241694	0.0296068	0.00589129	0.00267081	0.00373138	0.00438715		0.0025728	0.00081413	0.00159488	0.00137532
PE(22:0/22:4)	0.00994775	0.00704247	0.0093733	0.0283537	0.0405574	0.0214632	0.0102123	0.0335343	0.0249917	0.0183135	0.00534766	0.0289391	0.00854524	0.0122644	0.0160482	0.0110164	0.00963421	0.0093841
PE(22:0/22:6)	0.0101098	0.0119488	0.0100628		0.0237197	0.0513298	0.0270752	0.0327211	0.0280807	0.0250151	0.00891962	0.0141157	0.00639035	0.013213	0.0161332	0.0138221	0.0128115	0.0143557
PE(22:1/22:1)	0.000418548			0.0150072	0.0149764			0.00553772	0.00675935	0.0135913		0.0125881		0.00199803
PE(22:1/22:2)	0.00256977	0.00305806	0.00436482	0.0702346	0.028792	0.0219713	0.0442885	0.0207513	0.0234691	0.00855253	0.0132873	0.0194045	0.00464911	0.00654964	0.00643339	0.00339202	0.00334603	0.00475567
PE(22:1/22:4)	0.0190757	0.0186553	0.0144031	0.0186831	0.0377534	0.0477195	0.0188991		0.0165446	0.0192779	0.0274727	0.024473	0.0222275	0.0284101	0.0307415	0.0191287	0.0213435	0.0284612
PE(22:1/22:6)	0.0211382	0.0199106	0.0207264	0.051444	0.0724545	0.0175308	0.0140939	0.0222269		0.0145856	0.0336835	0.0462516	0.0368819	0.0292503	0.0255047	0.0278889	0.0274518	0.0328309
PE(22:2/22:2)	0.00162411	0.00316019	0.00131647		0.0314646	0.0154876		0.0223861	0.0139582	0.00963823	0.00451097	0.0201492	0.00563735	0.00495634	0.00208198	0.00160428	0.00212148	0.00324236
PE(22:2/22:4)	0.0169835	0.0160653	0.019576	0.0641655	0.00990269	0.0344931	0.0241276	0.0341564	0.00536065	0.0108426	0.0228429	0.0307882	0.0274706	0.00807569	0.0383754	0.0213915	0.0241653	0.0188045
PE(22:2/22:6)	0.0197446	0.019503	0.0226253	0.0465629	0.0181089		0.0203952	0.0268143		0.0229313	0.0240812	0.0241536	0.0314449	0.0306905	0.0358224	0.0229681	0.0245457	0.0222498
PE(22:4/22:4)	0.0060715	0.00733787	0.00378959	0.0308884	0.0285062	0.0236444	0.010478	0.00664896	0.0124456	0.0230256	0.00943449	0.0151222	0.0103781	0.00739279	0.0104201	0.00695123	0.00526357	0.00355438
PE(22:4/22:6)	0.0228872	0.0186283	0.0200355	0.0297348	0.0457842	0.0643857	0.0449461	0.0298408	0.0332057	0.0381383	0.0233324	0.0432122	0.0299174	0.0307476	0.0302999	0.020439	0.0205299	0.0267407
PE(22:6/22:6)	0.0114531	0.0100885	0.0144416	0.00581579	0.00652401	0.0133158		0.0131126	0.0141952	0.00998019	0.0142029	0.0128179	0.0161075	0.0113882	0.00702558	0.0156393	0.00847637	0.0160705
LPE(14:0)
LPE(14:1)					5.22227													0.0966197
LPE(16:0)			0.933264															3.55582
LPE(16:1)	1.12932		2.63282													3.75692		5.60728
LPE(16:2)			0.357802		5.02486													0.252041
LPE(18:0)			4.22298											21.0454	16.5489	7.06303		14.8879
LPE(18:1)			13.4276													15.2729		20.6588
LPE(18:2)		0.688025	1.70746													1.48199		2.58118
LPE(18:3)			0.334804										4.86331	4.00057	1.54155	0.584824	0.724599	0.251657
LPE(20:0)		0.201
LPE(20:1)	4.8989	4.47408	2.38065													1.52548		1.262
LPE(20:2)	2.92594	2.71649	2.67378													3.72504	2.85642	2.17146
LPE(20:3)	19.3867	18.5608	12.1609					73.2482		15.5042				14.9649	14.5968	12.166	15.3627	8.30076
LPE(20:4)	5.40099	5.70098	14.3681													9.25144	8.1835	11.0413
LPE(20:5)		0.276158	1.03353	6.48649												0.73503	0.431787	0.97142
LPE(22:0)	0.297151		0.22592		5.07976				100		6.34594		9.26334			0.560914		0.251015
LPE(22:1)	0.651045	0.867954	0.510815															0.364766
LPE(22:2)	2.74257	2.4422	0.975386	8.1083						13.7262	4.94652					1.54355	0.897636	0.516878
LPE(22:3)	21.4754	22.1577	10.061	85.4052	84.6731	100				70.7695	88.7075	100	44.6933	18.4569	14.3623	13.7426	30.6073	7.46289
LPE(22:4)	30.1441	31.1053	12.6606											21.3297	28.3137	13.429	24.5004	6.70989
LPE(22:5)	7.53133	7.2018	12.1361										41.1801	15.1417	24.6367	11.3798	13.2125	9.21507
LPE(22:6)	3.41657	3.60741	7.19657					26.7518						5.06085		3.78149	3.22321	3.8412
PE(O-16:0/16:0)	2.76556	2.77508	3.13889	2.70344	2.186	3.08992	2.72784	2.31874	1.92463	2.63932	3.03735	2.73298	1.91091	1.97226	2.01751	3.06976	2.78761	2.83991
PE(O-16:0/16:1)	3.46406	2.96297	3.09946	3.61782	3.81264	2.92337	3.34531	3.6653	3.44769	2.96411	3.09804	2.78094	2.13467	2.30398	2.42092	3.04808	3.43251	3.09877
PE(O-16:0/18:0)	0.416885	0.438388	0.45251	0.491246	0.984437	0.4107	0.819131	0.870997	0.769879	0.955087	0.82253	0.407308	0.160321	0.239637	0.193311	0.297812	0.34047	0.374403
PE(O-16:0/18:1)	7.03116	7.0352	6.42078	8.24631	8.85392	7.57587	7.74106	7.59827	8.19686	7.88472	6.40379	7.38382	3.94642	4.57981	4.16295	6.72844	6.38388	6.38184
PE(O-16:0/18:2)	0.82033	0.880299	0.805303	1.08705	1.49883	3.09965	1.10137	2.0942	1.59793	0.648632	1.16682	0.902956	0.649028	0.568674	0.605064	0.91188	0.885143	0.842361
PE(O-16:0/18:3)	0.19009	0.150971	0.140563	0.354085	0.383011	0.880844	0.361547	0.353111	0.543055	0.171492	0.130535	0.265727	0.202578	0.079831	0.126105	0.179411	0.141253	0.143123
PE(O-16:0/20:0)	0.0808826	0.115018	0.100076	0.0723497		0.523394	0.198608	0.296623	0.363667	0.198042	0.165009	0.233632		0.0615		0.0892213	0.0900368	0.0530198
PE(O-16:0/20:1)	1.27463	1.36005	1.1849	0.983261	1.88796	1.10296	1.5896	1.74768	1.88732	1.18692	1.06776	1.50932	0.641958	0.666858	0.741904	1.14144	1.39976	1.30936
PE(O-16:0/20:2)	1.37481	1.28112	1.2725	2.16849	1.39622	1.86001	1.88925	1.71439	2.45447	1.79285	1.84014	1.83486	0.834141	0.588733	0.909415	1.28113	1.243	1.29428
PE(O-16:0/20:3)	4.06565	4.13607	3.87972	3.10878	4.55541	3.58335	3.66577	5.21037	3.92961	3.06628	3.11359	3.30376	2.52847	2.02117	2.29564	3.79917	4.50803	4.13036
PE(O-16:0/20:4)	5.87231	5.4367	5.90829	6.26835	5.8794	6.23751	5.33902	6.41435	6.38021	3.66812	3.76062	3.95908	3.67656	3.57981	3.3059	5.44906	6.72637	6.03062
PE(O-16:0/20:5)	0.707118	0.684628	0.805437	1.10327	1.06378	1.19048	1.02723	0.954868	1.27006	0.679164	0.596277	0.382069	0.439255	0.570668	0.389396	0.651341	0.778244	0.732603
PE(O-16:0/22:0)	0.0310046	0.0181014	0.0143273	0.292136	0.0810155	0.69865	0.282849	0.134342	0.235436	0.0904509	0.05194	0.102308		0.0213497		0.00611737	0.0144633	0.0174992
PE(O-16:0/22:1)	0.207984	0.240335	0.234458	0.694661	0.500239	0.533848	0.312878	0.239853	0.424674	0.645438	0.654419	0.449983	0.0491042	0.0849284	0.140893	0.233875	0.187944	0.238591
PE(O-16:0/22:2)	0.491105	0.597385	0.48634	2.00556	1.03866	0.896832	0.640644	0.472043	0.721291	0.364274	0.694518	0.749323	0.365264	0.36366	0.362545	0.49223	0.523044	0.488994
PE(O-16:0/22:4)	5.07691	4.68336	5.02308	6.70021	5.96429	5.92164	5.96172	5.42349	6.84397	4.5752	4.46274	4.22218	2.62102	3.12875	3.04524	5.1381	5.10098	5.33418
PE(O-16:0/22:5)	5.57748	5.28063	4.92974	6.16921	4.62885	5.25153	5.46943	4.96956	5.8349	4.13291	3.76714	3.68292	3.32683	3.04323	3.50593	5.04947	4.89968	4.98282
PE(O-16:0/22:6)	2.23535	2.02455	1.93716	2.79105	2.40858	1.58277	2.36602	1.86054	2.23125	1.93499	1.67458	1.33744	1.13246	1.10263	1.40105	2.19283	2.30043	1.88938
PE(O-18:0/18:0)	0.202643	0.214645	0.410539							0.578999				0.163889		0.468817	0.261857	0.413133
PE(O-18:0/18:1)	21.2209	21.9087	22.4955	19.7759	18.7587	19.7372	21.8707	21.8774	19.4295	22.1932	22.4476	23.0163	30.3292	28.4063	25.8259	22.8637	19.7918	20.7642
PE(O-18:0/18:2)	2.65101	3.24648	3.10833	2.87542	4.24132	2.65849	2.96077	3.30551	2.91734	2.77834	2.82103	2.78086	4.12311	4.08431	4.36441	2.99677	2.61519	3.27416
PE(O-18:0/18:3)	0.423807	0.451016	0.45313	0.256376	0.317979	0.509332	0.923646	0.486704	0.878941	0.668086	0.541976	0.25991	0.392452	0.562392	0.46326	0.359649	0.4959	0.471093
PE(O-18:0/20:0)	0.0612304	0.0831541	0.0767901	0.173084	0.469945		0.100336		0.233718	0.100603				0.0458997	0.0349811	0.0749285	0.05211	0.141975
PE(O-18:0/20:1)	1.34227	0.924837	1.27035	0.638813	0.649326	0.694431	1.06687	0.423866	1.07025	1.33204	0.913502	0.675168	1.9189	1.92802	1.21493	1.2388	1.31332	1.56892
PE(O-18:0/20:2)	2.06891	1.81068	1.55776	1.87162	1.9278	1.91047	1.42604	1.53828	1.51539	1.88885	1.96672	2.24373	2.25177	3.49778	2.19098	1.77944	2.00323	2.43866
PE(O-18:0/20:3)	6.39073	6.28551	5.60305	5.77435	5.25196	5.36495	5.60986	6.17454	6.23272	6.08788	5.57532	5.657	5.98831	6.82789	8.23834	6.11968	4.9335	6.39982
PE(O-18:0/20:4)	8.35004	8.49467	8.62398	7.93208	7.0251	8.46584	8.33039	7.77231	8.49785	8.23353	7.88338	8.59383	10.9738	8.45412	9.71208	7.37	8.17412	8.29428
PE(O-18:0/20:5)	0.659487	0.741491	0.858663	0.261997	1.43674	0.585584	0.870323	0.488354	0.889379	0.348568	0.741104	0.586598	0.825217	0.752166	0.794724	0.61604	0.938652	0.731531
PE(O-18:0/22:0)	0.0281552	0.0117216	0.0132275				0.251413					0.126742		0.0801407		0.015771	0.0140792	0.0296596
PE(O-18:0/22:1)	0.233784	0.250755	0.318713		0.26192	0.235096		0.271063	0.290863	0.248396	0.192421	0.224106	0.436093	0.359525	0.440749	0.314143	0.346769	0.242343
PE(O-18:0/22:2)	0.425787	0.74173	0.537275	0.534731	0.21543	0.917659	0.763309	0.348832	0.24727	0.48824	0.568889	0.179196	0.659613	1.09932	1.08556	0.503221	0.695518	0.514328
PE(O-18:0/22:4)	2.89611	3.68267	3.22436	3.66321	4.02261	2.29436	4.23696	3.43915	2.91008	3.44474	3.94618	3.48024	3.95109	4.67125	4.19696	3.16786	4.0069	3.0887
PE(O-18:0/22:6)	1.72622	1.97352	1.80041	1.73062	2.20388	1.85046	1.05627	2.10338	1.61024	1.71864	2.21754	1.68721	2.45254	2.25023	2.61998	1.99965	2.41366	2.03673
PE(O-20:0/20:0)	0.0125701	0.0153133			0.271307	0.457712
PE(O-20:0/20:1)	0.328234	0.174896	0.335333							0.533902	0.168348	0.384033	0.433171	0.422543	0.623547	0.279657	0.357807	0.442922
PE(O-20:0/20:2)	0.535754	0.538591	0.687064							0.578698	0.552658	1.3479	0.891986	0.758738	1.09877	0.610442	0.652687	0.672736
PE(O-20:0/20:3)	2.37182	2.24456	1.96292		2.13888	1.209	1.98347	2.41131	1.36645	3.00226	4.02008	3.46658	2.50434	3.3244	3.61965	2.60824	2.38703	2.35304
PE(O-20:0/20:4)	3.66398	3.59815	3.88658	4.00633	3.01598	3.1096	3.18752	2.63589	2.54121	4.31116	4.85163	4.65323	4.11664	3.81824	4.50788	3.82063	3.77404	3.37506
PE(O-20:0/20:5)	0.336241	0.293933	0.339089	0.375354	0.25127	0.873059	0.427494	0.384719	0.3119	0.425204	0.424302	0.24773	0.540536	0.418516	0.384055	0.344082	0.384377	0.360789
PE(O-20:0/22:0)			0.0102547	0.125753	0.159591					0.0525051	0.103098	0.176349				0.00960003
PE(O-20:0/22:1)	0.0430448	0.0414144	0.0474421	0.197193						0.0638445		0.172095			0.0580661	0.0273497		0.0242396
PE(O-20:0/22:2)	0.134194	0.130618	0.162638	0.317433	0.256989		0.0953596			0.121082	0.0719875	0.254383	0.204705	0.234631	0.199127	0.105112	0.140181	0.112571
PE(O-20:0/22:4)	1.29148	1.13054	1.46213			0.829242				2.05313	2.38161	2.01686	1.31085	1.54757	1.50624	1.41043	1.30205	1.0058
PE(O-20:0/22:6)	0.918245	0.909499	0.920914	0.63245		0.934225				1.15017	1.10287	1.52939	1.07673	1.31463	1.19605	1.13662	1.20232	1.06118
PE(P-16:0/16:0)	1.0576	1.11238	0.274294	1.0168	0.650204	0.941866	0.704337	0.69269	0.68652	0.984779	1.12861	1.14462	2.00794	2.04951	2.01137	1.39057	1.39569	1.15373
PE(P-16:0/16:1)	4.29031	4.51493	4.57006	4.14535	3.93747	4.04619	4.41586	4.30899	4.56128	3.06852	3.43809	3.90353	4.56863	4.1339	4.40996	4.11946	4.28605	4.45761
PE(P-16:0/18:0)	0.0334342	0.0551496	0.0624814										0.162012			0.0401778	0.0435501	0.0486286
PE(P-16:0/18:1)	12.006	13.1597	14.2947	11.009	12.8402	13.1262	13.5273	13.256	12.2882	9.81852	9.40693	9.87812	11.4502	11.5614	11.9246	13.2305	12.0012	12.1308
PE(P-16:0/18:2)	1.53651	1.7478	1.83664	1.55697	1.69021	1.7838	1.3521	1.85653	1.66695	1.32601	1.14193	1.25033	1.52109	1.60265	1.58479	1.6215	1.56714	1.65515
PE(P-16:0/18:3)	0.483018	0.525304	0.5214	0.544037	0.484423	0.658035	0.406592	0.460808	0.523673	0.455779	0.521564	0.503667	0.440712	0.458059	0.426032	0.446643	0.459752	0.486857
PE(P-16:0/20:0)	0.0375449	0.0337862	0.0226431	0.0913787		0.130549			0.0514874	0.0563223			0.0302563		0.0320514	0.0249963	0.0311517	0.0333192
PE(P-16:0/20:1)	1.64342	1.63503	1.88907	1.98037	2.066	2.03954	1.88816	2.14492	2.04872	1.58968	1.38233	1.53909	1.63484	1.51598	1.45516	1.98224	1.76073	1.68275
PE(P-16:0/20:2)	2.15636	1.94572	2.29392	2.12482	1.93299	1.87641	2.349	2.16522	2.58392	1.9835	1.8306	2.06889	1.95335	1.9501	1.77864	2.36086	2.10591	2.10946
PE(P-16:0/20:3)	11.2298	10.0487	11.1089	11.3946	11.6746	11.2748	11.0318	11.6886	11.566	11.2885	10.3463	10.5397	10.3765	10.1143	10.5661	12.4962	11.0132	10.6451
PE(P-16:0/20:4)	21.2467	18.0334	17.5775	18.0579	18.5173	20.3039	20.3765	18.6593	18.0127	17.783	19.0401	17.3508	16.7727	17.8524	17.8683	18.6354	18.9219	19.2128
PE(P-16:0/20:5)	1.88011	1.90266	1.74482	1.40086	1.65938	1.54516	1.58467	1.57957	1.58674	1.58466	1.51863	1.40678	1.63149	1.60952	1.57377	1.63052	1.71967	1.68828
PE(P-16:0/22:0)	0.0136991	0.0151678	0.0167702	0.118327	0.0869061		0.0353351	0.0132591		0.044845	0.0708393	0.140307	0.0159326	0.0126007	0.00901906	0.0168801	0.00726007	0.00685698
PE(P-16:0/22:1)	0.242812	0.262204	0.251299	0.314542	0.225727	0.380555	0.399821	0.235728	0.259828	0.323977	0.351064	0.309728	0.221483	0.225613	0.186838	0.264574	0.253217	0.21708
PE(P-16:0/22:2)	0.914633	0.886039	0.974577	1.18971	1.22317	1.10794	1.24314	1.04392	1.12678	1.15133	0.929054	1.09643	0.919896	0.857148	0.879827	0.946309	0.987694	0.98311
PE(P-16:0/22:4)	12.9246	14.277	12.5303	13.293	14.1923	11.8741	13.0533	13.4913	13.1966	12.6317	14.5959	13.6399	11.9331	11.1884	12.0728	12.3381	13.22	13.9297
PE(P-16:0/22:6)	5.2108	5.86315	5.52143	4.57038	4.66178	4.40202	4.16028	4.65681	5.04725	5.05839	5.12289	4.73572	4.8025	4.96368	4.72691	5.22974	6.35624	5.37343
PE(P-18:0/18:0)	0.35802	0.357389	0.442423	0.656718	0.503181	0.552067	0.345466	0.587059	0.532392	0.914629	0.999052	1.13738	0.365384	0.500574	0.386731	0.392972	0.355589	0.351861
PE(P-18:0/18:1)	4.22754	4.07726	4.58906	3.78899	3.74505	4.10002	3.97103	3.95215	4.49345	5.34252	4.88319	4.7927	7.71475	7.67456	7.38444	4.82474	4.28654	4.68973
PE(P-18:0/18:2)	0.704688	0.687892	0.612728	0.217483	0.221568	0.147279	0.335697	0.519738	0.604398	0.310749	0.353478	0.542563	1.07651	1.16718	0.945235	0.679928	0.640998	0.772537
PE(P-18:0/18:3)	0.158803	0.159954	0.160299	0.229376	0.201703	0.311479	0.14949	0.105469	0.134345	0.203758	0.168928	0.291178	0.194553	0.226744	0.09654	0.169331	0.155847	0.167843
PE(P-18:0/20:0)	0.0172677	0.0109922	0.0202847	0.0669113			0.0355299			0.0836668					0.0164722	0.0163773	0.0125472	0.0162057
PE(P-18:0/20:1)	0.35456	0.408956	0.393097	0.370023	0.517601	0.311464	0.371977	0.436731	0.434825	0.573685	0.362787	0.518925	0.403867	0.486833	0.535192	0.44297	0.348295	0.419106
PE(P-18:0/20:2)	0.598117	0.639752	0.623389	0.929245	0.75447	0.624804	0.661597	0.712925	0.571226	0.823043	0.842214	1.08473	0.760627	0.877151	0.89424	0.648793	0.60344	0.634126
PE(P-18:0/20:3)	3.1865	3.64397	3.44335	3.87532	3.77651	3.58874	3.55603	3.50748	3.8997	4.50257	3.98649	4.13617	3.84861	3.73692	3.47492	3.13875	3.61583	3.54897
PE(P-18:0/20:4)	5.96687	5.59955	6.31101	7.13401	5.81619	6.40537	6.08842	5.56612	6.63641	6.76007	6.88883	7.15785	6.08858	5.85168	5.47259	5.63595	6.6784	6.1309
PE(P-18:0/20:5)	0.532698	0.610604	0.572742	0.740383	0.566272	0.571384	0.446727	0.391599	0.480189	0.634432	0.588261	0.657083	0.714864	0.594619	0.531453	0.557346	0.603777	0.625666
PE(P-18:0/22:0)	0.00923435	0.0180864	0.0120737	0.0170928	0.0202094	0.031889		0.0238502	0.0435186	0.050737	0.0452728		0.0155024	0.013788	0.00638329	0.00851635	0.0095817	0.00828403
PE(P-18:0/22:1)	0.0622504	0.0913387	0.096182	0.0953269		0.0982179	0.116353	0.115374		0.162917	0.190394		0.0688473	0.0633077	0.12001	0.093548	0.076261	0.09006
PE(P-18:0/22:2)	0.254946	0.242234	0.247009	0.287996	0.319812	0.309299	0.394115	0.342461	0.328149	0.187109	0.388637	0.357401	0.285339	0.324473	0.279774	0.263348	0.22705	0.25536
PE(P-18:0/22:4)	2.86522	3.23117	2.83914	4.15064	3.6796	4.0075	3.31891	3.64382	3.37545	4.01277	3.80215	4.34555	2.71403	2.76028	2.90435	2.79573	2.87618	2.98457
PE(P-18:0/22:6)	1.79615	2.07397	1.86136	2.11456	2.07861	2.10913	1.87674	2.14094	1.57111	2.2666	2.29369	2.17637	1.3932	1.20634	1.66937	1.99685	1.85554	2.06876
PE(P-20:0/20:0)			0.00544661
PE(P-20:0/20:1)	0.0531411	0.0621192	0.0636411							0.129424	0.140987	0.210647	0.145192	0.132455	0.244332	0.0498082	0.0996517	0.0615088
PE(P-20:0/20:2)	0.119918	0.113731	0.173943	0.25602	0.0343376	0.0955278	0.077264	0.0913527	0.122788	0.387436	0.337025	0.36541	0.363968	0.503439	0.369811	0.173076	0.223378	0.149498
PE(P-20:0/20:3)	0.558978	0.584065	0.688232	0.745053	0.550001	0.304327	0.483224	0.396357	0.662284	1.01537	0.633874	0.504744	1.02941	1.43531	0.974051	0.408929	0.35972	0.336541
PE(P-20:0/20:4)	0.895897	0.935132	0.966105	0.981876	1.01142	0.317031	0.843596	0.759038	0.635777	1.74801	1.41751	1.61073	1.38303	1.40717	0.992609	0.47332	0.450291	0.412307
PE(P-20:0/20:5)	0.0819981	0.0374204	0.0429135	0.193999	0.0727492	0.105743	0.0460956	0.0542535	0.0599487	0.18343	0.0534403	0.0215978	0.108514	0.0907981	0.132878	0.0459951	0.0288595	0.0531046
PE(P-20:0/22:0)
PE(P-20:0/22:1)	0.00752543	0.00787711	0.00656645		0.0412619	0.0792248					0.0767608	0.0288988	0.0137537			0.0101007	0.0108958	0.00603194
PE(P-20:0/22:2)	0.0205035	0.0311109	0.0241847	0.067867	0.0350427	0.153186			0.0264813	0.0252325	0.0507751	0.0900309	0.0652168	0.0727401	0.0548529	0.024978	0.0260462	0.0283992
PE(P-20:0/22:4)	0.159275	0.269896	0.238343	0.145594	0.117161	0.0803317	0.254614	0.209456	0.120339	0.300696	0.434967	0.247817	0.459098	0.521778	0.548244	0.256228	0.179152	0.265983
PE(P-20:0/22:6)	0.102539	0.0874003	0.0755937	0.127409	0.0945957	0.204935	0.0989349	0.190144	0.06068	0.231629	0.236467	0.214629	0.344614	0.256637	0.459343	0.117652	0.145746	0.10803
PG(14:0/14:0)	0.0660135	0.0857427	0.0843869	0.0666499	0.0510376	0.152577	0.0826435	0.0757348	0.0646184	0.232539	0.228817	0.2368	0.198248	0.186354	0.220268	0.124602	0.102415	0.114583
PG(14:0/14:1)	0.00501853	0.00489774		0.00573768	0.0298871	0.0540689		0.0190012	0.0130511	0.132613	0.179176	0.242799	0.0386841	0.0336758	0.0455497	0.00788787
PG(14:0/16:0)	0.498293	0.532477	0.508401	0.352858	0.374969	0.421222	0.382941	0.428462	0.381374	0.564866	0.702755	0.788041	0.359733	0.422358	0.41757	0.379088	0.388333	0.42673
PG(14:0/16:1)	0.343504	0.32456	0.263587	0.286145	0.270003	0.274292	0.247349	0.275474	0.239602	0.299197	0.322049	0.363713	0.326077	0.306113	0.348922	0.282536	0.267143	0.31794
PG(14:0/18:0)	0.151323	0.110465	0.192373	0.0558573	0.0826422	0.0495852	0.124473	0.114802	0.115609	0.145013	0.174006	0.0635335	0.0265381	0.180941	0.119833	0.0795547	0.109773	0.104767
PG(14:0/18:1)	0.977716	1.19026	0.956808	1.40122	1.15812	1.0391	1.0404	1.0427	1.17404	1.21395	0.905093	1.22117	0.898125	0.843854	0.967286	0.957009	1.01485	0.946839
PG(14:0/18:2)	0.0456924	0.0838844	0.0835826	0.0786465	0.122209	0.0739963	0.0833283	0.10258	0.102598	0.0599367	0.125265	0.181824	0.0612719	0.0862266	0.0362551	0.0820162	0.0772526	0.0745479
PG(14:0/18:3)		0.00986455	0.0133406		0.0188028	0.0220249		0.0113909			0.0362155	0.153355
PG(14:0/20:0)	0.025217	0.00442242	0.0137538	0.0367951	0.0229726	0.0121185	0.0191966	0.0137394	0.0230518	0.0153394	0.066597	0.137819		0.0461918		0.0356108	0.0214522	0.0140757
PG(14:0/20:1)	0.517707	0.476369	0.499591	0.546913	0.492845	0.461692	0.469824	0.48531	0.475332	0.502785	0.500519	0.493258	0.488172	0.532226	0.42267	0.385843	0.477749	0.505478
PG(14:0/20:2)	0.115451	0.0994286	0.11293	0.108519	0.093972	0.126479	0.0844705	0.0920948	0.0967907	0.216723	0.0842076	0.290723	0.0967863	0.136132	0.0588803	0.100516	0.0937329	0.114545
PG(14:0/20:3)	0.0085508	0.00605214		0.105065	0.0872931	0.0279397	0.0529203	0.0150298	0.00803148	0.117303	0.126327	0.0464333		0.00879072			0.0276413	0.023713
PG(14:0/20:4)	0.961638	0.857122	0.941436	0.943169	0.77013	1.4387	0.881559	0.972136	1.08591	1.3317	1.60898	1.55053	2.93207	2.83031	2.84364	1.14982	1.15163	1.19067
PG(14:0/20:5)	0.158484	0.158223	0.167363	0.274916	0.180592	0.368	0.204586	0.1982	0.163696	0.296397	0.428979	0.281814	0.605783	0.508238	0.545282	0.212729	0.227807	0.239092
PG(14:0/22:0)	0.00611875	0.00719147	0.00385001	0.0117734	0.0179024	0.0564631	0.0119461	0.0107361	0.015786	0.102418	0.039056	0.10855		0.00388824		0.00328413	0.00703162	0.0118215
PG(14:0/22:1)	0.0405542	0.0550362	0.0446914	0.102164	0.0577393	0.120563	0.0645431	0.0766517	0.0503003	0.193815	0.210594	0.128491	0.0420139	0.0809252	0.0386874	0.035998	0.0535636	0.0446914
PG(14:0/22:2)	0.0564045	0.0746793	0.0756325	0.0818647	0.155698	0.0415264	0.112786	0.0609468	0.0786037	0.09085	0.0838722	0.150904	0.0362547	0.0468976	0.0663907	0.0629256	0.0641501	0.0564001
PG(14:0/22:4)	0.0256156	0.0327995	0.0286133	0.0765702	0.0600314	0.0686071	0.0457818	0.0134446	0.0310495	0.0348655	0.0809383	0.109596	0.0506293	0.0158388	0.0430725	0.0101824	0.0223179	0.0285946
PG(14:0/22:6)	0.00470685	0.00421937	0.00770191	0.00977576	0.0382429	0.0128353	0.0122136	0.011234	0.00406538	0.0330782	0.0202246	0.0500258	0.00862889	0.0191062				0.00978646
PG(14:1/14:1)				0.00275128	0.0208729	0.0136681	0.0161697	0.0102156	0.00638967	0.0368863	0.0378802	0.0232744		0.0333826				0.00338994
PG(14:1/16:0)	0.0834603	0.0963215	0.0725506	0.112081	0.106588	0.159435	0.0561055	0.0589868	0.0609775	0.0818236	0.118822	0.0395958	0.0931331	0.319242	0.129042	0.0699459	0.0861791	0.0562254
PG(14:1/16:1)	0.037434	0.0935526	0.0356403	0.107139	0.0903655	0.026408	0.0271964	0.0301808	0.0999324	0.0433447	0.147548	0.170241	0.223105	0.130364	0.192136	0.0669016	0.077574	0.0886706
PG(14:1/18:0)	0.0338508	0.0365198		0.0142328	0.0242661	0.046397	0.032661	0.015006		0.0851999	0.149691	0.0723581	0.035624	0.0621814	0.115706
PG(14:1/18:1)	0.0810431	0.063627	0.0929245	0.121821	0.0603635	0.0892617	0.0739035	0.0615342	0.101511	0.225233	0.148508	0.126066	0.621337	0.645	0.417591	0.108431	0.114241	0.246404
PG(14:1/18:2)	0.0105393	0.0080975	0.0158212	0.0543583	0.0642965	0.0886341	0.0192686	0.00999938	0.0285534	0.026031	0.0178715	0.0365455	0.0571306	0.104344	0.0321189	0.0178445	0.018069	0.00822632
PG(14:1/18:3)	0.00430327	0.0148352	0.00491574	0.0422047	0.0516409	0.100821	0.0419025	0.0295565	0.0659827	0.161967	0.0963345	0.0621688	0.0174139	0.0176653	0.00768819	0.0129484	0.0106673	0.00909399
PG(14:1/20:0)	0.00154423			0.021615	0.0640351	0.0998676	0.0136589	0.0143667	0.030899	0.0388532	0.0901553	0.0694722		0.0260045	0.0171573
PG(14:1/20:1)	0.0221697	0.0138234	0.0177465	0.0327846	0.04069	0.133386	0.0196395	0.0310768	0.0207936	0.0279084	0.128231	0.0197661	0.0160894	0.0194474	0.0153049	0.0290608	0.0186672	0.0140318
PG(14:1/20:2)	0.0132372	0.0331424	0.00916784	0.0240085		0.0380377	0.0244174	0.00808326	0.0316882	0.0727003	0.0179061	0.149373	0.0264099	0.0328282	0.0547589	0.0287031	0.0132817	0.0145778
PG(14:1/20:3)	0.0301632	0.0261651	0.0997282	0.151384	0.121596	0.115601	0.0775148	0.0334719	0.0196196	0.0801656	0.0252158	0.0598979	0.0676466	0.0216311	0.034348	0.0510856	0.0321585	0.0137463
PG(14:1/20:4)	0.0170401	0.0261088	0.052632	0.0586035	0.0363513	0.0519541	0.0213123	0.0190787	0.0374602	0.0287712	0.202789	0.184778	0.0813584	0.0933075	0.0750558	0.0289768	0.0699568	0.111051
PG(14:1/20:5)	0.00703553	0.005778	0.00834886	0.0116011	0.0321964	0.0915045	0.0135406	0.00715737	0.0407709	0.0697337	0.0442133	0.126368	0.0241144	0.0327399	0.0133378	0.00296067	0.00732268	0.0295674
PG(14:1/22:0)		0.00236541		0.0214436	0.026301	0.0410829	0.0215652	0.0195555	0.00200768	0.0579048	0.106682	0.207147		0.0097392			0.00386429	0.00373404
PG(14:1/22:1)	0.0045776	0.00536543		0.0351922	0.0336008	0.00788268	0.0137932	0.0148214	0.0163785	0.105097	0.0462517	0.024776		0.00576068		0.00524825
PG(14:1/22:2)	0.0078885	0.00584635	0.0103861	0.0415299	0.00671984	0.0532209	0.0279044	0.0155163	0.0106366	0.0421321	0.0736142	0.0707213	0.0215227	0.022134	0.0141141	0.0213449	0.00652962
PG(14:1/22:4)	0.0374341	0.0402486	0.037181	0.0457371	0.035032	0.052581	0.00981608	0.0225535	0.0181875	0.026568	0.0585155	0.091749	0.0650845	0.0971249	0.0369223	0.0114045	0.0459358	0.0415302
PG(14:1/22:6)	0.0113607	0.0275613	0.0200297	0.0195846	0.067629	0.0629391	0.0344318	0.0262594	0.0170097	0.104278	0.2005	0.105528	0.0388465	0.0421209		0.0297998	0.0191795	0.0113422
PG(16:0/16:0)	1.91971	2.11422	1.94778	2.15741	2.09025	1.94066	1.89252	1.88809	1.83922	1.89668	1.86053	1.66722	1.56858	2.23653	1.64258	1.70935	1.77131	1.9425
PG(16:0/16:1)	3.97426	4.26638	4.09557	3.93763	4.14761	4.10289	4.18148	4.18514	4.04974	3.98909	4.09388	3.97237	4.28579	3.651	3.74709	4.17175	4.06217	4.07563
PG(16:0/18:0)	0.494751	0.481672	0.570757	0.429964	0.441314	0.472657	0.321721	0.43856	0.336983	0.59215	0.323263	0.266845	0.465594	0.879497	0.204873	0.467591	0.254833	0.416678
PG(16:0/18:1)	51.0242	50.0323	52.5122	52.3548	51.7468	49.2795	53.6917	53.706	53.9597	50.8184	50.5483	49.8504	46.9939	46.3801	47.2346	49.1838	49.738	47.2505
PG(16:0/18:2)	1.14337	1.04987	1.2236	0.928664	1.46189	1.48353	1.1308	1.2034	1.00056	1.07827	1.13046	1.13646	1.24802	1.165	0.965906	1.06776	1.0314	1.01648
PG(16:0/18:3)	0.0734499	0.0605104	0.0668899	0.0375624	0.0999414	0.0479609	0.0272971	0.0708839	0.0532346	0.0677829	0.189592	0.168103	0.0554974	0.205596	0.180522	0.0555145	0.116104	0.0520672
PG(16:0/20:0)	0.00824654	0.0127818	0.0222758		0.0219966	0.0450595	0.0114705	0.0152153			0.0235772		0.0332651			0.0402396		0.018795
PG(16:0/20:1)	0.276109	0.275114	0.250544	0.278127	0.284698	0.238434	0.283006	0.315871	0.355511	0.315271	0.203024	0.266458	0.262009	0.296214	0.252865	0.248598	0.238084	0.284793
PG(16:0/20:2)	0.397231	0.446425	0.418468	0.543695	0.556597	0.629715	0.489561	0.44475	0.44217	0.478539	0.503162	0.50457	0.220498	0.572377	0.483286	0.500869	0.482645	0.512601
PG(16:0/20:3)	0.352739	0.368374	0.320591	0.352989	0.514038	0.366141	0.338298	0.380999	0.334747	0.44199	0.35093	0.356043	0.452201	0.319076	0.309386	0.403113	0.332726	0.371581
PG(16:0/20:4)	0.474591	0.576978	0.541454	0.452796	0.465475	0.45487	0.49172	0.506272	0.551174	0.461567	0.453785	0.45735	0.6009	0.665549	0.645145	0.509396	0.470361	0.570168
PG(16:0/20:5)	0.0429804	0.0549092	0.0546341	0.113452	0.103244	0.055963	0.0766333	0.0397426	0.0772058	0.0344115	0.047165	0.0744519	0.109892	0.0702855	0.0962515	0.0693325	0.0652139	0.0789251
PG(16:0/22:0)	0.0309929	0.0419066	0.124009	0.0293101	0.0307794	0.0506636	0.067544	0.0146842	0.00361833	0.017459	0.0299801	0.0138721	0.0494282	0.177274	0.0922049	0.119489	0.0911849	0.0717618
PG(16:0/22:1)	0.0525641	0.0424212	0.040139	0.0342831	0.013971	0.0376182	0.0175206	0.0172042	0.00645629	0.0472121		0.0401383	0.0642407	0.0802902	0.0824278	0.0421595	0.012054	0.0558318
PG(16:0/22:2)	0.0345636	0.0368228	0.0944864	0.0323456			0.0289477	0.0218327		0.0397538	0.0186616	0.0462184	0.0602169		0.0724497	0.033264	0.0772184	0.0437723
PG(16:0/22:4)	0.0762026	0.0900053	0.0904231	0.125878	0.064692	0.0405993	0.105458	0.020347			0.0482469	0.0281903				0.104209	0.128992
PG(16:0/22:6)	0.065666	0.082905	0.0369624	0.0502558	0.0674097	0.0879937	0.0484275	0.0795463	0.0683323	0.0397361	0.129245	0.0602571	0.117598	0.0880892	0.0775322	0.107222	0.0970108	0.11473
PG(16:1/16:1)	1.02552	1.08118	1.11093	0.967076	0.99392	1.11615	1.09382	1.02847	1.14354	1.14975	1.20299	1.14907	1.41491	1.23144	1.43305	1.28566	1.29179	1.23654
PG(16:1/18:0)	1.41587	1.30251	1.09899	1.1983	1.1127	1.11334	1.40584	1.30406	1.26374	1.30637	1.25423	1.15381	1.26342	1.34109	1.31864	1.24627	1.10919	1.09604
PG(16:1/18:1)	8.75454	9.65791	8.91346	8.52045	8.34815	9.03562	9.16577	8.83883	8.70276	8.38312	8.32542	9.04759	9.25288	9.12657	9.98751	9.69947	9.72969	9.80272
PG(16:1/18:2)	0.410572	0.507386	0.389044	0.542687	0.386837	0.568792	0.408509	0.429872	0.43295	0.412953	0.446122	0.549844	0.697881	0.577293	0.680938	0.61591	0.49124	0.678866
PG(16:1/18:3)		0.0235673		0.125475	0.109589	0.295518	0.0391557	0.158639	0.0713327	0.15278	0.0725533	0.145839	0.248584	0.0996606	0.109025	0.0505925
PG(16:1/20:0)	0.0328499	0.0214004		0.0516289	0.0299787	0.0734545			0.0254196	0.0120059	0.0435049	0.0490473	0.0300817	0.0493023		0.0183151	0.030848
PG(16:1/20:1)	0.154053	0.048979	0.0932126	0.0673679	0.055849	0.104909	0.0652356	0.0594263	0.0434401	0.090033	0.0600693	0.070965	0.0907043	0.082136	0.224763	0.0963519	0.0730082	0.0973275
PG(16:1/20:2)	0.268296	0.191591	0.119543	0.144734	0.153841	0.126788	0.120642	0.163172	0.133971	0.131749	0.132084	0.1329	0.194009	0.185933	0.196137	0.232367	0.235398	0.266414
PG(16:1/20:3)	0.248219	0.122787	0.136373	0.0972392	0.193092	0.155915	0.151533	0.161931	0.188808	0.0929518	0.26585	0.271673	0.224843	0.336988	0.620932	0.238946	0.224259	0.245867
PG(16:1/20:4)	0.165863	0.154853	0.186845	0.165856	0.138561	0.159239	0.197999	0.0964431	0.127498	0.139804	0.0751207	0.0845138	0.507332	0.330965	0.463209	0.0885138	0.135277	0.208044
PG(16:1/20:5)	0.0358095	0.0159724	0.0122049	0.0705257	0.0328779	0.0545098	0.0428289	0.022176	0.0509963	0.0939674	0.0445409	0.0474893	0.057311	0.0652361	0.0629768	0.0576562	0.0175017	0.0248347
PG(16:1/22:0)	0.0530846	0.0294005	0.0277839	0.0202403	0.0109067	0.0225347	0.0175316	0.0140323	0.0159185	0.0634873	0.0406187	0.0589173	0.0422109	0.0615993	0.0684221	0.000740654	0.0519463	0.0123091
PG(16:1/22:1)	0.0895997	0.0217844	0.0616229	0.05463	0.100761	0.0558445	0.0272769	0.0183326	0.048468	0.0638724	0.0321333	0.0192239	0.0978749	0.0726491	0.129384	0.0467287	0.0890183	0.0354603
PG(16:1/22:2)	0.0427073	0.0202265	0.101642	0.109905	0.0818594	0.0526893		0.0137263	0.0130577	0.0629353	0.0392193	0.0387796				0.0632444	0.0298181	0.0413297
PG(16:1/22:4)		0.074948	0.10079	0.0497242	0.0766555	0.0709742	0.0200002	0.0656949	0.0830004	0.125947	0.0695492	0.0496568	0.222054		0.0609915	0.0253889	0.0275463	0.0592007
PG(16:1/22:6)	0.0148815	0.0433305	0.0611569	0.0557048	0.0859001	0.174526	0.0753377	0.0554703	0.0603338	0.0400725	0.0981573	0.0419119	0.117658	0.0810829	0.0313681	0.0575784	0.0366328	0.0213552
PG(18:0/18:0)		0.016417		0.014231		0.0219128	0.0430683			0.0318343
PG(18:0/18:1)	5.93161	5.79058	5.38326	5.31578	5.64853	5.8403	5.72178	5.8608	5.93813	5.40435	5.50782	5.12443	5.17269	4.98039	4.84587	5.40388	5.2974	5.8236
PG(18:0/18:2)	0.410665	0.35911	0.478876	0.397555	0.524364	0.438501	0.364812	0.47456	0.450698	0.365418	0.460347	0.386055	0.500933	0.559545	0.502697	0.455309	0.433258	0.445915
PG(18:0/18:3)	0.087711	0.0349017	0.0450347	0.0699673	0.0355286	0.145294	0.0607867	0.10143	0.0374636	0.111763	0.0871515	0.121261	0.0964187	0.11186		0.0350917	0.0646712	0.0711598
PG(18:0/20:0)	0.0774874	0.0145792		0.0864362	0.124522		0.0396159	0.0840313	0.0209876	0.188181	0.0969001		0.0453256		0.0999554	0.0456024	0.11897	0.0738391
PG(18:0/20:1)	0.0422783	0.0970245	0.0335329	0.0592076	0.0301521	0.0423062	0.0618388	0.0598813	0.0165615	0.0477593	0.0750547	0.049001				0.0543288	0.0470239	0.0543084
PG(18:0/20:2)	0.312753	0.228689	0.285807	0.312709	0.344381	0.268722	0.293778	0.400798	0.369467	0.328281	0.352696	0.300323	0.339415	0.466898	0.13559	0.346886	0.277976	0.251698
PG(18:0/20:3)	0.656056	0.517521	0.510238	0.694121	0.701362	0.673446	0.647325	0.617527	0.554542	0.673554	0.464683	0.629901	0.523964	0.393815	0.737385	0.518004	0.447156	0.496781
PG(18:0/20:4)	0.310493	0.299006	0.326503	0.428265	0.369567	0.328094	0.345258	0.394197	0.33862	0.334235	0.420615	0.37023	0.31068	0.244536	0.501657	0.47043	0.35307	0.346265
PG(18:0/20:5)	0.123553	0.0947498	0.10274	0.147069	0.0793538	0.164346	0.0379255	0.0837385	0.0500756	0.101152	0.0240544	0.228293	0.112521	0.0713613	0.0856347	0.108306	0.0524515	0.0432797
PG(18:0/22:0)	0.0165866	0.0234922	0.0362633	0.0463045	0.0688546	0.0595435	0.0217615	0.0427755	0.0432006	0.0875742	0.0325708	0.0398322	0.251884	0.166651	0.21281	0.0830053		0.0229516
PG(18:0/22:1)				0.0176993	0.0222322		0.0183282	0.0151805			0.0261229	0.0317944					0.020684
PG(18:0/22:2)	0.0928018	0.136047	0.0981355	0.0253459	0.0448571	0.0267406	0.0297373	0.036048	0.0623053	0.0278091	0.0446644	0.00594667	0.0704274	0.23311	0.228878	0.0624886	0.0737965	0.0526539
PG(18:0/22:4)	0.621403	0.312265	0.698438	0.0960173	0.167978	0.225431	0.116638	0.171842	0.187696	0.131088	0.115418	0.0683353	0.260811	0.362152	0.526705	0.649811	0.553124	0.615499
PG(18:0/22:6)	0.180807	0.0655754	0.185689	0.0786617	0.115169	0.15398	0.108914	0.0965316	0.0900182	0.105035	0.0690232	0.15567	0.144954	0.226308	0.0969478	0.195089	0.202877	0.224199
PG(18:1/18:1)	5.40405	5.66218	5.28639	6.28523	5.79502	5.21014	6.34526	6.15834	6.0551	5.54109	5.32417	5.53242	5.60928	5.13228	5.27548	5.60313	6.15698	5.99705
PG(18:1/18:2)	1.26806	1.30561	1.18229	1.12925	1.19078	1.17297	1.01612	1.17918	1.31216	1.12083	1.13941	1.18495	1.70454	1.20442	1.63301	1.58272	1.61456	1.71918
PG(18:1/18:3)	0.161682	0.162522	0.131551	0.157043	0.265573	0.211709	0.244009	0.359453	0.107628	0.0454146	0.295842	0.45707	0.11836	0.157054		0.209246	0.162424	0.23938
PG(18:1/20:0)	0.0536896	0.0967696	0.0329815	0.0340843	0.0198576		0.0508539	0.0505735				0.086453
PG(18:1/20:1)	0.0978008	0.168952	0.10681	0.1138	0.0719949	0.0973221	0.112758	0.0740476	0.110544	0.0822324	0.0661429	0.0947837	0.218118	0.622131	0.126269	0.101814	0.16942	0.140327
PG(18:1/20:2)	0.326949	0.494091	0.294892	0.202611	0.231814	0.18685	0.305192	0.310305	0.249872	0.305758	0.220174	0.340256	0.113471	0.116032	0.276996	0.537947	0.475142	0.4901
PG(18:1/20:3)	0.464918	0.596113	0.449469	0.360821	0.366887	0.425843	0.4412	0.351626	0.440228	0.447279	0.363778	0.404799	0.369728	0.658566	0.338563	0.521563	0.613586	0.62889
PG(18:1/20:4)	0.362301	0.355191	0.487694	0.206949	0.320097	0.339459	0.273968	0.272558	0.29891	0.400406	0.219456	0.266713	0.434188	0.383896	0.298301	0.396467	0.53293	0.343328
PG(18:1/20:5)	0.100778	0.0519774	0.0457336	0.0674161	0.0444234	0.0251223	0.0279601	0.0604299	0.0399173	0.658145	0.42767	0.0783006	0.0731707	0.0236677		0.0289555	0.0264229	0.0475873
PG(18:1/22:0)	0.161727	0.19347	0.0486846	0.0946955	0.06083	0.0486238	0.164894	0.0915935	0.0894024	0.047151	0.0362195	0.127342	0.0635902	0.0500376	0.0549142	0.241896	0.141377	0.075314
PG(18:1/22:1)	0.37848	0.404224	0.32614	0.028756	0.117385	0.0976041	0.0694064	0.089236	0.0634629	0.10682	0.0967994	0.0965536	0.476389	0.421717	0.456493	0.531393	0.429921	0.44905
PG(18:1/22:2)	0.10774	0.124967	0.143084	0.030924		0.0692062	0.091203	0.0310698	0.0418695	0.0366308	0.0507709	0.0334565		0.138814	0.108041	0.223935	0.141984	0.209966
PG(18:1/22:4)	0.496308	0.329183	0.379085				0.0407817	0.0337179	0.0329594	0.0362358	0.0585285	0.0600766	0.260097	0.204261	0.17346	0.367232	0.20545	0.325913
PG(18:1/22:6)	0.100854	0.280275	0.102487	0.0525397	0.0512406	0.0581422	0.0780141	0.0696828	0.118325	0.0817841	0.0781584	0.0688699	0.114804	0.134721	0.123837	0.282821	0.380765	0.297436
PG(18:2/18:2)	0.0662116	0.0571616	0.06514	0.0396151	0.072398	0.153692	0.0602379	0.00923652	0.0372924	0.0437838	0.0570289	0.0535715	0.100171	0.0868046	0.0814263	0.0648249	0.101048	0.0941934
PG(18:2/18:3)	0.0194525	0.020773	0.0202257	0.0688668	0.0268301	0.160772	0.0726218	0.0341201	0.040035	0.0418103	0.105723	0.0279381	0.0532525	0.0717108	0.0782902	0.0212653	0.0341498	0.0442236
PG(18:2/20:0)	0.0172981	0.0146462		0.0258671	0.0826092	0.0468021	0.0133292	0.00884695	0.030934			0.0124273
PG(18:2/20:1)	0.0842272	0.0718171	0.0719364	0.0293045	0.0318448	0.0128938	0.0619335	0.0493974	0.0198846	0.0236676	0.0303283	0.0505777	0.0252133	0.141802	0.137676		0.0608867	0.0381335
PG(18:2/20:2)	0.0505828	0.0926878	0.070196	0.0488036	0.0503524	0.105651	0.0655888	0.0448872	0.0370073	0.045025	0.0341532	0.0911261	0.143869	0.115202	0.149847	0.124384	0.100116	0.0895121
PG(18:2/20:3)	0.0792105	0.12887	0.041307	0.0766908	0.0995317	0.0845469	0.0652497	0.0772563	0.108688	0.0827405	0.132217	0.0940626	0.270356	0.143165	0.189853	0.0896217	0.150643	0.12451
PG(18:2/20:4)	0.0826481	0.058657	0.0664187	0.213875	0.105694	0.0386907	0.0584481	0.11059	0.0851772	0.0550527	0.185439	0.161458	0.18639	0.239859	0.162891	0.106885	0.05348	0.118502
PG(18:2/20:5)	0.0127395	0.0182684	0.00844548	0.265958	0.417624	0.290173	0.0895786	0.00724857	0.0956154	0.00860819	0.0554599	0.0413285	0.0662239	0.0161566	0.0538132	0.0527575	0.0264124	0.0160773
PG(18:2/22:0)	0.0407113	0.0463309	0.034324	0.0383398	0.0882461	0.0469095	0.0190502	0.0614202	0.0807782	0.0152194	0.014002	0.0115516	0.0088622	0.0163087	0.0312448	0.0230656	0.00523212	0.0324407
PG(18:2/22:1)	0.00379739	0.0165164			0.0265361	0.0185427	0.0304116	0.0289805	0.0629412	0.00867297	0.0340308	0.0332488	0.0199336	0.0144887		0.0396592	0.0152751	0.0079745
PG(18:2/22:2)	0.0159693	0.00554101	0.00974371	0.0137595	0.0407697	0.0395565	0.0262212	0.0210726	0.0331001	0.0161841	0.0326863	0.0262753	0.0386743		0.0333534	0.010329	0.037581	0.0234088
PG(18:2/22:4)	0.0452543	0.0289999	0.0169394	0.0392744	0.10009	0.0268075	0.0397057	0.0223229	0.0803607	0.0188172	0.0443515	0.0424878	0.0917747	0.112494	0.0843021	0.0286545	0.0245022	0.0454418
PG(18:2/22:6)	0.0169414	0.0953632	0.0239794	0.062738	0.0394595	0.0694098	0.0266835	0.0165378	0.0791004	0.0236123	0.0575195	0.0446763	0.156733	0.137045	0.0606709	0.0829421	0.0560153	0.122533
PG(18:3/18:3)			0.00515224	0.018381	0.0166814	0.111673	0.0105367	0.00407975	0.0154861	0.0840531	0.0673691	0.0594489		0.0257344
PG(18:3/20:0)		0.0130777		0.0315617	0.0414917	0.0880687	0.0235993	0.0327203	0.0193631	0.0393386	0.021057	0.0141226
PG(18:3/20:1)	0.0335995	0.0265068	0.0106123	0.0151549	0.0189433	0.0207019	0.0271598	0.0181124	0.0212987	0.0212651	0.0267892	0.00891147	0.0252679	0.0176108	0.0297208	0.0265172	0.0210343	0.0178632
PG(18:3/20:2)	0.0311292	0.0285751	0.0176549	0.0409783	0.0428222	0.0392206	0.0306608	0.0073853	0.0164233	0.412488	0.2489	0.15783	0.0127445	0.0572322	0.0989938	0.0225529	0.0211015	0.0393191
PG(18:3/20:3)	0.0174515	0.0105574	0.0340938	0.061748	0.149876	0.0239615	0.0287723	0.0499447	0.0377085	0.616015	0.49273	0.321629	0.027951	0.0561975	0.117298	0.0213105	0.0305715	0.103829
PG(18:3/20:4)	0.0120924	0.0162129	0.0125412	0.181071	0.109719	0.281323	0.0158228	0.0476466	0.0850344	0.0704656	0.0842052	0.0577202	0.148781	0.14694	0.201444	0.0174268	0.0162346	0.0170482
PG(18:3/20:5)	0.00983718	0.00509615	0.00403428	0.0514649	0.0357659	0.062236	0.0406095	0.0139212	0.0148151	0.097061	0.0860451	0.0119692	0.0366283	0.0407797	0.00820836		0.00699574	0.00592958
PG(18:3/22:0)	0.00616758	0.0154237	0.00602702	0.0193252	0.0198644	0.0282401	0.0195419	0.0196239	0.00686528	0.0617122	0.0203101	0.00423003		0.0219775	0.0148618	0.011041	0.0205944	0.00246855
PG(18:3/22:1)		0.0112017		0.032064	0.016306	0.0481204	0.0239341	0.0309706	0.0142559	0.0059989	0.0607267	0.0277993	0.0301954			0.00541694	0.00662217
PG(18:3/22:2)	0.00819736		0.00434793	0.0551148	0.0264924	0.042761	0.0259231	0.011418	0.0205179	0.0633121	0.0470268	0.0320971	0.0325058			0.0206566	0.00710698
PG(18:3/22:4)	0.00281978	0.00323973	0.0119522	0.0290004	0.0442965	0.0652246	0.0424856	0.0486978	0.0288954	0.0207941	0.0325718	0.0441995	0.0535999	0.040996	0.0620375	0.0131829		0.019846
PG(18:3/22:6)	0.0305229	0.0328195	0.0180122	0.0099483	0.057284	0.110319	0.0279919	0.0296112	0.0154699	0.0130068	0.0286655	0.0324371	0.0244526	0.0365288	0.0362544	0.0287008	0.0211933	0.0244976
PG(20:0/20:0)	0.00231051	0.00329055	0.00300475	0.00589485	0.00350386	0.00996879	0.00543577	0.012742	0.00437051	0.00305483	0.0029713	0.0123395				0.00765172		0.00655265
PG(20:0/20:1)	0.00513357		0.00700308		0.025146	0.0100124			0.0240994							0.00857153
PG(20:0/20:2)	0.0126044	0.0133954	0.0139864	0.0773657	0.129945	0.0403808	0.0098697	0.0110832	0.0302315	0.0374558	0.0524386	0.0165842	0.00763495		0.0217052	0.0113441	0.0111721	0.0236802
PG(20:0/20:3)	0.0126549	0.00273066	0.00610555	0.0844088	0.0422235	0.0187484	0.0270726	0.0386949	0.00870953	0.0195124	0.0351107	0.0135016	0.0111481		0.00635845	0.0310243	0.0179477	0.0328034
PG(20:0/20:4)		0.0273318	0.00946136	0.0576246	0.0373034		0.00691819	0.0125435	0.0135638	0.0236189	0.00779516	0.00870774				0.0372173	0.0311689	0.0325466
PG(20:0/20:5)	0.0019024	0.0110652	0.00166712	0.02873	0.0204342	0.0600194	0.020904	0.0204598	0.0379541	0.0355134	0.0183169	0.00878367	0.0179384		0.0196214	0.00398764	0.0175873
PG(20:0/22:0)	0.00156073		0.00497145	0.0117777	0.0413054	0.0256915	0.00533636	0.0159067	0.0268304	0.0141574	0.00782936	0.014894					0.00492401
PG(20:0/22:1)		0.00893372		0.0113692	0.0121996	0.0190068	0.0144787	0.0121484	0.000984259	0.0238164	0.0140127	0.0365664						0.00378807
PG(20:0/22:2)	0.00347068		0.00246312	0.0292838	0.031708	0.0124328	0.0118245	0.0200991	0.0271449	0.00666785	0.044007	0.0336287		0.00984139			0.0174901	0.00436088
PG(20:0/22:4)		0.0136085	0.00921352	0.0139493	0.0245265	0.0333944	0.00873226	0.0102959	0.0123053	0.00956387	0.0233151
PG(20:0/22:6)	0.00999121	0.0110765	0.00154835	0.0789344	0.0505274	0.0937402	0.0105496	0.0326846	0.0124257	0.0139781	0.0224673	0.0120956			0.0100791	0.00756428	0.00519684
PG(20:1/20:1)	0.0101467	0.00565901	0.00626326	0.0115462	0.0249183	0.0188936	0.0155472	0.00539948	0.00263455	0.00695853	0.0231972	0.0068065	0.0161864	0.0192278	0.024178	0.0270039	0.0280941	0.0180872
PG(20:1/20:2)	0.03547	0.0189113	0.0331023	0.0247124	0.00737119	0.0106069	0.00949933	0.0159008	0.026811	0.0252603	0.024265	0.0383083	0.0442431	0.0974463	0.0111728	0.0387097	0.0965632	0.0792036
PG(20:1/20:3)	0.592612	0.42865	0.508399	0.0869733	0.0408658	0.169348	0.0458115	0.0439338	0.0672862	0.0224949	0.00966974	0.0781233	0.331329	0.402064	0.333702	0.448652	0.383351	0.512831
PG(20:1/20:4)	0.285743	0.212932	0.274546	0.0668429	0.0602667	0.0490678	0.0786209	0.0324128	0.040799	0.0572206	0.0995802	0.0400842	0.328832	0.383425	0.15902	0.262854	0.310649	0.424213
PG(20:1/20:5)	0.0448261	0.0393383	0.0474419	0.0711427	0.0261804	0.0386243	0.0324671	0.0257962	0.0301567	0.0229312	0.0248021	0.0629862	0.0355331	0.0896988	0.0553532	0.048356	0.0326147	0.0199814
PG(20:1/22:0)	0.0170795	0.0249151		0.0356036	0.0396369	0.015942	0.0231055	0.0181716	0.027406	0.0140573	0.020617	0.00971742	0.015336	0.0246361	0.0101631	0.00602129	0.0119746	0.00940788
PG(20:1/22:1)	0.00931348	0.0135745	0.0129548	0.0411113	0.0247309	0.0415717	0.0163234	0.00441291	0.0334284	0.0166775	0.00636399	0.0193722		0.0198245	0.0114692	0.0166744		0.0202023
PG(20:1/22:2)	0.00292075	0.0102203	0.00539423	0.0460721	0.0144438	0.0658738	0.00856402	0.0233523	0.0214681	0.0373874	0.0169615	0.0227152	0.0175289		0.0395607	0.00660887	0.00417094	0.0105956
PG(20:1/22:4)	0.0326833	0.0360349	0.0604251	0.0163921	0.0187568	0.0254156	0.0226713		0.00399148	0.0345364	0.0163815	0.0264446	0.0380457	0.0537973	0.0253655	0.0452232	0.0216665	0.0768854
PG(20:1/22:6)	0.0279193	0.0183956	0.0258253	0.0282381	0.158721	0.0326876	0.0310153	0.0183477	0.0178526	0.0322001	0.0150071	0.0178899	0.0374307	0.020583	0.0244263	0.0189571	0.0387424	0.0191274
PG(20:2/20:2)	0.0834534	0.0508097	0.0341702		0.0139527	0.0115212	0.00582398	0.0109656	0.0104178	0.020298	0.0278551	0.0107354	0.0116013		0.0461654	0.057411	0.0680536	0.0180986
PG(20:2/20:3)	0.312298	0.306472	0.206885	0.0378286	0.0260076	0.043093	0.0250298	0.0223238	0.0400285	0.0441993	0.110616	0.054575	0.208298	0.247709	0.385251	0.232536	0.211228	0.517787
PG(20:2/20:4)	0.225645	0.186348	0.120657	0.0198903	0.0118713	0.0136155	0.0709549	0.0428583	0.0807656	0.096167	0.116755	0.0569503	0.170097	0.16239	0.178023	0.0849249	0.149552	0.247104
PG(20:2/20:5)	0.0122948	0.0122191	0.0279714	0.0398804	0.0624035	0.165248	0.0260281	0.0239836	0.0228311	0.0350631	0.0431889	0.0806974			0.0483821	0.026539	0.0129071	0.0240184
PG(20:2/22:0)	0.0152256	0.00734448	0.0167309	0.0250207	0.0497237	0.0487196	0.0154613	0.0474589	0.00821587	0.0285125	0.0213618	0.117069	0.00242425	0.011644	0.0113221	0.0160642	0.0116109	0.0258439
PG(20:2/22:1)	0.00575358	0.00782335	0.00523563	0.0349186	0.0290506	0.0850082	0.0131002		0.0159946	0.0403023	0.00833094	0.084953	0.0207434			0.0210806	0.0188656	0.0106457
PG(20:2/22:2)	0.0137306	0.019992	0.0401868	0.0244221	0.0247926	0.0327572	0.0268467	0.020081	0.00937278	0.00973	0.0122552	0.0194964	0.0356815	0.0157444	0.0184058	0.0125678	0.0373823	0.00676454
PG(20:2/22:4)	0.0356498	0.0348489	0.00600378	0.0544084	0.0153885	0.053299	0.0233696	0.0365355	0.0189237	0.0700507	0.0564474	0.0116952	0.0547774	0.0746493	0.0301238	0.0323889	0.00236074	0.0217672
PG(20:2/22:6)	0.0366262	0.108187	0.089354	0.014961	0.0182554	0.0449117	0.00447969	0.0273602	0.0245218	0.0222471	0.0356857	0.0961811	0.0885675	0.0823524	0.0653846		0.0978993	0.106215
PG(20:3/20:3)	0.0540297	0.0174306	0.0181769	0.0345913	0.0175988	0.00836452	0.0624709	0.0183965	0.0132941	0.0212816	0.0167625		0.0108989	0.0493356	0.0764172	0.0338992	0.019838	0.0716344
PG(20:3/20:4)	0.0497281	0.0152681	0.00551084	0.0162485	0.0397771	0.0333922	0.031384	0.0541013	0.0264076	0.0793971	0.053619	0.0399865	0.0545707	0.0426619	0.0634225	0.0833262	0.0349337	0.031379
PG(20:3/20:5)	0.00314463	0.00426835	0.0116753	0.045051	0.0596442	0.066177	0.0573058	0.0246102	0.116152	0.0467523	0.0969641	0.0521056		0.0224629	0.0131124		0.00752957	0.012187
PG(20:3/22:0)	0.0291972	0.0119609	0.0462787	0.0598574	0.0371939	0.0729815	0.0181855	0.0405978	0.0304112	0.0234638	0.0305728	0.00792279	0.0359435	0.0081182		0.0312734	0.0199818	0.0324173
PG(20:3/22:1)		0.067921	0.00786204		0.0198304	0.0710808	0.0402677	0.0129602	0.00546463	0.0298607	0.00629685	0.039929		0.0105042	0.0200746	0.014224	0.0557236	0.0306005
PG(20:3/22:2)	0.0819323	0.03695	0.0934127	0.151622	0.0817571	0.0859033	0.0436432	0.040056	0.085203	0.0488671	0.052778	0.0360551	0.0375683	0.00867894	0.102491	0.121153	0.0951065	0.0371764
PG(20:3/22:4)	0.0608488	0.0329515	0.0245525	0.11268	0.0408437	0.176799	0.0251611	0.0404288	0.0464771	0.0438638	0.0379252	0.0191818	0.0441005		0.0268377	0.0173457	0.0131751	0.0505949
PG(20:3/22:6)	0.642791	0.481132	0.560562	0.0422672	0.109935	0.206938	0.0863265	0.0964637	0.106198	0.0252169	0.0216361	0.161287	0.237836	0.469593	0.477757	0.631434	0.476492	0.735262
PG(20:4/20:4)	0.00233957	0.00494718	0.0148449	0.00524892	0.0111239	0.0442612		0.00643418	0.0168457	0.00871849	0.0441687	0.0163007	0.0103319	0.0276569	0.00642385	0.00665198	0.0127306	0.0199811
PG(20:4/20:5)	0.00718053	0.0206802		0.0296286	0.0288261	0.175807	0.0242724	0.0545372	0.016743	0.0270369	0.043078	0.112528	0.0146827	0.00806889	0.037716	0.0273076	0.0161393	0.0045773
PG(20:4/22:0)	0.025275	0.0239251	0.0263472		0.0344583	0.0216559	0.0215067	0.0307698		0.010195	0.0359221	0.0197387	0.0142218			0.0482155	0.00931303	0.0277747
PG(20:4/22:1)	0.0141202	0.0092328	0.0115866	0.0634385	0.050327	0.0174965	0.00670553	0.00403197	0.0124822	0.0773542	0.0546839	0.0151565	0.0196885	0.0353769	0.0516241	0.0100953	0.0179422	0.0235144
PG(20:4/22:2)	0.0316008	0.0350354	0.0785344	0.0418577	0.0560134	0.0234524	0.0389561	0.0145622	0.0282959	0.0333663	0.0716301	0.0342445	0.0230176	0.10689	0.0207225	0.0292095	0.0879432	0.0630859
PG(20:4/22:4)	0.0140774	0.013155	0.0261734	0.00999363	0.0214261	0.0457237	0.0319109	0.0128325	0.0352896	0.0190935	0.0289204	0.00958658	0.0211227	0.0368481	0.0216114	0.0511811	0.0240214	0.0311853
PG(20:4/22:6)	0.387429	0.428831	0.299372	0.0742012	0.0632181	0.107417	0.0247374	0.0823628	0.0336943	0.0865888	0.0830874	0.0689976	0.278224	0.313614	0.102671	0.327924	0.334826	0.421404
PG(20:5/20:5)	0.0018105	0.00465592		0.0129233	0.00610409	0.0258351	0.00619263	0.00614694	0.00316358	0.010429	0.0183547	0.0184553		0.00827429		0.00647501		0.0044139
PG(20:5/22:0)	0.00653091		0.00428713	0.0630618	0.054166	0.0362468	0.0120711	0.0156396	0.0293444	0.0140607	0.0118871	0.00293533	0.011084	0.0170231		0.00953054
PG(20:5/22:1)				0.174175	0.019434	0.0177231	0.00988943	0.0104001	0.0137548	0.0231791	0.0373027	0.0312716		0.00697465
PG(20:5/22:2)	0.0110558	0.0130347		0.0422968	0.0546525	0.0732324	0.0278417	0.0143398	0.0190263	0.0160869	0.0270084	0.0532411					0.0088533
PG(20:5/22:4)	0.0113827		0.00660028	0.0163034	0.0170419	0.049492	0.0172533	0.00858748	0.01771	0.0475786	0.0422294	0.0410127			0.0155889	0.00637277		0.0105907
PG(20:5/22:6)	0.056991	0.0247645	0.0492167	0.035419	0.0399314	0.0258048	0.0196698	0.0170792	0.0319896	0.0272316	0.0204036	0.00607027	0.041002	0.0495421	0.0580792	0.0258902	0.0789422	0.0179578
PG(22:0/22:0)				0.0356386	0.00978767	0.0304027		0.00782539	0.0166407	0.0123795	0.0051601	0.0108864
PG(22:0/22:1)				0.0263238	0.0267296	0.0374548	0.00673064	0.00405195	0.0113312	0.0246502	0.0325127	0.015041
PG(22:0/22:2)	0.0082349	0.00703804	0.00269096	0.0179545	0.00805946	0.0524006	0.014273	0.00409204	0.0114975	0.00612123	0.00466084	0.026472
PG(22:0/22:4)		0.003159	0.00902563	0.0363596	0.0673776	0.0286121	0.00807827	0.0217315	0.00709461	0.015326	0.0301955	0.00732077			0.0165617			0.00965247
PG(22:0/22:6)	0.00439113	0.00471871		0.0155675	0.0130088	0.0199647	0.0104954	0.0168088	0.0194379	0.0163427	0.0147193	0.0332302			0.0143281
PG(22:1/22:1)			0.00614561	0.00463785		0.0132391	0.00690044	0.0144143	0.00590233	0.00968855	0.0163885	0.0161908
PG(22:1/22:2)	0.0020594			0.0185886	0.0544836	0.0427127	0.00915892	0.0310921	0.0198747	0.0266986	0.0274788	0.00903847		0.00969522
PG(22:1/22:4)	0.00924942	0.00708935	0.00752481	0.0247503	0.072195	0.0379172	0.00988802	0.0189863	0.0197389	0.0263915	0.0203733	0.0456852	0.0103959			0.00328625	0.0270185	0.00717275
PG(22:1/22:6)	0.00202755	0.0042455	0.00213824	0.0143951	0.0627798	0.0134408	0.0178047	0.00542358	0.014933	0.00778005	0.0351718	0.0663693	0.0170077		0.0115583	0.0064356		0.00731675
PG(22:2/22:2)				0.00610089	0.00615827	0.00679593	0.00843227		0.0195553	0.0159591	0.00518835	0.014321
PG(22:2/22:4)	0.00261854	0.00349249	0.00720734	0.0221271	0.0682298	0.0611145	0.0273848	0.0206349	0.0112715	0.00979982	0.0193922	0.0229611	0.015557			0.0117884		0.00594801
PG(22:2/22:6)	0.00602847	0.0129312	0.00981212	0.0321113	0.048252		0.019694	0.019026	0.00948621	0.0110585	0.0577592	0.0221834	0.0161415	0.00946721	0.0089244			0.00988328
PG(22:4/22:4)	0.00673046	0.00406662		0.0237197	0.00739216		0.0032373				0.016965	0.012708					0.0162647
PG(22:4/22:6)	0.0128808	0.0537582	0.0243397	0.0257648	0.0142984	0.0138495	0.0119461	0.00808191	0.0203292		0.0173111	0.0168	0.0361644		0.020864	0.0429571	0.0168632
PG(22:6/22:6)	0.00427232	0.0169433	0.0107479		0.0276797	0.00928918	0.00372507	0.0134705				0.0172255	0.0104773	0.00897808	0.0222821	0.0239564		0.00937162
PI(14:0/14:0)					0.00960733	0.0128845				0.0059966		0.0142623
PI(14:0/14:1)	0.00492891		0.00523909	0.0324761	0.00623032	0.0311609	0.0198296	0.00953859	0.00714669	0.0261374	0.0623229	0.0612784	0.00306092		0.00948929	0.0109393	0.00881006	0.0046099
PI(14:0/16:0)	0.00745033	0.00751584	0.00897918	0.0161081	0.00796988	0.0190482	0.00274382	0.0175266	0.00307712	0.0294006	0.0264959	0.0541442	0.0114446	0.0084898	0.0150264		0.00433142	0.00689091
PI(14:0/16:1)	0.0217555			0.00994304	0.0172521	0.0429572	0.00593726		0.00650075		0.0276624	0.0267419				0.00861096
PI(14:0/18:0)	0.0437616			0.117132	0.14744	0.100749	0.0837406	0.0716128	0.108239	0.0451453	0.0937574	0.0902123	0.075664	0.028819	0.0483953	0.0165767		0.0558567
PI(14:0/18:1)			0.0429783	0.0245476	0.0165271	0.0220299			0.029991	0.072656		0.0397618						0.0131265
PI(14:0/18:2)	0.0198361	0.01916	0.0106273	0.0362527	0.0251534	0.0440756	0.00957388	0.0226864	0.0152524	0.0356042	0.0258123	0.0498887	0.00549084			0.00845032
PI(14:0/18:3)		0.00763877	0.00517528	0.0178652	0.0404126	0.025181	0.00887036	0.00989131	0.00984868	0.0314715	0.0146603	0.059528	0.00937338		0.00955634		0.00476013
PI(14:0/20:0)	0.00668103	0.0120359		0.00917273		0.0167357	0.0131483		0.00833909	0.00317139	0.0103492	0.0184647				0.00304405
PI(14:0/20:1)				0.0100343	0.0126606	0.012207	0.0187182	0.00695621	0.00783939	0.013437	0.0167078	0.0249913					0.0119333
PI(14:0/20:2)	0.00579994		0.00271107	0.0144129	0.0407013	0.051291	0.018084		0.00211496	0.0236819	0.0151379	0.0181514		0.0088392		0.00324169		0.00226742
PI(14:0/20:3)	0.00624099	0.00439039	0.0112207	0.0355717	0.0141278	0.0786947	0.0248992	0.00699068	0.0194737	0.0231887	0.0428627	0.0395022		0.0104159	0.0142637	0.0107614		0.0112919
PI(14:0/20:4)	0.00443055			0.0176097		0.0126305	0.0123763	0.00369079	0.0074729	0.0653293	0.032274	0.0456935		0.0088699	0.0180974	0.00542638	0.00485596	0.00348977
PI(14:0/20:5)	0.00275817		0.00303823		0.0340188	0.0442872	0.00280845	0.00722466		0.030876	0.027826	0.0539839	0.00750005		0.00852733
PI(14:0/22:0)				0.0186675	0.00426448	0.0111449	0.0133099	0.00471513	0.0226248	0.0103934	0.0537693	0.0838788
PI(14:0/22:1)				0.0184458	0.0175497	0.0102442	0.010122	0.00678144	0.00806088	0.0131274	0.0181841	0.00631421		0.0143842	0.00432345
PI(14:0/22:2)		0.00527912		0.0479872	0.0286723	0.0251552	0.0165747	0.0334933	0.0281668	0.0101492	0.0216165	0.0882084	0.00585084	0.00590405				0.00344296
PI(14:0/22:4)		0.00745275		0.0174696	0.0334049	0.0104496	0.00622897	0.0161304	0.0106979	0.0194396	0.0622894	0.0517012				0.00311647	0.0125021
PI(14:0/22:6)			0.0063454	0.0230763	0.0261214	0.0210504	0.0108739	0.00605991	0.0106863	0.0223691	0.0121189	0.0652456
PI(14:1/14:1)				0.00527623						0.0127306	0.0119955		0.0199621
PI(14:1/16:0)				0.025089	0.0301999	0.0364622	0.00789686	0.00573769	0.00461091	0.0129492	0.0690258	0.0867193	0.00543628	0.00811775		0.0024051		0.00703291
PI(14:1/16:1)		0.0162294		0.00733897	0.0304178	0.0135771		0.0116658	0.0178845	0.0160394	0.015298	0.0144077						0.00606953
PI(14:1/18:0)	0.126988	0.123428	0.161244	0.205254	0.199132	0.145759	0.204707	0.164169	0.117196	0.156495	0.164556	0.156781	0.137496		0.105891	0.0818366		0.0744259
PI(14:1/18:1)	0.00825567	0.0200668	0.0291157	0.0773793	0.0727906	0.0837054	0.0307653	0.0680781	0.0198417	0.053856	0.032292	0.128781	0.0258998	0.0220544	0.0261064	0.0460883	0.0128761	0.0218634
PI(14:1/18:2)	0.0190761	0.0138059	0.00378802	0.0392869	0.00906559	0.0324434	0.0196236	0.0110498	0.0249705	0.0324844	0.0515723	0.0259503	0.0356155	0.0129737	0.0189716		0.00693949	0.0138941
PI(14:1/18:3)			0.0079099	0.015223	0.035466	0.0235419	0.00544924	0.0123908	0.0131157	0.0509596	0.0594463	0.0827524	0.00629767
PI(14:1/20:0)	0.00703399		0.00499517	0.0656028	0.013583	0.0324207	0.025558	0.0122358	0.0235682	0.0574739	0.0177836	0.0185227	0.00953834		0.0036244	0.00558431	0.0121044	0.00438548
PI(14:1/20:1)	0.0102993	0.00850885		0.0200727	0.0231861	0.0102977	0.00646801	0.018391	0.00474847	0.0177929	0.0315792	0.00641376	0.0154127	0.00983721	0.00941949
PI(14:1/20:2)	0.0209062	0.0211683		0.0351137	0.0235317	0.0368317	0.0149292	0.0281717	0.0278033	0.0287518	0.083375	0.130077	0.047536	0.0269967	0.0151743	0.0142696		0.00785726
PI(14:1/20:3)	0.00723701	0.0125476	0.0131179	0.0272896	0.0648361	0.0686549	0.0134399	0.0372685	0.012194	0.0931103	0.0260831	0.0502607	0.0262108	0.012779		0.00496606	0.00714672	0.00825551
PI(14:1/20:4)		0.0154698	0.00516618	0.0117598	0.0229941	0.0288797		0.00815094	0.0206764	0.0433417	0.060974	0.0568808		0.0119998	0.0113765	0.00248773	0.00357047
PI(14:1/20:5)	0.00436326	0.00524865	0.00508047	0.02121	0.00920447	0.0647784	0.0063279	0.0214731	0.00997816	0.0115115	0.046002	0.00564326
PI(14:1/22:0)	0.00783755	0.0142424		0.0287748	0.0167496	0.0213792	0.0134865	0.01981	0.0110497	0.0195316	0.0425197	0.0366877	0.0140107	0.00910569	0.00594701	0.00934003	0.00457346	0.0279745
PI(14:1/22:1)	0.00753864			0.0191855	0.0352093	0.00889252	0.00677525	0.0193952	0.0128873	0.0845559	0.0197882	0.0942382	0.0119947				0.0142161	0.00591031
PI(14:1/22:2)		0.0124776	0.00531058	0.0172695	0.0198241	0.0425535	0.0137994	0.0105051	0.0106521	0.0467129	0.0354149	0.0583163	0.0189662	0.00592394	0.0149483		0.0196372
PI(14:1/22:4)				0.0261569	0.0308492	0.0230813	0.0215736		0.00925033	0.0110533	0.0407125	0.0568138
PI(14:1/22:6)				0.00504763	0.00860045	0.0258159		0.0212657		0.217065	0.109852	0.0866533
PI(16:0/16:0)	0.0532545		0.0131336	0.0218812	0.0367396	0.0192887	0.0347623	0.0287831	0.0479913	0.0220355	0.0192698	0.0238073				0.0160504	0.021997	0.0166285
PI(16:0/16:1)	0.370592	0.427585	0.384953	0.270232	0.239863	0.278738	0.250403	0.254424	0.26118	0.231315	0.249965	0.237424	0.279236	0.29842	0.257617	0.213662	0.285026	0.236908
PI(16:0/18:0)			0.083921	0.252507	0.188937	0.220458	0.172733	0.120729	0.132946	0.157794	0.224633	0.273206		0.0606709	0.0770532	0.0574194	0.0667299	0.0993628
PI(16:0/18:1)	1.29449	1.31623	1.32813	1.47606	1.25833	1.30934	1.25774	1.2656	1.34076	1.16924	1.1064	1.25606	0.968091	1.11772	1.26918	1.14413	1.15436	0.95164
PI(16:0/18:2)	0.382083	0.359278	0.31842	0.260981	0.293833	0.340684	0.276994	0.350777	0.324932	0.378121	0.26681	0.361335	0.377568	0.669239	0.308566	0.369407	0.29321	0.301378
PI(16:0/18:3)	0.0730073	0.0635708	0.0969287	0.096094	0.0620542	0.0910822	0.0643199	0.0653449	0.0466991	0.136702	0.0909041	0.100846	0.0716326	0.192422	0.0606515	0.0630216	0.0820435	0.0575174
PI(16:0/20:0)	0.00615114	0.00290665		0.0293423	0.0149081	0.0128352	0.00969997	0.0105449	0.0160426	0.017286	0.0171858	0.0223912	0.0233276	0.00359039	0.0124718		0.00666507	0.00249029
PI(16:0/20:1)	0.0238647	0.0254513	0.0264846	0.0581568	0.0721795	0.0431356	0.0253054	0.0444016	0.0622718	0.0362797	0.0335197	0.0687229	0.0333556	0.0173756	0.0104569	0.0213586	0.0362277	0.0205919
PI(16:0/20:2)	0.376369	0.432355	0.507541	0.570135	0.534705	0.457658	0.438842	0.449303	0.40442	0.409372	0.40092	0.513006	0.529745	0.548955	0.447742	0.414823	0.32998	0.361624
PI(16:0/20:3)	2.13341	2.13821	2.1916	1.82636	1.58539	1.83982	1.65711	1.89703	1.75577	1.75503	1.68302	1.69429	2.24839	2.1247	1.94925	1.80056	1.96976	2.11546
PI(16:0/20:4)	1.50354	1.48589	1.43534	1.17329	1.26193	1.25368	1.14696	1.10939	1.09614	1.03763	1.01573	1.39935	1.51702	1.27202	1.26099	1.37375	1.20698	1.44245
PI(16:0/20:5)	0.203849	0.20639	0.164984	0.147583	0.231241	0.137181	0.166352	0.134429	0.150206	0.196671	0.150967	0.160137	0.173438	0.173268	0.163289	0.166902	0.186151	0.149965
PI(16:0/22:0)	0.00961863	0.0148756	0.0126669	0.0221186	0.0489231	0.0469753	0.00585007	0.00235514	0.0227789	0.0433975	0.0354694	0.0172196	0.011289	0.00369211	0.00486991	0.0137765	0.0114279	0.00656601
PI(16:0/22:1)	0.00407086			0.0638727	0.0384603	0.0234881	0.0119999	0.00981297	0.00892898	0.0485899	0.0115988	0.0352768	0.0130676	0.0222124			0.0071582
PI(16:0/22:2)	0.0244805	0.0467065	0.0243022	0.0585091	0.063013	0.0536427	0.0337272	0.0390797	0.0313886	0.0386619	0.0768475	0.0813177	0.0340792	0.0313328	0.0185385	0.0215832	0.021433	0.0212503
PI(16:0/22:4)	0.189527	0.222373	0.220017	0.243735	0.290645	0.207656	0.229715	0.162601	0.242038	0.232119	0.180037	0.198582	0.253698	0.188823	0.165473	0.210887	0.210938	0.169508
PI(16:0/22:6)	0.0841481	0.0832255	0.0997095	0.0968509	0.113583	0.0589563	0.0716254	0.0774208	0.098754	0.121374	0.0826846	0.0926289	0.0899917	0.0329314	0.1326	0.0987568	0.0923527	0.074391
PI(16:1/16:1)	0.0881932	0.0984199	0.0631104	0.0543475	0.0622625	0.0314616	0.0472703	0.0481799	0.0482686	0.0665071	0.0526121	0.0576219	0.0542097	0.0534844	0.0810953	0.0442644	0.0371483	0.0558759
PI(16:1/18:0)	0.61335	0.626923	0.521462	0.729841	0.678053	0.681899	0.620748	0.648373	0.592336	0.722634	0.716279	0.706207	0.737173	0.684359	0.587448	0.605347	0.666488	0.591815
PI(16:1/18:1)	2.62124	3.15219	2.89786	2.42211	2.52204	2.39409	2.35388	2.3125	2.3862	2.50473	2.62259	2.32393	2.63288	2.52303	2.51814	2.34096	2.61391	2.30317
PI(16:1/18:2)	0.441714	0.406834	0.362043	0.388577	0.305689	0.339064	0.356153	0.368238	0.311999	0.311849	0.261315	0.278877	0.391121	0.303585	0.340244	0.324559	0.360076	0.331384
PI(16:1/18:3)	0.0461872	0.0684078	0.0564785	0.0459848	0.0327949	0.0310629	0.00615219	0.0309934	0.0124524	0.024472	0.0624517	0.033063	0.0243204	0.0342619	0.0697204	0.0389886	0.0228064	0.0340281
PI(16:1/20:0)		0.0140429	0.00472734	0.0146323	0.028361	0.0086148	0.00690778	0.00578607	0.0141495	0.0237701	0.0216016	0.034452	0.020529	0.00331848	0.0214861	0.00695446	0.000137547	0.00418174
PI(16:1/20:1)	0.152141	0.1127	0.151371	0.107351	0.11289	0.143388	0.117475	0.137447	0.105912	0.186514	0.114986	0.154408	0.155785	0.0740901	0.124037	0.0992164	0.118722	0.119378
PI(16:1/20:2)	0.266366	0.243861	0.295327	0.263645	0.265002	0.277208	0.267949	0.318065	0.249593	0.357879	0.259458	0.349883	0.319759	0.236818	0.240286	0.297776	0.221238	0.242427
PI(16:1/20:3)	0.318155	0.415682	0.342441	0.279299	0.229689	0.362137	0.262298	0.264046	0.229161	0.263899	0.296613	0.344018	0.2288	0.377353	0.333526	0.310892	0.272048	0.324367
PI(16:1/20:4)	0.1281	0.191309	0.135727	0.222832	0.142512	0.111657	0.12729	0.13438	0.105937	0.15903	0.135703	0.166336	0.132911	0.171206	0.175141	0.193636	0.156158	0.157292
PI(16:1/20:5)	0.0315454	0.0252831	0.0277275	0.0196234	0.0125098	0.069216	0.038298	0.0301208	0.0182278	0.0285257	0.0804625	0.0676617	0.0179324	0.0380834	0.0161887	0.0188521	0.0370889	0.0242221
PI(16:1/22:0)	0.00858111	0.00638086	0.00683137	0.0162518	0.0420235	0.0403047	0.0118757	0.0184195	0.0183024	0.0337902	0.0596292	0.0423102	0.0139588	0.0325884	0.0222281	0.0136896	0.0115248	0.0151887
PI(16:1/22:1)			0.0106615	0.0301041	0.0312122	0.0410719	0.00823302	0.0102645		0.072527	0.0273495	0.0169201						0.00692978
PI(16:1/22:2)	0.0127251	0.00826459		0.0184313	0.0200749	0.0232682	0.00923951	0.0157781	0.0250629	0.0236634	0.0324214	0.0644639	0.00600265	0.0048187		0.0036981	0.0137635	0.00294141
PI(16:1/22:4)	0.0382066	0.0423928	0.0372645	0.077432	0.076391	0.11612	0.0375125	0.0417878	0.0361488	0.0787623	0.0498933	0.0771284	0.0727707	0.0354611	0.045929	0.0363627	0.0312201	0.0423663
PI(16:1/22:6)	0.0271914		0.0215874	0.0308256	0.0636064	0.0826347	0.034143	0.0343685	0.0122599	0.0250256	0.028712	0.0215359	0.0159717	0.0360701	0.0194998	0.00735734	0.0263261	0.0191395
PI(18:0/18:0)				0.0140898	0.0442844	0.0297337	0.0380218	0.0137066	0.016646	0.0190114	0.0343547			0.0737904				0.0224712
PI(18:0/18:1)	2.20295	2.47008	2.51662	2.70123	2.56749	2.6307	2.73229	2.73827	2.59614	2.62815	2.55113	2.69879	2.54894	2.67312	2.35503	2.47068	2.66255	2.51132
PI(18:0/18:2)	1.42239	1.45265	1.45171	1.6062	1.49052	1.40899	1.59054	1.61726	1.67834	1.55106	1.50308	1.42493	1.57105	1.36105	1.48128	1.51213	1.46546	1.48317
PI(18:0/18:3)	0.665659	0.575173	0.591217	0.559232	0.61211	0.584088	0.532821	0.486034	0.465206	0.572753	0.442191	0.551038	0.645648	0.681138	0.561903	0.570116	0.650407	0.589235
PI(18:0/20:0)
PI(18:0/20:1)	0.0135051			0.0116607	0.0197508	0.0501488	0.0321704		0.0169893	0.0136133		0.0307359				0.0111392
PI(18:0/20:2)	1.63655	1.98786	1.68072	2.33139	2.57897	1.92633	2.30651	2.48506	2.49371	2.15916	1.99536	2.36063	2.50845	2.33488	2.05099	2.10215	1.99288	2.14622
PI(18:0/20:3)	21.3317	19.7753	19.889	21.8286	20.8601	22.5477	23.1269	20.5511	22.8476	22.8491	23.0762	20.852	21.7359	23.5212	22.4491	23.9932	22.8449	21.1702
PI(18:0/20:4)	12.9193	12.5826	13.2972	12.9011	13.1915	13.9286	13.3618	13.0744	13.5232	12.8497	13.4665	12.782	13.1283	13.6625	13.6991	13.7716	13.6069	14.1893
PI(18:0/20:5)	1.5962	1.73356	1.87565	1.39017	1.3216	1.56139	1.30009	1.39368	1.53937	1.36749	1.38073	1.2365	1.54566	1.63034	1.50735	1.62756	1.65406	1.5456
PI(18:0/22:0)	0.016167	0.0174852	0.0318572	0.0196348	0.00526791	0.00613576	0.0111697	0.0132285	0.0141242	0.0485502	0.050923	0.0249543	0.0405457	0.0246007	0.0199562	0.0182306	0.013452	0.0114324
PI(18:0/22:1)				0.0591835		0.0406581	0.0204651	0.0127716	0.0136487			0.0198283
PI(18:0/22:2)	0.0710213	0.0736877	0.0908869	0.128185	0.156447	0.128651	0.137942	0.0926168	0.110683	0.115757	0.121649	0.12249	0.112919	0.0998596	0.141691	0.105749	0.0523276	0.119499
PI(18:0/22:4)	1.23748	1.26287	1.10186	1.28581	1.29227	1.30084	1.2352	1.4403	1.15592	1.32925	1.36005	1.27749	1.35598	1.11702	1.22695	1.22324	1.15352	1.26335
PI(18:0/22:6)	0.902983	0.897684	0.990339	0.754143	0.899149	0.711579	0.896082	0.758562	0.76043	0.936328	0.873911	0.836923	1.00404	0.884176	0.848921	0.792034	1.01277	1.00121
PI(18:1/18:1)	5.99265	6.05659	6.49098	6.27403	6.23433	5.54558	6.73365	7.20272	6.31249	6.25691	6.00639	6.71586	5.58871	5.82864	5.80346	5.943	5.49403	5.90521
PI(18:1/18:2)	2.37771	2.52448	2.31274	2.21596	2.31622	2.18945	2.27521	2.23179	2.13823	2.09916	2.10675	2.10731	2.22492	2.03986	2.06292	1.99882	2.18411	2.12206
PI(18:1/18:3)	0.343663	0.523241	0.423266	0.277021	0.318888	0.31948	0.299347	0.326924	0.32045	0.269849	0.304208	0.340138	0.313187	0.306585	0.296753	0.3114	0.342831	0.328892
PI(18:1/20:0)	0.00672475	0.0158155	0.0397941	0.0866763	0.0410162	0.031395	0.0434095	0.00299884	0.016971	0.0103073	0.0681234	0.0875543	0.036083	0.0436114	0.0661643	0.0237976	0.0278411	0.0362622
PI(18:1/20:1)	0.242139	0.162144	0.252089	0.265326	0.331113	0.260093	0.277354	0.35344	0.342134	0.283034	0.343587	0.259795	0.215915	0.269658	0.257389	0.247858	0.301429	0.342134
PI(18:1/20:2)	2.37882	3.18596	2.80343	2.88047	2.93582	2.68162	2.58962	3.18848	2.96847	2.71032	2.71159	2.82717	2.96705	2.83569	2.84116	2.6176	2.75888	2.95365
PI(18:1/20:3)	13.3992	12.6537	12.7116	11.6434	11.8555	11.3945	12.2844	13.2651	12.1631	11.5278	11.0201	11.7084	12.1319	11.6648	12.4213	12.562	12.5058	13.116
PI(18:1/20:4)	9.388	9.63481	9.34291	7.60174	7.62002	7.99736	8.22795	7.86666	8.23197	7.62081	7.93524	7.52406	8.76101	8.35263	9.48789	8.42988	8.74883	9.49748
PI(18:1/20:5)	0.793372	0.870001	0.848532	0.726898	0.578275	0.726832	0.659992	0.621409	0.766447	0.580425	0.551043	0.617163	0.651478	0.633868	0.771214	0.606004	0.787362	0.722542
PI(18:1/22:0)	0.0571915	0.0701832	0.0846284	0.0239248	0.0482547	0.0136953	0.0167441		0.0163545	0.00912314	0.0283111	0.0181699	0.0470925	0.0611511	0.0469512	0.0454739	0.0561767	0.041628
PI(18:1/22:1)	0.0257029	0.0337058	0.0245663	0.0121663	0.0528051	0.0328395	0.0224281	0.00806385	0.0124878	0.0170455	0.0259534	0.076668	0.0367974	0.0215478	0.0319532	0.0204356	0.0177966	0.021787
PI(18:1/22:2)	0.133048	0.125668	0.128173	0.113254	0.140923	0.0785241	0.130487	0.119382	0.119056	0.16234	0.139254	0.161213	0.106539	0.121986	0.133347	0.12799	0.124945	0.0959546
PI(18:1/22:4)	0.884451	1.00594	0.848216	0.882269	0.926455	0.782608	0.90951	0.980574	0.883014	0.801815	0.80225	0.887656	0.867228	0.828687	0.993252	0.793038	0.899932	0.917505
PI(18:1/22:6)	0.408757	0.377335	0.314855	0.351666	0.326808	0.297174	0.265576	0.279735	0.314633	0.30964	0.288322	0.344487	0.474663	0.398041	0.303258	0.339237	0.44853	0.335227
PI(18:2/18:2)	0.216136	0.174899	0.166782	0.218768	0.178318	0.197061	0.110369	0.191766	0.147154	0.113708	0.136265	0.210492	0.163402	0.167805	0.14218	0.140088	0.15565	0.134655
PI(18:2/18:3)	0.0275836	0.0397163	0.0469053	0.0709488	0.235427	0.0299333	0.0668039	0.0478621	0.0381942	0.087178	0.0288339	0.0770799	0.0258739	0.0487109	0.0414132	0.0367215	0.0479629	0.028779
PI(18:2/20:0)		0.0147258	0.0111271	0.0548528	0.0110742	0.0278531	0.0128436	0.0286783	0.0444711	0.0499046	0.0330374	0.0258428	0.0123675	0.00690703		0.0134872	0.00884385	0.00405981
PI(18:2/20:1)	0.065243	0.0860908	0.0593022	0.110516	0.137557	0.101998	0.0628988	0.102287	0.088103	0.121284	0.117959	0.103639	0.0754921	0.0657229	0.0505214	0.0648926	0.0707165	0.0941973
PI(18:2/20:2)	0.392253	0.280821	0.413832	0.299076	0.307176	0.311823	0.287027	0.421006	0.384337	0.343314	0.567006	0.353041	0.292308	0.364008	0.359546	0.352233	0.340911	0.374316
PI(18:2/20:3)	1.02582	1.05493	1.11015	0.928132	0.900117	0.826263	0.848296	0.99642	0.999486	1.02223	0.825263	0.842009	1.1064	0.933536	1.11637	0.970989	1.05988	1.01188
PI(18:2/20:4)	0.935163	0.773928	0.925654	0.583969	0.724858	0.614241	0.534037	0.711174	0.653224	0.685106	0.647259	0.589736	0.877476	0.750387	0.695537	0.778621	0.77544	0.727077
PI(18:2/20:5)	0.0829546	0.0621539	0.0890741	0.0951989	0.059527	0.112125	0.0504415	0.108714	0.0246757	0.0285715	0.134538	0.0967191	0.0681864	0.0455215	0.059512	0.0421272	0.0653299	0.0545371
PI(18:2/22:0)	0.0155549	0.0141052	0.0159535	0.0430131	0.0439706	0.0198146	0.00960853	0.0284562	0.00857821	0.0231201	0.0491257	0.0483012	0.0164671	0.0150687	0.00770749	0.00779519	0.009104	0.0133648
PI(18:2/22:1)	0.00378649			0.056902	0.0194369	0.0136303	0.00947991	0.0296043	0.0293029	0.0174228	0.0218168	0.0121565
PI(18:2/22:2)	0.0215737	0.0239538	0.00504198	0.120582	0.0523398	0.0208105	0.065738	0.0176687	0.0225317	0.00856717	0.0303215	0.028084	0.0254999	0.0044812	0.00809063	0.0116634	0.024393	0.0150839
PI(18:2/22:4)	0.0813498	0.090795	0.0911583	0.0672313	0.0911015	0.106527	0.125606	0.08314	0.0691402	0.103011	0.0894051	0.1711	0.106137	0.0960147	0.0956726	0.0901197	0.0895377	0.0767114
PI(18:2/22:6)	0.0223524	0.029253	0.0272049	0.0318212	0.0880836	0.0279731	0.0308049	0.0368489	0.0228616	0.0618434	0.0200343	0.0300826	0.0617175	0.0271113	0.0355823	0.0296474	0.0522417	0.0314502
PI(18:3/18:3)				0.0147266	0.00718118	0.0451123	0.00939445	0.00917204	0.00356977	0.0303136	0.0244446	0.119849	0.00860499	0.0122718	0.0117645
PI(18:3/20:0)	0.00418365		0.007675	0.0167897	0.0237138	0.0312045	0.00864517	0.00963533	0.0230768	0.0526528	0.0727425	0.0664254			0.022777	0.0050631	0.0168614	0.00780075
PI(18:3/20:1)	0.0183679	0.033254	0.0133333	0.0475318	0.0167131	0.0363526	0.023151	0.0189842	0.00952954	0.0217699	0.0543276	0.0234783	0.0149736	0.014786		0.00838195	0.00433544	0.0148143
PI(18:3/20:2)	0.0351971	0.0231252	0.0232651	0.0467762	0.0234091	0.0326039	0.0271879	0.0258692	0.0100311	0.0861079	0.050307	0.0456607	0.03778	0.0268501		0.0363566	0.0295447	0.0164876
PI(18:3/20:3)	0.0243873	0.0157993	0.0368632	0.0460689	0.0910203	0.0145208	0.0306992	0.0344778	0.0232462	0.0264258	0.0453411	0.0161508	0.0118613	0.0141902		0.0262431	0.0104452	0.0245945
PI(18:3/20:4)	0.0246567	0.019879	0.0273806	0.045843	0.0314904	0.0326343	0.0292949	0.0240129	0.0123883	0.0285569	0.0452294	0.0306277	0.025965	0.0156885	0.0279069	0.0299342	0.0389225	0.0296961
PI(18:3/20:5)	0.00674968			0.00902539	0.068401	0.0461859	0.0165282	0.0180651	0.0214635	0.036233	0.0254984	0.0196718				0.00307752
PI(18:3/22:0)				0.0450191	0.0186956	0.0220862	0.0102484	0.0205183	0.0247413	0.0341867	0.018623	0.00784606				0.00373009
PI(18:3/22:1)				0.0476359		0.0137827	0.00768049	0.00542891	0.0137821	0.0305754	0.0894737	0.0670308	0.00661787	0.00864002
PI(18:3/22:2)				0.0471154	0.0214699	0.0280373	0.0230814	0.00578931	0.0277103	0.163807	0.167764	0.218526		0.00808435		0.00443263	0.0076556
PI(18:3/22:4)	0.0121357	0.0266754	0.00389926	0.0436268	0.0245665	0.0735471	0.0118156	0.00956859		0.0235264	0.00985316	0.0392807				0.0114623		0.0069255
PI(18:3/22:6)			0.00805227	0.0477813	0.0670871	0.0496057	0.0122136	0.0194867	0.00482082	0.024787	0.00751092	0.0202411
PI(20:0/20:0)					0.0391508	0.00864877	0.00551516			0.00594173	0.00616439	0.0128592
PI(20:0/20:1)				0.0217987	0.0451198	0.0119125	0.0074966	0.0110106	0.00617214	0.0191504	0.0155868	0.0118855	0.011481	0.0140867	0.00535255	0.00236098	0.00430567	0.00279366
PI(20:0/20:2)	0.0141302	0.00903502	0.00766438	0.0636244	0.0401964	0.0592007	0.0135043	0.0420705	0.0201473	0.0306102	0.0354099	0.0165256	0.0185865	0.00328153	0.0196669	0.00732317	0.00831662	0.00439068
PI(20:0/20:3)	0.0760615	0.0835545	0.0928368	0.123084	0.242706	0.198335	0.144034	0.138304	0.162657	0.111504	0.165276	0.0768473	0.0738498	0.108968	0.138408	0.119213	0.0872477	0.0729563
PI(20:0/20:4)	0.0834185	0.0573623	0.0643457	0.0667572	0.100949	0.111203	0.100396	0.112668	0.0450502	0.0695748	0.0767489	0.0642632	0.0558108	0.0916983	0.0850072	0.0722417	0.0875115	0.0825302
PI(20:0/20:5)	0.012819	0.0152377	0.0186694	0.0287371	0.0472727	0.031453	0.036388	0.0354588	0.0381593	0.0246782	0.0196952	0.0619865	0.022931	0.0203408	0.00972824	0.0170618	0.0252551	0.0220718
PI(20:0/22:0)		0.0107703		0.00766414	0.0320199	0.030416	0.0170077	0.0193886	0.0143574	0.0232049	0.0196059	0.0171764		0.00810156	0.00754954	0.00243637		0.00347751
PI(20:0/22:1)				0.0359369	0.0233011	0.014818	0.00749721	0.00944431	0.0104151	0.0113467	0.0235733	0.0195775	0.00819171	0.0115739
PI(20:0/22:2)	0.00507493			0.0274024	0.0186188	0.0339004	0.0131157	0.0120327	0.028543	0.0293566	0.025352	0.0306041	0.0185695		0.0112374			0.00340914
PI(20:0/22:4)		0.00773768		0.0189919	0.0430762	0.0543525	0.0245387	0.0154456	0.0335741	0.0605525	0.0232638	0.0192362	0.00424477	0.0172621		0.00809064	0.00222381	0.0108487
PI(20:0/22:6)	0.00619643	0.0149172		0.00383191	0.0421501	0.026489	0.0155306	0.0203053	0.0149874	0.00307403	0.016119	0.0124985	0.00863646	0.0166189			0.00464935
PI(20:1/20:1)		0.00527725	0.00680038	0.0186249	0.00491015	0.0142463	0.00705442		0.00283103	0.0308509		0.0076788			0.00729942
PI(20:1/20:2)	0.0503457	0.0501338	0.0764356	0.108125	0.135298	0.106155	0.128658	0.130587	0.105832	0.0979119	0.0856549	0.212297	0.0688641	0.0815541	0.0979088	0.122701	0.0844416	0.0791601
PI(20:1/20:3)	0.616797	0.587384	0.549314	0.566843	0.625347	0.626525	0.646556	0.602088	0.665013	0.567596	0.561964	0.57359	0.616441	0.530051	0.613447	0.552146	0.664712	0.577953
PI(20:1/20:4)	0.549578	0.545887	0.536768	0.508362	0.557219	0.637417	0.390691	0.537961	0.583867	0.544197	0.677388	0.675497	0.495681	0.642822	0.449606	0.566357	0.530489	0.559333
PI(20:1/20:5)	0.0627801	0.0654281	0.0517391	0.0697027	0.0668349	0.0927386	0.0550337	0.0516393	0.0509664	0.0723839	0.113751	0.119092	0.0518284	0.0313305	0.0273268	0.0426026	0.0395327	0.0456456
PI(20:1/22:0)				0.0184429	0.0365492	0.0225917	0.012557		0.0175402	0.0102556	0.0132822	0.0695633		0.00624518		0.00533338
PI(20:1/22:1)		0.00680393		0.0786915	0.0259765	0.0252001	0.0103406	0.0308153	0.00851924	0.0339626	0.0133691	0.0114091		0.00907383
PI(20:1/22:2)	0.00749345	0.0183424		0.0135252	0.0189953	0.0251169	0.0279481	0.0162844	0.0278496	0.0464447	0.0112472	0.00826971	0.0134897			0.00276881	0.0046624	0.0132566
PI(20:1/22:4)	0.0285303	0.0189771	0.0269697	0.0958094	0.0194537	0.0787619	0.0471537	0.0356198	0.0317148	0.0567798	0.0697376	0.0225101	0.0416606	0.0493442	0.024935	0.0287935	0.0495663	0.013093
PI(20:1/22:6)	0.00967128			0.0174303	0.072736	0.031397	0.0136539	0.0365744	0.0245803	0.0148143	0.0453843	0.0498742	0.0210833	0.0135778	0.0239179	0.0193898	0.0143473	0.0185852
PI(20:2/20:2)	0.133458	0.102739	0.102	0.142898	0.180268	0.140918	0.162953	0.197101	0.204694	0.223591	0.187819	0.174727	0.143197	0.168376	0.172268	0.102583	0.155773	0.11197
PI(20:2/20:3)	0.92439	0.825498	0.940724	0.860504	0.849202	0.8899	0.850698	0.824796	0.812725	0.939728	0.773195	0.881573	0.901188	0.745257	0.861625	0.875839	0.882312	0.811179
PI(20:2/20:4)	0.794128	0.821559	0.826566	0.77503	0.804195	0.667152	0.727083	0.696193	0.690457	0.805792	0.736304	0.793219	0.706711	0.702335	0.810367	0.707761	0.926412	0.797785
PI(20:2/20:5)	0.0475551	0.0698198	0.0608985	0.0957735	0.0558531	0.0356396	0.0946336	0.0583808	0.0463869	0.0374458	0.0635707	0.0744797	0.055559	0.0494568	0.0790378	0.0702889	0.0474668	0.0385491
PI(20:2/22:0)	0.0179949		0.0219824	0.0323363	0.0207677	0.0170657	0.0266543	0.0284792	0.0114339	0.0372469	0.0567673	0.0332403	0.0306987	0.0153561	0.0102986	0.00584225	0.0107106	0.00409778
PI(20:2/22:1)	0.0108823	0.0108144		0.016841	0.0212789			0.0148023	0.0251029	0.103495	0.0388282	0.049863	0.0278035	0.0071026		0.00558524
PI(20:2/22:2)		0.0111257	0.00793167	0.0546529	0.00428417	0.0157113	0.0193438	0.0207033	0.0213938	0.0236271	0.0290022	0.0764027		0.0152393		0.00767358	0.00549372
PI(20:2/22:4)	0.0370856	0.0702236	0.0532786	0.0916206	0.0712688	0.0817972	0.0433862	0.0716303	0.0357502	0.0462214	0.10446	0.0501759	0.072974	0.0322445	0.0123947	0.0539755	0.0611153	0.0472019
PI(20:2/22:6)	0.025508	0.0283074	0.0309803	0.039483	0.0369084	0.0699582	0.0390065	0.0177294	0.0147086	0.065564	0.0141805	0.0479125	0.0165899	0.0258531	0.0335401	0.0199216	0.0102224	0.0191407
PI(20:3/20:3)	0.276614	0.267352	0.258497	0.191843	0.199251	0.163594	0.214955	0.16896	0.156705	0.185112	0.150153	0.201304	0.286444	0.210007	0.189473	0.277435	0.261073	0.246993
PI(20:3/20:4)	0.412021	0.522922	0.457683	0.251276	0.291725	0.295526	0.295926	0.282165	0.201354	0.269719	0.215494	0.298388	0.363377	0.344071	0.397521	0.481532	0.415905	0.380872
PI(20:3/20:5)	0.0704162	0.0447167	0.0627563	0.0702346	0.0640051	0.0621515	0.0127833	0.0147317		0.036426	0.0210438	0.0578853	0.0245232	0.0132042	0.0194542	0.0131473	0.0208742	0.0271576
PI(20:3/22:0)	0.0477952	0.0713479	0.0448185	0.0203536	0.0409677	0.0645731	0.0176661	0.0151461	0.0316587	0.0110623	0.0624515	0.0262758	0.0185609	0.0718503	0.0597111	0.0348953	0.0379643	0.0374339
PI(20:3/22:1)	0.00768297	0.00732461	0.00504041	0.0447858	0.0412966	0.0259763	0.0089151	0.00727593	0.00310396	0.00904827	0.0103999	0.059342	0.0240407	0.00894755		0.0189276	0.00964053	0.00696577
PI(20:3/22:2)	0.0222426	0.00804538		0.0405686	0.070114	0.0722636	0.0111735	0.00729592	0.0263931	0.0556781	0.121562	0.0642152	0.025231	0.0156728	0.008689	0.00770502	0.00504986	0.0038005
PI(20:3/22:4)	0.0341918	0.0384793	0.0166517	0.029136	0.118873	0.0541384	0.0370423	0.0318354	0.0272516	0.0396952	0.0602245	0.00362932	0.0144576	0.0387498	0.0234997	0.00967161	0.0263279	0.0277762
PI(20:3/22:6)	0.0166474	0.00900214	0.00592526	0.0190344	0.102342	0.037672	0.012541	0.0331275	0.0229498		0.0740278	0.0126396	0.0164385	0.0362572	0.0207255	0.0165047	0.0208186	0.0114407
PI(20:4/20:4)	0.113247	0.0672268	0.103241	0.0234924	0.0314165	0.0152065	0.0283946	0.0326561	0.0533176	0.0430783	0.0278991	0.027596	0.035622	0.0705146	0.0545676	0.0810923	0.0748625	0.0648616
PI(20:4/20:5)	0.0249464	0.0340925	0.024943	0.0231846	0.00528868	0.0170155	0.0278202	0.0176971	0.00880651	0.0106588	0.103881		0.0548237	0.0207725	0.0163707	0.0186216		0.0165223
PI(20:4/22:0)	0.0217	0.02303	0.0348965	0.00963661	0.0156948	0.0126619	0.0207746	0.00375038	0.0263546	0.012259	0.0479923	0.0402558	0.0509556	0.0343353	0.0342135	0.0199628	0.0304709	0.0249225
PI(20:4/22:1)	0.0270191	0.0135328	0.0100819	0.118628	0.0214338	0.0356093	0.0155463	0.0110802	0.0134508	0.0281094	0.0321523	0.0280564	0.0273261		0.0210857	0.0023255	0.0163324	0.0136017
PI(20:4/22:2)	0.0142365	0.0109635	0.00736335	0.0329738	0.0471957	0.0151465	0.0105845	0.0334473	0.0146978	0.0212521	0.11756	0.0516523				0.0151699	0.0122078	0.00805547
PI(20:4/22:4)	0.0168196	0.00601102	0.0279162	0.0580216	0.0298911	0.0215253	0.008409	0.0413245	0.0183176	0.0231701	0.0235552	0.00213875	0.00722728	0.0186267	0.0166853	0.0297654	0.0119968	0.0174238
PI(20:4/22:6)	0.00771095		0.0312932	0.00344842	0.0367221	0.0106625	0.0112958		0.00214332	0.0546803	0.0175536	0.0158356		0.0130589		0.0121912	0.0127827	0.0040962
PI(20:5/20:5)	0.00910408	0.0104917	0.00793631	0.0335023	0.011417		0.00202271	0.017985	0.00550497	0.0267174				0.0123112		0.0113587		0.00705043
PI(20:5/22:0)		0.0106509		0.0145734	0.0301521	0.102577	0.0073538	0.0225744	0.0117032	0.00639245	0.0317784	0.00430686	0.0164105					0.00898656
PI(20:5/22:1)	0.00440749			0.00781984	0.0338169	0.0183745	0.0147981	0.019904	0.00406465	0.00767858	0.016455	0.0207798		0.00686668
PI(20:5/22:2)		0.00837795		0.0122279	0.0415944	0.0479307	0.0314424	0.00633143	0.0174362		0.0108523	0.0306873				0.00406276	0.00985844
PI(20:5/22:4)		0.00925921		0.0105118	0.0164792	0.0228313	0.0191733	0.0191534	0.0268422	0.0273991	0.0454295	0.0690921
PI(20:5/22:6)	0.0110684			0.0332427	0.0275017	0.026321	0.0173316	0.00261267		0.0419075	0.021888	0.01431	0.00770168					0.00516413
PI(22:0/22:0)					0.00358306	0.0193474	0.00846629	0.00745238	0.00778197	0.01751	0.0201733	0.0174179	0.0207019			0.00415103
PI(22:0/22:1)			0.00540875	0.0410996	0.0555607	0.0172235	0.014308	0.00792731	0.0161427	0.019583	0.0231663	0.0262406	0.0157605					0.00354399
PI(22:0/22:2)				0.0579917	0.019585	0.00764718	0.0070395	0.0110272	0.0175899	0.0243681	0.0410692	0.0336079			0.0113783
PI(22:0/22:4)			0.0136484	0.0109638	0.0263764	0.0147424	0.0218558	0.0078602		0.00374869	0.0187355	0.0155438				0.00227116	0.00698693	0.00335787
PI(22:0/22:6)	0.00668895			0.0578126	0.0314917	0.00952999	0.0231028	0.0161333	0.0122427	0.00938229	0.0290864	0.0110374			0.00757066	0.004398	0.00528407
PI(22:1/22:1)				0.00648357	0.025425	0.0187242	0.00954297	0.00580896	0.0136289	0.0372907		0.00194046
PI(22:1/22:2)				0.0474716	0.00593364	0.0165317	0.00568382	0.0167687	0.0174937	0.0378262	0.0190605	0.0157641	0.00631898
PI(22:1/22:4)			0.0057232	0.0280897	0.0220647	0.0323803	0.00301715	0.0048822	0.0121151	0.0414513	0.0622069	0.0106941				0.00962366
PI(22:1/22:6)				0.0222644	0.0552522	0.0118192		0.014196	0.0147909	0.00823072	0.0123838	0.0289702
PI(22:2/22:2)				0.0114213		0.0217434	0.0133563	0.0127856	0.00811806	0.00833058		0.0299426
PI(22:2/22:4)				0.0187162	0.00988091		0.0205937	0.0259701	0.0117887	0.00593834	0.0582398	0.00608261
PI(22:2/22:6)				0.0303262	0.0315112	0.0335353	0.0321579	0.0205737	0.0216215	0.013549	0.0123231	0.0331253			0.011377	0.00969036
PI(22:4/22:4)	0.00278819	0.00327054		0.0146831	0.00684261	0.01048			0.00436809	0.00639664	0.00493606	0.00378864
PI(22:4/22:6)	0.00667942			0.00914804	0.0439818	0.021319	0.00847052	0.00940054	0.0152987	0.0183988	0.00542083	0.0070603
PI(22:6/22:6)					0.00711217	0.00286625	0.00835244			0.00525038	0.00875841	0.0363208						0.00361869
cholesterol	100	100	100		100			100	100	100	100	100	100	100	100	100	100	100

## Sheet: sum notation (% of class)
	1A SN	1B SN	1C SN	2A SN	2B SN	2C SN	3A SN	3B SN	3C SN	4A SN	4B SN	4C SN	5A SN	5B SN	5C SN	6A SN	6B SN	6C SN
CER(14:0)	23.3976	18.7593	20.2008	17.7553	19.925	27.6532	10.6124	17.3086	26.9715	18.4546	26.1388	20.12	60.5766	50.4036	61.3647	18.2696	16.4417	18.8746
CER(16:0)	21.3679	22.6277	22.8602	33.4058	24.4023	32.9264	54.672	38.8077	21.9853	46.7821	36.5998	43.9921	9.99086	8.5524	7.71461	21.3604	31.9603	25.9221
CER(18:0)	3.39956	4.31471	4.71084	1.49984	3.28247	2.18829	1.09958	0.883212	3.71491	1.48539	2.77087	1.52115	2.64915	1.98079	2.96558	4.2128	2.21247	2.70638
CER(20:0)	0	0.179918	0.123817	1.24045	1.8208	1.13329	0	0	0.341363	0	0	0	0	0	0	0.0857995	0.162666	0
CER(22:0)	0.712554	0.965563	1.69721	4.20405	2.31118	0.897377	0.716143	1.82015	1.07168	3.02293	1.3168	1.50006	0.788573	1.20019	0.895327	2.96746	1.20288	1.40542
CER(14:1)	0.594266	0.554494	0.507174	0	0.970116	1.16113	0.420908	0.565237	0.406467	0.696166	0.472779	1.50876	0.546734	0.86723	0.282073	0.453321	0.368483	0.41974
CER(16:1)	2.73316	2.74656	2.96078	0	0	0	0	1.87894	2.07177	2.58581	0	0	0	6.5553	0	2.44811	2.19562	2.78081
CER(18:1)	0.692991	0.892594	0.808588	1.20124	1.19349	0.689135	0.441897	0.468478	0.828963	0.817831	0.747055	1.00695	1.02173	1.38134	1.10515	0.634781	0.670348	0.710296
CER(20:1)	0.352596	0.290407	0.337602	0	0	0	0	0	0	0	0	0	0	0.566105	0	0.563158	0.804226	1.28299
CER(22:1)	4.86356	4.77228	4.91195	3.51105	4.40072	2.49731	3.12803	3.73779	4.25752	4.38034	3.46776	4.16413	3.08165	8.46227	2.85957	5.15651	4.4219	5.08191
CER(16:2)	4.11238	4.57408	3.81085	4.20755	4.47572	3.02006	3.05349	4.18286	5.07036	1.97409	2.42598	2.26945	1.96886	1.87029	1.72137	3.65817	3.63633	4.02796
CER(18:2)	0.658167	0.682371	0.798367	0.41148	0.332953	0	0.258521	0.18849	0.2396	0	0	0	0.341789	0.520888	0.480732	0.551121	0.502051	0.49774
CER(20:2)	0.397429	0.316948	0.402592	0.509794	0.510114	0.354746	0.181787	0.208563	0.529254	0	0	0	0	0.24018	0	0.223346	0.247432	0.435635
CER(22:2)	12.037	11.9503	11.2744	9.23221	10.6816	8.79252	6.76128	9.73438	11.903	5.79556	7.12687	7.55492	5.14949	5.15126	5.78879	10.7286	10.04	11.1567
CER(18:3)	0.193095	0.143375	0.215716	0	0.195184	0.176792	0.152882	0.161023	0.234928	0.452504	0.393532	0	0.328688	0.146511	0.312168	0.155286	0.207725	0.143146
CER(20:3)	0.151862	0	0	0	0.116038	0	0.147873	0.0699258	0.0805052	0	0.372893	0.524394	0	0	0	0	0	0
CER(22:3)	5.96974	4.77452	4.93625	5.13568	5.44652	2.96063	2.65859	3.93957	4.78059	3.11605	3.27738	3.13017	2.75403	2.66696	2.35075	3.3785	3.48289	4.74094
CER(20:4)	1.02473	2.17258	2.82312	1.73088	1.56005	1.01305	0.821581	0.929022	1.75402	1.20673	1.41014	1.33841	1.02522	0.737071	1.18497	2.36128	2.18637	1.92245
CER(22:4)	4.58614	6.00304	4.80984	5.9399	6.36537	4.43882	4.2204	5.1434	4.9069	3.18358	3.66192	4.03331	2.73191	2.60774	4.13936	7.76192	5.77781	3.32818
CER(20:5)	0.410749	0.393744	0.235108	0.397404	0.565832	0.738951	0.174423	0	0.28988	0.265743	0	0	0.223897	0.377065	0	0.300181	0.272206	0.276357
CER(22:5)	11.7855	12.1272	10.9907	9.21171	10.7139	8.8956	10.0712	9.42771	8.068	5.08421	9.15618	7.17865	6.37324	5.60619	6.42377	14.0319	12.731	13.513
CER(22:6)	0.559137	0.758257	0.584051	0.405717	0.730613	0.462721	0.40706	0.544865	0.493548	0.696428	0.661194	0.157573	0.447578	0.106563	0.411101	0.697771	0.475661	0.773708
Chol(0:0)	100	100	100	0	100	0	0	100	100	100	100	100	100	100	100	100	100	100
DCER(14:0)	6.47819	9.30085	8.21639	3.1506	3.25537	7.30878	9.91472	10.9125	3.40209	7.95597	14.0763	25.5026	37.3421	7.07891	47.4078	6.2819	6.56436	13.6738
DCER(16:0)	33.0688	30.7836	28.6835	13.9881	15.6859	17.0353	18.4818	27.2294	24.1157	29.4298	17.0163	25.1858	20.4619	6.3462	22.6539	32.7862	27.7927	31.9311
DCER(18:0)	0	5.1987	4.10763	3.63006	3.23596	0	0	0	0	0	0	0	0	1.40785	0	3.80151	1.07162	3.59856
DCER(20:0)	0	0	0.701268	3.60414	5.9957	2.69561	1.72123	3.63023	5.0019	0	0	0	0	1.11295	0	0.973239	0	1.68179
DCER(22:0)	3.74229	3.02479	4.92696	3.75183	2.65529	4.14426	4.27424	2.82073	3.58729	7.67303	0	0	0	0	0	2.01676	5.04055	3.10474
DCER(14:1)	0	0	0.785315	3.90931	4.52265	6.4029	3.37282	2.66588	5.01624	0	0	0	0	10.5803	0	1.02788	0	0
DCER(16:1)	0	0	0	0	0	0	0	0	0	0	0	0	0	0	0	0	0	0
DCER(18:1)	0	1.64677	1.43427	3.50357	2.35392	2.96953	2.04615	0	4.22658	0	0	0	4.13864	2.60466	5.23775	1.079	0	2.03828
DCER(20:1)	0	0.943237	0.582749	9.83337	4.72911	6.99696	4.77098	1.9189	6.17186	0	8.701	0	0	0.925017	0	0.982432	0	0
DCER(22:1)	0	0.802597	0.817184	2.51222	1.79365	1.73208	0	0	0	0	0	0	0	0	0	0.74823	0	0
DCER(16:2)	0	0	0	0	0	0	0	0	0	0	0	0	0	0	0	0	0	0
DCER(18:2)	1.17568	0.828321	0	5.63764	3.04036	8.51207	2.94399	0	0	0	0	0	0	0	0	0	0	0
DCER(20:2)	2.66744	2.16733	1.32631	3.26251	5.53017	3.89203	1.93518	2.32345	4.82675	0	0	0	0	0	0	1.75133	2.58223	1.78696
DCER(22:2)	33.2603	26.8508	26.6071	14.7732	13.2268	14.4554	29.3149	26.1343	23.0777	27.1362	23.7079	15.7142	16.1062	49.5017	17.0582	27.96	29.8871	24.1376
DCER(18:3)	0	0	0	3.72531	2.04709	0	0	0	0	0	0	0	0	0	0	0	0	0
DCER(20:3)	0.353648	0.883873	1.06585	2.11554	2.42035	4.78081	4.92962	3.53284	4.66062	7.97452	6.28813	11.888	4.74603	0.984623	0	0.41436	0.552943	0.796503
DCER(22:3)	3.81839	3.90741	3.47028	4.14352	3.03234	4.95478	4.85907	4.87768	6.25011	8.54791	7.24971	7.98061	2.98104	8.85449	0	4.58687	4.32928	4.74174
DCER(20:4)	2.19401	1.38912	1.50248	0.965217	3.3151	1.25623	1.12822	1.27805	0	3.24107	4.80247	0	0	1.15239	0	1.9216	2.24012	2.30588
DCER(22:4)	4.36123	6.06451	4.78066	1.0826	2.2612	0	2.86424	3.39751	0	0	0	0	0	4.74456	0	6.96615	7.46453	4.36334
DCER(20:5)	1.07348	0.950792	1.14687	1.09937	3.17246	1.02081	0	0	0	0	0	0	0	0	0	1.19024	0.929532	1.34684
DCER(22:5)	7.80662	5.2573	9.84514	9.35824	7.43702	11.8425	7.44288	9.27852	9.66319	8.04145	18.1582	13.7288	5.74839	4.70638	7.64234	5.51224	8.52707	4.49282
DCER(22:6)	0	0	0	5.9537	10.2896	0	0	0	0	0	0	0	8.47572	0	0	0	3.01797	0
DG(28:0)	0	0	0	1.5203	0.918496	0.976767	0	0	0	0	0	0	0	0	0	0	0	0
DG(30:0)	1.49931	0	1.39876	0.341237	0.309094	0.31409	0	0	0	0	0	0	0	0.212631	0	1.31009	0	0
DG(32:0)	0	1.83075	0	0.618521	0.546392	1.16287	0.702701	1.08218	0.881767	0	0	0	0	0.0623113	0	1.43039	2.24466	0
DG(34:0)	0	0	0	2.13006	1.98568	1.94937	2.2175	3.04896	4.13487	0	0	0	0	0.317537	0	0	0	0
DG(36:0)	0	0	2.04606	1.54042	1.31742	1.57453	1.50174	3.07494	2.18337	0	0	0	0	0.449086	0	0	0	0
DG(38:0)	0	1.76368	0	0.498495	0.345555	0.909479	0	0	0	0	0	0	0	0.372868	0	0	0	0
DG(40:0)	0	0	0	2.80159	3.32595	3.61024	1.7472	0	2.18648	1.22067	0.826765	0.527397	0	0.308156	0	0	0	0
DG(42:0)	1.02306	0	0	0	0	0	0	0	0.445731	0	0.239919	0	0	0.210815	0	0	0.990257	0
DG(44:0)	0.244007	0	0	0.368696	0.653902	0.550605	0.14496	0.582289	0.263542	0.0915648	0.115605	0.0847439	0	0.152371	0.55983	0	0	0
DG(28:1)	0	9.78754	8.08962	0	0	0	0	0	0	0	0	0	14.271	0	12.5239	0	0	13.3313
DG(30:1)	0	0	0	0	0.636704	0.659487	0	0	0	0	0	0	0	0.905362	0	0	0	0
DG(32:1)	3.20027	3.19544	3.86511	1.34827	1.06366	1.80673	1.6435	3.23996	0	40.7452	64.2144	77.8071	0	1.73271	0	5.34473	4.30247	5.39415
DG(34:1)	6.8117	8.25632	6.80056	4.86567	6.00335	4.91896	9.30482	10.3927	5.67947	0	0.460035	0	5.50918	1.30085	7.44187	8.84458	10.1051	11.7954
DG(36:1)	4.30046	0	0	3.61654	4.22434	3.55524	1.18172	0.958686	1.51339	0	0	0	0	1.10295	0	0	2.18863	0
DG(38:1)	1.10795	2.87913	1.15014	3.82674	4.29718	3.62165	1.92478	4.3886	1.33372	0	0	0	2.51827	3.94385	0	1.51339	3.21724	2.53837
DG(40:1)	0.813487	2.29026	1.25376	4.12056	4.27718	4.58861	1.00131	0.413798	2.01555	2.54196	1.33014	1.60947	0	2.1057	0	0	0	0
DG(42:1)	1.7906	0.373262	2.3993	0.272543	0.429022	0.62013	1.02406	0.302039	0.683541	0.289663	0.734971	0.543364	0.741031	0.273553	0	0.546706	1.32029	0
DG(44:1)	0	0	0	0.49355	0	0	0	0	0	0	0	0	0	0	0	0	0	0
DG(28:2)	0	0	0	0	0	0	0	0	0	0	0	0	0	0	0	0	0	0
DG(30:2)	0	0	0	0.358552	0	0.629818	0	0	0	0	1.30489	0	0	0	0	0	0	0
DG(32:2)	0	0	2.29493	2.97422	3.26433	3.33197	1.98012	0	1.99268	1.11776	0.775818	0	9.84365	1.40588	0	2.39772	0	0
DG(34:2)	2.07732	0	0	2.23009	0.959708	2.16305	2.80144	3.69596	4.84157	0	0	0	0	1.06449	4.88023	0	0	0
DG(36:2)	5.03621	5.11432	5.52329	2.50179	2.40597	2.70222	4.4617	0.729855	0.949317	1.52489	1.6252	1.0782	3.68635	4.35315	3.6272	5.27713	8.01329	7.30375
DG(38:2)	2.90981	1.14751	0	6.38148	6.59189	8.00565	9.8031	8.66826	10.1737	6.67322	5.26434	2.56061	1.80344	1.61416	4.84469	1.33602	2.37953	0
DG(40:2)	1.24536	1.36536	0.520995	0.717203	0.160441	0.192746	1.13832	1.03311	0.264377	8.38419	0.132912	1.2751	0	1.97275	0.567028	0	0	1.03956
DG(42:2)	3.0153	3.38783	1.66459	1.03662	0.437573	0.731867	0	0	0	0	0	0	3.43494	0.0943015	4.68318	2.62312	2.62977	5.00159
DG(44:2)	0	0	0	0	0.173477	0.352582	0	0	0	0	0.413004	0.132231	0.940635	0.560438	0	0	0	0
DG(30:3)	0	0	0	0	0	0	0	0	0	0	0	0	0	0	0	0	8.74855	0
DG(32:3)	0	2.20216	0	0.435465	0.289132	0.322046	0	0	0	0	0	0	0	0	0	0	0	0
DG(34:3)	0	2.48197	0	0.546876	0.590522	1.42028	0	1.71091	1.15555	0	0	0	0	0.102535	0	0	1.7398	0
DG(36:3)	3.02398	3.16606	2.01406	0.751005	0.497329	0.507829	0	0.876537	0.745458	0	0	0	1.61582	1.43485	0	2.4249	5.29914	5.04229
DG(38:3)	3.20047	0.942578	0.841358	0.342745	0.687446	0.576057	1.54847	2.64936	1.49755	3.6195	2.70239	1.26153	0	1.49183	1.21055	0	4.77935	7.48172
DG(40:3)	1.83039	2.7032	1.90824	1.25059	2.05045	1.93852	0	2.03599	1.49941	2.18914	1.29777	0.853246	1.76684	1.88486	2.73875	1.69989	0.867512	2.90471
DG(42:3)	1.0424	0.482194	0.384201	0.980482	1.21691	0.916502	2.11442	2.82598	2.052	0.160532	0.742286	0.606622	0.971182	0.281282	0	1.64154	0	1.63031
DG(44:3)	0	0	0	0	0	0	0	0	0	0	0	0	0	0	0	0	0	0
DG(32:4)	0	0	0	0.451152	0.649175	0.669256	0	0	0	0	0	0	0	0	0	0	0	0
DG(34:4)	1.97422	2.15809	1.26105	0	0.134479	0	0	0	0.785274	0	0	0.229965	0	0.269127	2.79713	0	2.14332	0
DG(36:4)	7.45158	1.6037	0.824688	5.4879	4.43474	3.4872	1.68865	0.971113	2.3504	2.71223	1.60239	1.27989	1.63987	1.12384	10.8788	0.570656	1.36872	0.677798
DG(38:4)	4.53133	1.43789	1.83869	0.740698	0.774372	0.77052	0	0.890733	0.717924	0.597426	0.45016	0	2.77651	0.738698	0	0	0	3.16182
DG(40:4)	0	0.874829	0.486788	0.0569732	0.328034	0.42235	0	0.888488	0.495446	1.20655	0.43034	0.52261	0	0.913315	2.44577	0.349489	0	0
DG(42:4)	0.968706	1.4082	1.50837	7.55674	7.65649	8.02161	7.39273	5.57798	3.68969	5.23786	1.57393	0.852287	0.846535	1.14263	0	1.98688	0	1.2509
DG(44:4)	0	0.634154	2.52503	0.325698	0.383946	0	0	0	0	0	0	0	0	21.4924	0	0	0	0
DG(34:5)	0	0	0	0	0	0	0	0	0	0	0	0	0	0.28511	0	0	0	0
DG(36:5)	8.76758	3.46259	11.5296	1.45079	1.1073	0.582448	0	3.00332	2.94502	0.584364	0	0.758294	0	1.56149	1.27979	29.6372	13.8826	1.84157
DG(38:5)	0	1.27011	1.663	2.72425	3.36566	3.27481	6.26749	4.86203	6.73539	0.84408	0.359856	0.653933	16.1249	1.50941	0	0	0	3.34708
DG(40:5)	8.21052	0	7.95325	0.938372	0.481074	0	0.713297	0	0	0	0.399315	0.141482	0	0.423804	0	0	0	0
DG(42:5)	8.89068	7.07992	9.18337	7.59899	8.27085	6.39382	5.31809	4.88927	6.18684	0.276344	0.391345	0.21832	9.76722	2.17013	10.3723	10.071	9.11601	12.4508
DG(44:5)	0	0	1.90992	0.61948	0.750783	0	0	0	0	0	0	0	0	1.49596	0	0	0	0
DG(34:6)	0	0	0	0.61297	0.718309	0	0	0	2.06216	0	0	0	0	0.620176	0	0	0	0
DG(36:6)	0	0	0	3.94478	2.97263	4.23377	9.10985	8.35931	4.30331	0	0	0.244115	0	0.519028	0	0	0	0
DG(38:6)	3.4328	6.2275	1.76451	1.20999	1.40278	1.20178	0.493973	0	1.07431	2.82133	2.22649	1.86121	2.6538	2.69241	0	3.09699	2.87904	0
DG(40:6)	2.04904	3.7028	3.46549	6.43316	7.00445	4.91373	5.16852	5.05175	3.29632	1.31768	0.902385	0	5.92009	7.84345	7.07927	2.45714	1.81125	3.96676
DG(42:6)	3.60373	2.67911	1.23626	1.24681	1.18329	0.781025	1.74781	0.827229	1.82615	0.842683	0.951197	0.175796	2.65272	1.88281	3.26857	3.18724	3.58416	4.73059
DG(44:6)	1.26866	0	0.630576	0.57458	0.141605	0.283826	0	0	0	0.393633	0.634446	0.653122	0	1.25008	1.13744	0	0	0
DG(36:7)	0	0	0	0	0	0	0	0	0	0	0	0	0	0.255132	0	0	0	0
DG(38:7)	0	0.951835	0	0.386797	0	0	0	0	0	0.91765	0.232461	0.924147	0	0.172722	0	1.67055	0	0
DG(40:7)	0	2.47048	4.35597	2.35068	2.7291	2.33409	3.13669	3.28624	1.82312	4.74552	1.75301	0.501384	5.22914	11.2003	5.71859	3.29397	3.91952	1.49688
DG(42:7)	0	2.45657	2.3749	0.150809	0.300799	0.303	1.72339	0.71215	0.792744	8.30988	4.71996	2.05182	1.1711	1.08338	0	2.62878	1.70075	0
DG(44:7)	0	1.03317	0	0.156692	0.240624	0.334704	1.2309	0.431895	0.450193	0.39151	0.299625	0	0	0.584358	0	0	0	0
DG(38:8)	0	0	0	0	0	0	0	0	0	0	0	0	0	0	0	0	0	0
DG(40:8)	1.80455	3.24133	3.33358	1.88378	2.38429	2.396	5.77817	4.20851	11.5823	0	0	0	2.00057	1.38418	1.76324	0	0	0.954454
DG(42:8)	0	1.09841	0	0.137655	0	0	0.664596	0	0	0.242982	0.242364	0	1.03347	0.431236	3.15354	0.795344	0	1.83907
DG(44:8)	0.881393	0.564092	0	0.420551	0.217	0.430187	0	0.416174	0	0	0.258819	0	1.08169	0.706443	0	0.940768	0	0.819154
DG(40:9)	0	0	0	2.61705	1.82023	2.35617	0	1.48205	1.4164	0	0	0	0	0	0	0	0	0
DG(42:9)	1.99314	0	0	0	0	0.308941	0.608589	0.778851	0	0	0	0	0	0.13835	0	0	0	0
DG(44:9)	0	1.60249	0	0	0	0	0	0	0	0	0	0	0	0.067431	1.38243	0	0	0
DG(40:10)	0	0	0	0.130252	0.116321	0.13815	0	0	0	0	0	0	0	0	0	0	0	0
DG(42:10)	0	0	0	0.511113	0.549814	1.30291	1.21347	0.960698	0.973903	0	0	0	0	0.208344	0	2.92379	0	0
DG(44:10)	0	0.673158	0	0.410984	0.222744	0.12269	0.844481	0	0	0	0.105978	0	0	1.33156	5.64589	0	0.769015	0
DG(42:11)	0	0	0	0	0	0.327107	0	0	0	0	0	0	0	0.494263	0	0	0	0
DG(44:11)	0	0	0	0	0	0	0.657421	0.692127	0	0	0.285513	0.214088	0	3.30646	0	0	0	0
DG(44:12)	0	0	0	0	0	0	0	0	0	0	0	0.377956	0	0.990623	0	0	0	0
HexCer(14:0)	0.63647	0.6167	0.568839	0.534023	0.613196	0.51995	0.69867	0.673675	0.591164	0.581673	0.617861	0.600004	1.19668	0.957859	1.01242	0.582013	0.549495	0.480632
HexCer(16:0)	53.5662	52.0637	56.4582	53.3178	59.8178	57.656	56.4706	52.8574	54.7975	55.9629	54.1396	54.9077	51.1876	47.029	53.0562	49.8262	54.4844	48.8485
HexCer(18:0)	1.89059	1.79924	2.00706	2.00953	1.59701	1.55522	1.67295	1.5728	1.73521	1.68453	1.84189	1.63605	1.62572	1.67658	1.12439	1.82047	1.23978	1.95651
HexCer(20:0)	0.928723	0.874029	0.814367	0.913894	0.782428	1.00359	0.903661	0.897267	0.760121	0.72057	0.608419	0.902019	0.922874	1.09285	0.657714	0.931484	1.01724	1.01934
HexCer(22:0)	7.97977	6.85502	7.48733	6.58325	5.81521	7.02447	6.61568	7.15022	6.43798	6.63771	6.49807	6.58505	6.58112	7.12293	5.39083	7.48338	6.51298	7.4083
HexCer(14:1)	0.0516078	0.0649142	0.0560289	0.0885321	0.0592954	0.0687981	0.0757551	0.0711366	0.0646062	0.0967773	0.0820425	0.101744	0.124507	0.144438	0.0756069	0.0693441	0.0481821	0.0550536
HexCer(16:1)	0.552861	0.624206	0.543117	0.775503	0.584376	0.680114	0.57272	0.66628	0.679165	0.635668	0.541698	0.722048	1.06883	0.98127	1.09952	0.581103	0.564925	0.539281
HexCer(18:1)	0.264498	0.239514	0.252944	0.288428	0.268111	0.293774	0.262941	0.276428	0.29069	0.303952	0.346035	0.359425	1.01566	1.02522	1.02383	0.280916	0.238296	0.248902
HexCer(20:1)	0.213533	0.181484	0.179828	0.211055	0.181637	0.272098	0.189186	0.21576	0.214591	0.190161	0.236256	0.207952	0.940597	0.684101	0.944319	0.201285	0.192339	0.201937
HexCer(22:1)	1.81689	2.03486	1.67437	1.78896	1.48042	1.54767	1.62843	1.90533	1.65903	1.74337	1.71072	1.78983	1.68016	1.96233	1.98269	2.01412	1.73017	2.04171
HexCer(16:2)	5.1616	5.17628	4.67531	6.37165	5.24468	5.33882	5.28797	5.76456	5.55515	5.31438	5.48319	5.52151	5.75239	5.78589	5.57199	5.40279	4.89788	5.61612
HexCer(18:2)	0.331986	0.416651	0.381468	0.430795	0.359695	0.421351	0.411265	0.449908	0.455157	0.467473	0.504143	0.528944	0.918509	0.965709	1.10326	0.46185	0.40587	0.453275
HexCer(20:2)	0.928125	0.87438	0.796558	0.89528	0.801767	0.913312	0.800856	0.950565	0.910798	0.888996	0.957664	0.875406	1.09885	1.22551	0.954368	0.971928	0.92267	0.90282
HexCer(22:2)	20.8497	23.0211	19.5223	21.0375	18.4648	18.2577	19.9942	21.806	21.0764	19.986	21.7527	20.2583	18.1891	18.7042	16.3376	23.8641	21.7885	24.2602
HexCer(18:3)	0.151071	0.140372	0.119903	0.148421	0.142613	0.217076	0.126562	0.157669	0.184154	0.223178	0.264585	0.219634	1.0066	0.953632	0.920753	0.14893	0.129822	0.164718
HexCer(20:3)	0.314003	0.281037	0.336796	0.0819166	0.0486362	0.0831301	0.0422514	0.0367846	0.0505495	0.120748	0.0414	0.0480138	0.532524	2.46599	1.02252	0.555364	0.523264	0.210682
HexCer(22:3)	4.00408	4.40137	3.83734	4.23654	3.46917	3.83026	3.94617	4.25173	4.28775	4.07519	4.015	4.32489	4.63415	4.46534	4.47324	4.51803	4.10181	4.68747
HexCer(20:4)	0.118942	0.0114454	0.0587608	0.0325088	0.0102695	0.0155929	0.0376465	0.0180587	0.0102995	0.0109226	0.0241975	0.0389569	0.135168	1.58542	2.00438	0	0.348012	0.546945
HexCer(22:4)	0.14998	0.20641	0.137573	0.15269	0.118928	0.132435	0.135099	0.157357	0.137906	0.134271	0.121971	0.172892	0.252297	0.209705	0.323692	0.139463	0.160852	0.206623
HexCer(20:5)	0.0365612	0.0496101	0.0528034	0.0440211	0.0570514	0.0987776	0.0663173	0.0748126	0.056925	0.0960018	0.131939	0.103493	0.439374	0.590735	0.580525	0.0597761	0.0953096	0.087035
HexCer(22:5)	0.0337054	0.0295346	0.0207237	0.029679	0.0344858	0.0425854	0.042115	0.0238529	0.0296141	0.0439416	0.0349832	0.0297479	0.238479	0.176563	0.186135	0.0515857	0.0293909	0.0376839
HexCer(22:6)	0.019125	0.0380604	0.0183424	0.0279796	0.0484143	0.0272291	0.0189276	0.022457	0.0152451	0.0816113	0.0456319	0.0663819	0.458833	0.194679	0.154007	0.0358716	0.0188006	0.026278
LPC(14:0)	0.604663	0	0.352861	3.18124	0	0	0	0	0	0	0	0	0	2.94317	0	0	0	0.955199
LPC(16:0)	3.46695	2.37838	5.62578	0	0	0	0	0	0	0	0	0	0	21.45	27.4284	11.2367	0	20.2252
LPC(18:0)	0	0	0	0	0	0	0	0	0	0	0	0	0	0	0	0	0	7.34985
LPC(20:0)	0	1.54546	0.928452	0	0	6.88512	23.2935	7.0715	0	0	0	0	0	0	2.30634	1.7882	1.19224	0.339139
LPC(22:0)	1.20242	0.770664	0.41449	9.47432	0	6.4541	0	15.829	0	0	0	8.3123	0	6.13506	0	1.64709	3.26209	0.257713
LPC(14:1)	0	0	0	0	0	0	0	0	0	0	0	0	0	0	5.60483	0	0	0.708585
LPC(16:1)	0	0	1.57962	0	0	0	0	0	0	0	0	0	0	0	0	5.26122	0	6.90569
LPC(18:1)	6.75423	4.49206	14.4791	0	0	0	0	0	0	0	0	0	0	19.0847	18.3658	20.9454	0	28.5039
LPC(20:1)	6.75708	3.89104	4.58737	0	0	1.79427	0	14.9488	0	0	0	4.03692	27.5065	0	7.75941	5.15718	10.4771	4.89967
LPC(22:1)	2.73615	2.77468	1.52675	0	0	5.73138	22.8503	15.2872	0	0	0	6.44778	15.7837	4.4048	6.26422	2.31323	3.61464	1.13342
LPC(16:2)	0.845178	0.464006	0.531834	3.91617	0	0	0	0	0	0	0	14.595	5.74131	6.42505	0	0	0	0.401811
LPC(18:2)	0	2.04818	2.80942	17.0392	0	17.9269	0	0	0	0	0	13.8967	0	4.74775	0	0	0	5.3299
LPC(20:2)	8.58286	9.74368	6.70217	3.97143	0	0	13.4839	0	0	0	0	8.01747	23.3104	6.92337	6.23002	9.9192	11.1729	4.30136
LPC(22:2)	2.11154	1.10102	1.91107	0	0	10.4205	0	13.0968	0	0	0	6.88435	0	1.72077	3.51273	2.99509	4.65619	0.47206
LPC(18:3)	0	0	0	0	0	0	0	0	0	0	0	0	0	0	0	0	0	0
LPC(20:3)	17.6545	17.484	17.7559	12.2419	0	21.3887	14.6383	6.14533	0	0	0	1.91613	0	10.5573	5.85142	9.51004	20.3372	6.27972
LPC(22:3)	11.872	9.01053	5.87888	8.51972	0	22.1162	0	0	0	0	0	9.96852	13.787	0	5.76638	10.433	11.714	3.3786
LPC(20:4)	11.4597	11.1966	10.8619	4.46724	0	0	0	0	0	0	0	3.08867	0	4.1849	3.50882	3.48587	6.9497	1.38516
LPC(22:4)	10.5279	8.09607	8.98818	5.98791	0	0	0	10.8325	0	0	0	3.95735	6.93964	7.88266	2.98368	10.9808	11.96	3.03825
LPC(20:5)	0	0	0	19.3223	0	4.24185	0	16.7888	0	0	0	8.35654	0	0	0	0	0	0
LPC(22:5)	12.1036	18.5207	10.2785	5.9155	0	0	25.7341	0	0	0	0	5.30625	6.93137	3.54049	4.41793	2.96857	12.4316	3.24748
LPC(22:6)	3.32113	6.48294	4.78764	5.96304	0	3.041	0	0	0	0	0	5.21596	0	0	0	1.35845	2.23249	0.887273
LPE(14:0)	0	0	0	0	0	0	0	0	0	0	0	0	0	0	0	0	0	0
LPE(16:0)	0	0	0.933264	0	0	0	0	0	0	0	0	0	0	0	0	0	0	3.55582
LPE(18:0)	0	0	4.22298	0	0	0	0	0	0	0	0	0	0	21.0454	16.5489	7.06303	0	14.8879
LPE(20:0)	0	0.201	0	0	0	0	0	0	0	0	0	0	0	0	0	0	0	0
LPE(22:0)	0.297151	0	0.22592	0	5.07976	0	0	0	100	0	6.34594	0	9.26334	0	0	0.560914	0	0.251015
LPE(14:1)	0	0	0	0	5.22227	0	0	0	0	0	0	0	0	0	0	0	0	0.0966197
LPE(16:1)	1.12932	0	2.63282	0	0	0	0	0	0	0	0	0	0	0	0	3.75692	0	5.60728
LPE(18:1)	0	0	13.4276	0	0	0	0	0	0	0	0	0	0	0	0	15.2729	0	20.6588
LPE(20:1)	4.8989	4.47408	2.38065	0	0	0	0	0	0	0	0	0	0	0	0	1.52548	0	1.262
LPE(22:1)	0.651045	0.867954	0.510815	0	0	0	0	0	0	0	0	0	0	0	0	0	0	0.364766
LPE(16:2)	0	0	0.357802	0	5.02486	0	0	0	0	0	0	0	0	0	0	0	0	0.252041
LPE(18:2)	0	0.688025	1.70746	0	0	0	0	0	0	0	0	0	0	0	0	1.48199	0	2.58118
LPE(20:2)	2.92594	2.71649	2.67378	0	0	0	0	0	0	0	0	0	0	0	0	3.72504	2.85642	2.17146
LPE(22:2)	2.74257	2.4422	0.975386	8.1083	0	0	0	0	0	13.7262	4.94652	0	0	0	0	1.54355	0.897636	0.516878
LPE(18:3)	0	0	0.334804	0	0	0	0	0	0	0	0	0	4.86331	4.00057	1.54155	0.584824	0.724599	0.251657
LPE(20:3)	19.3867	18.5608	12.1609	0	0	0	0	73.2482	0	15.5042	0	0	0	14.9649	14.5968	12.166	15.3627	8.30076
LPE(22:3)	21.4754	22.1577	10.061	85.4052	84.6731	100	0	0	0	70.7695	88.7075	100	44.6933	18.4569	14.3623	13.7426	30.6073	7.46289
LPE(20:4)	5.40099	5.70098	14.3681	0	0	0	0	0	0	0	0	0	0	0	0	9.25144	8.1835	11.0413
LPE(22:4)	30.1441	31.1053	12.6606	0	0	0	0	0	0	0	0	0	0	21.3297	28.3137	13.429	24.5004	6.70989
LPE(20:5)	0	0.276158	1.03353	6.48649	0	0	0	0	0	0	0	0	0	0	0	0.73503	0.431787	0.97142
LPE(22:5)	7.53133	7.2018	12.1361	0	0	0	0	0	0	0	0	0	41.1801	15.1417	24.6367	11.3798	13.2125	9.21507
LPE(22:6)	3.41657	3.60741	7.19657	0	0	0	0	26.7518	0	0	0	0	0	5.06085	0	3.78149	3.22321	3.8412
LacCer(14:0)	1.21915	1.56878	1.13989	0.232561	0.889804	0.848274	0.8383	0.883404	0.906766	1.69569	1.84587	1.34272	1.28748	1.80855	2.59778	1.76066	0	0.928028
LacCer(16:0)	66.1136	60.6759	46.2255	50.3861	49.4026	50.2248	54.7816	48.8568	53.0316	50.6384	56.1433	62.431	48.5846	64.0316	46.4322	59.5675	70.019	65.1931
LacCer(18:0)	1.46714	2.40735	1.91755	5.9375	6.64238	8.01152	6.1161	5.88418	5.2619	5.52135	4.50364	3.31612	7.77173	4.54668	7.14381	2.16338	1.47576	1.98217
LacCer(20:0)	0.711741	0.579927	0.783276	0.685246	0.696595	0.854578	0.541211	0.511006	0.711433	2.18618	1.10801	1.23944	0.373462	0.436932	0	0.96513	0.625038	0.999259
LacCer(22:0)	5.46257	5.91276	9.04611	2.60208	3.1146	1.89057	3.32895	3.70778	2.31035	3.46262	5.10252	3.28689	3.45511	2.53211	2.93384	5.95491	5.33476	6.75671
LacCer(14:1)	0.426393	0.379993	1.45071	0.506917	0.487523	1.02404	0.301706	0.266049	0.287162	0.752202	0	0.548955	0.888943	0	1.29563	0.633879	0.593455	0.303302
LacCer(16:1)	0.0859242	0.446304	0.127776	15.8002	14.9192	14.6951	17.5062	20.2155	17.2283	7.85636	6.46363	6.66294	0.566888	1.85935	0.159246	0.828918	0.723955	0.504744
LacCer(18:1)	0.520858	0.813587	1.10524	0.326562	0.84691	1.30242	0.116154	0.253734	0.450811	0.61992	0.961762	0.587796	4.27126	0.979901	3.85381	1.03596	1.30055	0.834775
LacCer(20:1)	0.996083	0.323112	0.964034	0.695103	0.599858	1.01759	0.284677	0.686398	0.423897	1.04932	0.532225	0.871514	2.83594	3.55896	2.1688	1.10696	1.37836	0.745951
LacCer(22:1)	0.284415	1.12642	0.539305	0.323601	0.14198	1.27502	0.38854	0.285983	0	1.09522	0.14807	0.796196	1.71148	0.84058	3.82392	0.784259	0.611894	0.526435
LacCer(16:2)	3.60161	3.81445	5.23202	4.91926	4.625	3.14954	2.95172	3.87696	3.6474	6.2147	6.20415	4.3457	11.0711	7.63521	15.1642	6.48216	4.9943	4.70994
LacCer(18:2)	0.497076	0.141749	1.00158	0.732771	0.948116	1.32613	0.668659	1.03603	1.20214	1.07566	0.911192	0.48179	2.92444	1.80879	0	0.681168	1.08512	1.46259
LacCer(20:2)	0.749783	0.828036	1.30898	1.38781	1.39111	1.25659	1.44838	1.62245	1.49001	1.26535	1.64561	0.672077	3.90835	2.11361	1.27968	1.33366	0.665973	1.23784
LacCer(22:2)	12.6327	14.154	19.3307	6.5681	6.6597	5.17006	6.34913	6.38475	7.06843	6.73383	7.06015	5.16639	3.87796	4.0294	6.6448	11.2893	7.80654	9.47334
LacCer(18:3)	0	0.152304	0.548281	1.71024	1.2844	1.54829	0.563244	0.859907	0.644584	1.65462	0.944124	0.921765	2.22089	1.42612	0	0.416343	0.282183	0.62235
LacCer(20:3)	0.157366	0.305151	0	0.680309	0.888327	0.711296	0.375261	0.683999	0.548698	2.05813	1.92061	1.94895	0	0	0	0.640271	0.170109	0.386556
LacCer(22:3)	4.5674	5.64606	6.8785	2.82191	3.18515	1.80025	1.79989	1.86984	2.45153	3.22722	1.84337	1.86239	1.79586	1.90036	4.62677	3.62526	2.32812	2.62088
LacCer(20:4)	0	0	0.324998	0.804969	0.454375	0.316817	0	0	0.281251	1.3578	0.828222	1.39484	0	0	0	0	0	0.51468
LacCer(22:4)	0.28311	0.260601	0.819385	1.17251	0.89105	1.01794	0.662108	0.995078	1.02731	0.472717	0.586285	0.705341	0	0	1.87548	0.524575	0.604877	0.197335
LacCer(20:5)	0	0	0.439985	0.453086	0.610145	1.29878	0.416176	0.462969	0.37728	0	0.543948	0.727037	0	0	0	0.205761	0	0
LacCer(22:5)	0.223046	0.463497	0.816167	0.33149	0.668673	0.728256	0.561966	0.657147	0.310774	0.472599	0.70328	0.690157	2.45451	0.491902	0	0	0	0
LacCer(22:6)	0	0	0	0.921658	0.652553	0.532091	0	0	0.338392	0.59008	0	0	0	0	0	0	0	0
PC(28:0)	0.281156	0.289352	0.291519	0.341589	0.146587	0.339121	0.0957742	0.187858	0.182094	0.183702	0.218326	0.169477	0.200913	0.181075	0.226463	0.308161	0.224898	0.248774
PC(30:0)	5.40716	5.31386	5.11792	2.49911	2.41163	2.32876	2.6501	3.4492	2.81973	3.65269	3.00596	2.6916	3.66207	3.53707	3.23388	4.59049	5.03397	4.73362
PC(32:0)	12.5271	11.5984	14.0084	8.34356	9.43334	9.21682	10.7561	11.0111	9.94431	11.2299	11.272	12.2138	8.28845	8.7399	8.29495	12.5786	11.5258	12.2488
PC(34:0)	1.32872	1.28329	1.40413	0.895695	0.873668	1.50433	0.927403	0.947611	1.21288	0.90637	0.988746	1.07439	1.22375	1.08232	1.02421	1.35227	1.34332	1.17911
PC(36:0)	0.28881	0.386888	0.387777	0.353856	0.552233	0.316382	0.409552	0.646355	0.320068	0.335967	0.425824	0.440605	0.419665	0.43453	0.438287	0.379146	0.419108	0.498303
PC(38:0)	0.113648	0.0974579	0.104986	0.384993	0.513458	0.309646	0.355753	0.177383	0.310217	0.151826	0.163831	0.22673	0.150362	0.139101	0.159272	0.143934	0.134963	0.138926
PC(40:0)	0.00653659	0.0127411	0.0078115	0.22682	0.129084	0.198179	0.105437	0.0474741	0.114566	0.0784552	0.0416767	0.0998589	0.0286487	0.0138466	0.0242156	0.0154861	0.0141349	0.0266051
PC(42:0)	0.00133746	0	0.00144917	0.0851409	0.128211	0.0191692	0.146493	0.0424338	0.0922459	0.038086	0.0180402	0.0184114	0.005053	0	0	0	0	0
PC(44:0)	0	0.00119649	0	0.0469899	0.182802	0.0780025	0.141174	0.0397825	0.0174002	0.013491	0.0100431	0.0236355	0	0	0.00158149	0	0.00111907	0
PC(28:1)	0.0589179	0.0503475	0.0553363	0.492988	0.151215	0.183092	0.107537	0.102299	0.154031	0.0517323	0.0868547	0.110547	0.0311272	0.0292881	0.0263939	0.039342	0.0376354	0.0454893
PC(30:1)	2.55422	2.60778	2.22371	1.87742	2.42622	1.83539	1.93464	2.14462	2.22957	1.96995	2.20507	1.87293	1.63132	1.61476	1.66658	2.07042	2.11842	2.13085
PC(32:1)	20.5076	20.3093	18.8714	17.9119	18.454	17.4781	21.7792	21.1222	22.2412	20.2889	18.3166	19.3428	15.7866	15.1583	15.4383	18.0466	17.7806	17.9553
PC(34:1)	16.4184	17.0521	16.6756	8.29096	10.5141	12.196	12.5655	12.3236	11.6092	15.6402	15.9376	15.8274	18.1372	18.4282	18.35	17.3651	17.7633	17.3927
PC(36:1)	3.40641	3.48111	3.32761	2.34728	2.36158	2.46325	2.289	2.54275	2.80361	3.39725	3.27944	3.37678	3.84243	3.60453	3.91068	3.75623	3.52325	4.06395
PC(38:1)	0.276583	0.357544	0.320153	0.895214	0.813889	0.861535	0.540048	0.533183	0.687876	0.601049	0.558123	0.465639	0.41094	0.428277	0.368297	0.3679	0.367365	0.39342
PC(40:1)	0.0487426	0.0416776	0.0607448	0.524901	0.502787	0.315927	0.372493	0.413564	0.189488	0.209572	0.247091	0.209849	0.0704404	0.0638315	0.0518362	0.0520102	0.0671013	0.0470784
PC(42:1)	0	0.00494019	0.00388101	0.285281	0.427821	0.254757	0.184758	0.201363	0.16774	0.0667577	0.0782603	0.0834276	0	0.00145235	0.00312908	0.0039682	0.00315845	0.000581514
PC(44:1)	0	0	0.00113361	0.035357	0.0527488	0.111017	0.168663	0.00549575	0.0663419	0.0138575	0.00616408	0.0270236	0	0.001619	0.00248964	0.000947124	0.000764515	0
PC(28:2)	0.00360801	0.0101528	0.00832426	0.159259	0.0326489	0.0421958	0.0255494	0.0247452	0.0494138	0.123191	0.0675306	0.0506609	0.00202662	0.00432302	0.00999516	0.00383021	0.00495148	0.00238135
PC(30:2)	0.360706	0.274255	0.278966	0.416988	0.285532	0.555597	0.478684	0.49292	0.374642	0.341661	0.340392	0.262596	0.216594	0.16657	0.166337	0.273853	0.246429	0.257742
PC(32:2)	3.83706	3.96338	3.93954	3.71483	4.29014	4.15255	4.37813	5.13525	4.75227	3.49368	4.11178	3.90847	2.96975	2.82351	2.97732	3.32052	3.16546	3.21431
PC(34:2)	8.1635	8.24892	8.45577	5.11507	5.50214	6.10971	5.95828	6.61798	6.07916	7.72916	8.51977	8.03465	10.1771	10.2414	10.8439	8.79041	8.62556	8.50592
PC(36:2)	7.86352	7.85375	7.99066	4.34603	4.81888	6.06067	6.09394	5.91558	5.30451	7.92288	7.6677	7.88505	11.3707	11.9777	11.0554	8.65956	8.96972	8.4552
PC(38:2)	1.24225	1.25924	1.17339	1.4327	1.59312	1.31146	1.23323	1.0747	1.13963	1.28469	1.43288	1.20156	1.61763	1.51871	1.52328	1.22494	1.28797	1.25182
PC(40:2)	0.118544	0.0878239	0.122331	1.52129	0.593004	0.728292	0.997526	0.466653	1.00189	0.31499	0.281449	0.29996	0.156238	0.13735	0.138109	0.117897	0.105047	0.121666
PC(42:2)	0.00401194	0.00634668	0.00202394	0.264464	0.384786	0.317821	0.235178	0.24153	0.325478	0.167932	0.123554	0.0689044	0.0136431	0.00686367	0.00911251	0.00554507	0.00640808	0.00796861
PC(44:2)	0.0013354	0	0	0.434557	0.201416	0.272743	0.114823	0.0948556	0.128155	0.0353401	0.0460171	0.0430759	0.00169684	0	0	0.00187614	0.000597412	0.00317952
PC(32:3)	0.130134	0.133937	0.123332	1.29951	0.475291	0.464184	0.450582	0.411929	0.604245	0.309463	0.418727	0.27773	0.0791762	0.0735306	0.0772945	0.132226	0.119285	0.123624
PC(34:3)	1.27426	1.19516	1.25298	1.60274	1.39946	1.21004	1.62938	1.02102	1.24106	1.54298	1.56495	1.46953	1.39268	1.44574	1.45076	1.27791	1.2659	1.25661
PC(36:3)	3.09536	3.18016	3.15015	2.55663	2.76451	3.35398	2.56735	2.30478	2.69464	3.31062	3.18832	3.33335	4.13677	4.06158	4.02983	3.20999	3.34244	3.33594
PC(38:3)	1.34409	1.37212	1.35707	1.13961	1.76509	1.96389	1.41155	1.21917	1.82293	1.37947	1.6016	1.64813	1.72134	1.87072	1.95709	1.50565	1.61197	1.55109
PC(40:3)	0.20792	0.232437	0.204501	1.34281	1.47054	1.23118	0.802676	1.12643	1.0253	0.566496	0.50262	0.420627	0.295245	0.304927	0.319103	0.279738	0.269134	0.283917
PC(42:3)	0.0190102	0.0173987	0.013876	1.06509	0.645412	0.553866	0.41248	0.288173	0.504902	0.150545	0.0863861	0.112198	0.0168879	0.0196547	0.0189528	0.0126118	0.0122543	0.0135638
PC(44:3)	0	0.000983568	0.00226772	0.136361	0.117306	0.0411543	0.0488937	0.112944	0.114809	0.0473068	0.0269574	0.0278043	0.00248083	0	0	0.00194099	0.00355738	0
PC(32:4)	0.0241542	0.0151977	0.0180688	0.289416	0.220031	0.285613	0.15898	0.145323	0.143231	0.211411	0.099995	0.137959	0.0196721	0.0120572	0.0158194	0.0199466	0.021028	0.0141461
PC(34:4)	0.446091	0.47972	0.418907	1.27022	0.975873	1.13389	0.804751	0.750154	0.853869	0.542902	0.599387	0.562877	0.410761	0.382027	0.385734	0.388338	0.4005	0.381652
PC(36:4)	1.48511	1.51422	1.52625	1.67764	1.27951	1.66699	1.21905	1.30662	1.43813	1.60497	1.68435	1.55984	1.89856	2.04807	1.98714	1.64307	1.66749	1.65941
PC(38:4)	1.57556	1.57551	1.57006	3.62689	2.67307	1.54609	1.36805	1.93668	1.37154	1.62943	1.79099	1.74428	2.31085	2.2033	2.31497	1.7902	1.8581	1.78742
PC(40:4)	0.216955	0.224527	0.195634	0.880925	1.31133	1.63698	1.15414	1.15048	1.06427	0.546306	0.496742	0.432908	0.290482	0.320418	0.320286	0.240079	0.263159	0.313037
PC(42:4)	0.0240266	0.0307977	0.038438	0.631592	0.556555	0.606304	0.938191	0.524153	0.387959	0.167547	0.134735	0.208707	0.03079	0.0480259	0.0362921	0.0280967	0.0331841	0.0377072
PC(44:4)	0.00167773	0.00396481	0.00737723	0.42435	0.498493	0.149713	0.126889	0.100941	0.0968723	0.0660822	0.0625315	0.0449471	0.00462222	0.00510566	0	0.00355083	0.00228672	0.00341869
PC(34:5)	0.182782	0.187384	0.163462	0.32906	0.54727	0.423442	0.400842	0.345586	0.307917	0.19583	0.198339	0.250444	0.0772752	0.0727381	0.0746352	0.139921	0.167661	0.158127
PC(36:5)	0.543008	0.537166	0.509901	1.49112	1.62727	0.896788	0.88609	0.826972	0.96633	0.792185	0.874792	0.792165	0.60351	0.626003	0.606165	0.542921	0.571096	0.553909
PC(38:5)	1.2433	1.28088	1.40122	2.08725	1.46132	1.75267	1.27143	1.55615	1.42092	1.44493	1.66235	1.39641	1.79577	1.7647	1.90265	1.46007	1.52995	1.5291
PC(40:5)	0.487179	0.48287	0.50829	1.2042	0.915976	0.962907	0.990188	0.920849	1.22679	0.667965	0.774637	0.712464	0.732068	0.706033	0.72909	0.546897	0.656499	0.613211
PC(42:5)	0.0675593	0.0598444	0.0520151	0.958164	1.16139	0.798866	0.426159	0.705197	0.605098	0.243888	0.202225	0.211166	0.0807632	0.0686297	0.0854248	0.0484641	0.0615914	0.0755506
PC(44:5)	0.00189335	0.00293155	0.00540054	0.627529	0.169423	0.110421	0.0896962	0.163381	0.165963	0.0240885	0.04104	0.0427775	0.00811028	0.00778315	0.00913297	0.00606484	0.00537938	0.0061278
PC(34:6)	0.0120967	0.0156908	0.0175827	0.365691	0.247652	0.140869	0.0512301	0.0524711	0.188583	0.0477968	0.0772777	0.0863994	0.0094726	0.00814136	0.00645725	0.013456	0.016533	0.013989
PC(36:6)	0.152963	0.142949	0.145404	1.16493	0.910097	1.03989	0.441602	0.481684	0.448367	0.307558	0.222205	0.289965	0.146191	0.154983	0.126713	0.163089	0.164703	0.149329
PC(38:6)	0.89114	0.881989	0.744374	2.30922	1.12496	1.43135	1.43411	0.868399	0.845444	0.904607	1.1133	0.875238	1.1062	1.09982	1.17848	0.948855	0.958348	1.00992
PC(40:6)	0.551672	0.591104	0.547121	1.18312	1.43546	1.21628	0.86613	0.931172	0.707483	0.690067	0.824257	0.834258	0.82299	0.788021	0.819915	0.626696	0.688638	0.722524
PC(42:6)	0.0524386	0.0715394	0.0411255	0.706534	0.544744	0.594422	0.50296	0.35336	0.563845	0.158665	0.207388	0.289228	0.0539916	0.0616249	0.0648386	0.0532446	0.0532453	0.0483757
PC(44:6)	0.0100315	0.0057056	0.00848677	0.300061	0.258667	0.0932415	0.254766	0.126631	0.292462	0.0652176	0.0633601	0.0738344	0.0100738	0.00960563	0	0.00497853	0.00586704	0.00759787
PC(36:7)	0.0544557	0.0352737	0.0373309	0.105221	0.048337	0.172416	0.162831	0.173581	0.0781283	0.0752584	0.0842414	0.0299929	0.0121287	0.0259763	0.030698	0.0372458	0.0347797	0.0309609
PC(38:7)	0.20673	0.223376	0.19311	0.608716	1.08109	0.590439	0.47451	0.606945	0.55754	0.328333	0.318789	0.312754	0.254227	0.294409	0.250265	0.238359	0.241013	0.261123
PC(40:7)	0.498895	0.540774	0.532392	1.28056	1.21276	0.999481	0.829414	0.72003	1.2136	0.70661	0.745825	0.809464	0.744156	0.685221	0.749141	0.688478	0.714252	0.635655
PC(42:7)	0.0591052	0.0447191	0.0533008	0.867455	0.423472	0.330224	0.406262	0.286656	0.276004	0.129818	0.090193	0.122545	0.0864457	0.0710962	0.0585304	0.0637394	0.0704382	0.056626
PC(44:7)	0.00358431	0.00861533	0.00552734	0.145014	0.133524	0.112155	0.0481207	0.159998	0.11788	0.0433546	0.033358	0.018349	0	0.00708441	0.00758216	0.00345048	0.00424043	0.00957359
PC(38:8)	0.00642673	0.00420478	0.00125114	0.191523	0.316411	0.188242	0.0532408	0.119067	0.24993	0.0296034	0.0215457	0.0534074	0.0117034	0.00270339	0.00576892	0.00352588	0.00561328	0.00559309
PC(40:8)	0.0781791	0.0998768	0.0892651	0.406999	0.711062	0.700357	0.800659	0.303748	0.627014	0.215198	0.133683	0.219673	0.137328	0.123659	0.114462	0.111688	0.107265	0.115712
PC(42:8)	0.0435942	0.0499465	0.0531387	0.171862	0.311882	0.233851	0.183945	0.277377	0.228927	0.150225	0.179436	0.161587	0.0625775	0.0660736	0.0632181	0.0725056	0.0689341	0.0771336
PC(44:8)	0.009246	0.0105324	0.0137319	0.265973	0.219805	0.181612	0.168052	0.140553	0.114438	0.0456275	0.0245994	0.0266073	0.0168045	0.0188434	0.0136406	0.00959916	0.0133873	0.00969868
PC(40:9)	0.0427011	0.0195449	0.0416044	0.367741	0.145376	0.225017	0.141966	0.264825	0.21284	0.13703	0.0635991	0.0704476	0.0486491	0.0519911	0.0586657	0.0605535	0.0586582	0.0592178
PC(42:9)	0.0465322	0.051603	0.0478743	0.821581	0.353165	0.54988	0.270322	0.688386	0.361661	0.0680182	0.120893	0.113204	0.0535998	0.0528112	0.0627308	0.0448367	0.0512551	0.0565046
PC(40:10)	0.0026732	0.00660908	0	0.098678	0.0400245	0.191845	0.128964	0.053597	0.0926744	0.011297	0.0243332	0.00596996	0	0	0	0.00642602	0.00497567	0.00580742
PC(42:10)	0.0555038	0.0447637	0.0390584	0.140551	0.335731	0.231217	0.285506	0.270516	0.157549	0.0782374	0.0939421	0.0866478	0.0529999	0.0592974	0.0711863	0.048214	0.0682154	0.0542078
PC(44:10)	0.0100122	0.0052332	0.0123863	0.109707	0.0897333	0.172902	0.0773435	0.0865463	0.085732	0.0654515	0.0339251	0.0718534	0.0188976	0.0157917	0.015564	0.015154	0.0162955	0.0181973
PC(42:11)	0.0153705	0.0192324	0.0153131	0.401564	0.17231	0.22488	0.171857	0.0827347	0.1254	0.0393968	0.0467868	0.0232873	0.0184905	0.0143257	0.0261421	0.0240756	0.0101817	0.021426
PC(44:12)	0.00664123	0.00769382	0.00679499	0.101991	0.0716849	0.0299868	0.0437696	0.032365	0.0799713	0.0148618	0.0146847	0.00910154	0.0109358	0.0129593	0.0115986	0.0150533	0.00970959	0.00953625
PC-O(32:0)	33.7012	34.9463	34.3499	22.4399	23.6303	27.3754	27.5629	29.743	27.1984	32.6423	33.5062	32.6243	0	24.2128	25.1689	31.1033	31.9145	33.7761
PC-O(34:0)	1.31529	1.63326	1.53126	1.65783	1.58919	0.0652251	0.694495	0.0684785	0.756496	0.304547	0.779234	0.754883	0.748049	0.786046	0.682122	1.21571	1.23338	1.13658
PC-O(36:0)	0.0739985	0	0.0980898	1.24578	2.2835	0.281986	0.739601	0.816757	0.841879	0	0.0587723	0.817402	0.0643623	0	0.0745544	0.0676398	0.0818864	0
PC-O(38:0)	0.0316121	0.0338408	0.0153808	1.5601	2.01652	1.58971	0.572509	0.817993	0.158358	0.287627	0.215943	0.105381	0.0778543	0.0376874	0.0357389	0.0318709	0.0438397	0.0599827
PC-O(40:0)	0.0198162	0.0158159	0.0142913	0.329866	0.76128	0.857823	0.265472	0.638727	0.402851	0.322688	0.2027	0.23205	0.0189142	0	0.0100212	0.0148328	0.0208009	0.0324065
PC-O(42:0)	0	0	0	1.12073	0.131049	0.48673	0	0.714506	0.422986	0.031622	0	0	0	0	0	0	0	0
PC-O(32:1)	22.7038	22.1502	22.1989	14.5187	15.6781	17.5807	22.1111	19.9692	19.7262	20.9362	25.8901	24.492	31.0298	23.6433	22.6764	21.742	20.9945	19.5633
PC-O(34:1)	15.7396	14.7754	15.0591	13.335	13.9108	12.8723	15.6662	14.8294	14.8326	18.8535	0.0353085	15.4515	22.4634	16.0482	17.321	16.5292	16.0939	16.1569
PC-O(36:1)	5.50387	5.47122	5.44393	2.40816	5.19905	4.42385	6.3819	4.99081	1.88574	6.32198	7.46426	4.86419	8.63	6.29119	5.77262	5.66404	5.8332	5.54947
PC-O(38:1)	0.104906	0.339784	0.265854	1.16083	0.597424	1.49137	0.479365	1.94604	0.412619	0.599256	0.772355	0.074746	0.584857	0.461955	0.293742	0.478866	0.195106	0.422908
PC-O(40:1)	0.0679928	0.049903	0.046815	2.12205	1.1721	1.35862	0.266473	0.331627	0.785386	0.593283	0.58407	0.251209	0.0710419	0.0676087	0.0964269	0.0339992	0.065091	0.0441143
PC-O(42:1)	0	0	0.0221587	0.297549	0.149242	0.0956106	0.967893	0.203366	0.272467	0.0596198	0.0286936	0.0436068	0	0	0	0	0	0.0124495
PC-O(34:2)	2.27767	2.26562	2.47005	4.83546	1.23236	3.14264	3.20885	2.95009	0.238894	2.89498	3.41172	2.73341	3.8101	3.16119	2.9068	2.46071	2.23273	2.45781
PC-O(36:2)	1.67086	2.12459	2.21901	1.79869	5.05381	2.50478	3.01088	4.46185	4.48787	2.24057	3.47933	2.33179	3.50183	2.6924	2.63288	2.11255	2.57119	2.21443
PC-O(38:2)	0.887197	0.878011	0.749424	1.33875	1.12624	1.20168	0.728799	1.10598	2.32058	0.561266	1.80825	0.708061	1.31978	0.830686	1.02549	0.953897	0.82218	0.758325
PC-O(40:2)	0.13701	0.0804016	0.10767	0.650158	1.18792	1.90673	1.05693	0.389821	0.369024	0.327327	0.90101	0.301517	0.218037	0.194567	0.107572	0.152628	0.121357	0.113847
PC-O(42:2)	0	0	0.0112695	0.284727	0.308993	0.463641	0.284163	0.882085	0.436759	0.235529	0.219343	0.219762	0.0318952	0	0.0170245	0	0.00792936	0
PC-O(34:3)	0.265926	0.272866	0.32485	0.79249	1.04888	0.363848	0.783335	1.72526	0.590179	0.150575	0.535666	0.446405	0.609883	0.485745	0.329785	0.30624	0.30549	0.293818
PC-O(36:3)	4.0409	4.0258	4.18064	6.21847	2.84488	2.59681	4.7236	0.624685	4.58014	5.05949	6.70811	4.70934	7.16987	4.77125	5.22597	4.44056	4.72536	4.45832
PC-O(38:3)	0.95554	0.981239	1.13176	2.42294	1.54586	1.67091	0.829812	0.4225	2.57541	0.961046	0.037578	0.947298	1.86299	1.34201	1.25631	0	1.06167	1.03517
PC-O(40:3)	0.116911	0.128772	0.146143	1.62015	2.67879	1.62756	0.241122	0.273876	1.55986	0.176722	0.0218907	0.450469	0.0195463	0.182187	0.293952	0.0169208	0.179887	0.121777
PC-O(36:4)	3.88888	3.78104	4.52964	2.28034	3.44151	3.35332	2.52533	3.86471	4.12949	0.119114	4.60943	3.95585	8.31376	5.00045	6.00533	4.12339	4.9195	4.32091
PC-O(38:4)	2.34174	1.01897	0.0038653	5.53267	3.30364	3.51564	0.766389	3.06391	1.90442	1.31232	2.92113	0.120594	4.71083	3.73269	3.73229	2.74909	2.9007	2.82851
PC-O(40:4)	0.617642	0.555044	0.503208	1.76765	1.73317	2.68316	0.770932	0.506359	1.11675	0.505325	1.24075	0.783763	0.306475	0.321865	0.607974	0.559571	0.226989	0.553348
PC-O(42:4)	0.0632499	0.00896976	0.0626868	0.832003	1.62346	0.0747641	0.212212	0.258048	0.859089	0.4993	0.328537	0.147053	0.0633043	0.0303935	0.083183	0.055936	0.0464265	0.0513072
PC-O(36:5)	0.501629	0.513904	0.356893	0.463057	0.237522	1.47828	1.07447	0.679651	1.42326	0.8011	0.119367	0.532441	0.769617	0.00865443	0.540472	0.498794	0.478301	0.362501
PC-O(38:5)	2.1492	1.9232	1.8298	2.22215	1.13537	2.52287	2.56208	1.68575	1.24918	2.07577	2.60484	0.17062	0.159145	2.57903	0.017536	2.19246	2.11037	1.74532
PC-O(40:5)	0.430783	0.416222	0.529615	1.31556	1.16637	1.20879	1.15591	0.453693	2.0783	0.639961	0.75777	0.117818	0.798609	0.746119	0.618268	0.616843	0.484487	0.431385
PC-O(38:6)	0	1.18044	1.43767	1.2531	0.541998	0	0	1.1518	1.11688	0.177949	0.213247	0.918426	1.99036	1.82536	1.86525	1.41264	0	1.15542
PC-O(40:6)	0.320485	0.372104	0.296042	1.52602	1.23485	0.403772	0.146173	0.297856	0.584581	0.218819	0.424355	0.601726	0.524144	0.436452	0.486728	0.382368	0.280628	0.275475
PC-O(42:6)	0.0722631	0.0571453	0.0641025	0.649066	1.43583	0.801482	0.211144	0.132195	0.683359	0.0902144	0.120026	0.0924267	0.131585	0.110158	0.115674	0.0839737	0.0485946	0.0681251
PC-P(32:0)	19.1519	18.8365	17.3765	10.1594	8.32162	10.2489	12.5204	15.5639	14.2532	13.4564	13.0489	14.4611	13.4765	12.9717	12.8859	17.845	16.4007	16.2393
PC-P(34:0)	2.41215	1.84764	2.08602	2.08043	0.880244	0.56049	1.0318	2.57967	1.64677	3.81496	4.36567	2.57153	0.0067223	1.63902	1.66929	1.89653	1.99118	2.17931
PC-P(36:0)	0.112494	0.0337268	0.101486	1.44047	2.75349	1.55187	0.734054	0.760776	2.31507	0.307618	0.0567878	2.6776	1.18513	0.0523096	0.00700088	0.00160704	0.0743579	0.0663657
PC-P(38:0)	0.0916767	0.0504039	0.0581832	2.48226	3.05496	1.39857	2.01117	1.12199	0.412616	0.56584	0.456687	0.464219	0	0.139779	0.0460749	0.0594649	0.0429855	0.0792981
PC-P(40:0)	0.0220438	0.0161159	0.0475109	2.11057	5.37001	2.45807	2.02978	2.54464	1.62387	0.745674	0.460143	0.205177	0.0178987	0.0258845	0	0.0556279	0.0421174	0.0480612
PC-P(42:0)	0.0181646	0.0207112	0	0.31418	2.33783	0.22275	0.944297	0.610849	0.260403	0.120364	0.0811597	0.384441	0	0	0	0	0	0.0170027
PC-P(32:1)	12.0958	11.9023	12.198	0.977053	0.243178	7.58547	8.067	8.43962	11.8044	9.14197	7.86389	8.49509	12.2664	9.96994	12.4501	12.231	11.9573	10.7903
PC-P(34:1)	14.5265	15.0669	14.2726	8.71803	0	6.3456	13.4687	8.98596	0.404972	12.0666	10.6616	10.6231	14.806	13.8937	12.3211	14.5655	15.427	15.0056
PC-P(36:1)	17.481	15.5978	18.0498	10.8671	13.1904	15.606	13.1684	15.8971	19.2588	26.2789	28.5761	26.4056	21.1953	19.6826	20.5808	15.6093	15.9957	16.2106
PC-P(38:1)	0.589961	0.514973	0.56324	0.993705	1.11436	0.888017	2.88548	3.22227	0.646535	1.95996	1.71383	0.831881	0.791108	0.758997	0.588952	0.623216	0.604915	0.679308
PC-P(40:1)	0.185416	0.108428	0.120429	5.16968	2.20042	0.933051	1.00846	0.841529	1.9824	0.912624	0.613572	1.82745	0.153702	0.252538	0.231348	0.168474	0.120678	0.215609
PC-P(42:1)	0	0.0280169	0	0.377868	3.21019	1.15146	0.838815	0.860173	2.10863	0.254665	0.195655	0.51808	0	0.036948	0	0	0	0.0223721
PC-P(34:2)	2.44783	2.03671	2.06699	0.976355	10.6948	1.19865	3.01819	1.06444	1.37844	1.32844	2.17493	1.61182	2.15788	2.15775	2.04953	2.09619	2.23305	2.50222
PC-P(36:2)	3.8075	3.52381	4.15939	4.94945	1.44272	8.2699	3.34293	4.94694	1.98261	3.14547	4.67622	4.26683	5.08683	4.32712	4.22654	3.49099	3.78416	3.86282
PC-P(38:2)	1.74806	1.26629	1.47147	2.46445	4.5441	4.29632	1.22315	3.81191	4.97767	3.58625	2.04859	3.1621	1.90731	1.83095	1.47837	1.68111	1.8267	1.48377
PC-P(40:2)	0.435128	0.464139	0.366832	1.64109	5.34054	1.84236	1.27393	3.12794	2.3977	2.70311	3.10659	2.6039	0.474896	0.567278	0.444773	0.412494	0.34032	0.487313
PC-P(42:2)	0	0.0410386	0	1.48003	1.01175	0.58228	0.254597	0.538135	1.04337	0.290149	0.198012	1.27063	0	0.0291028	0	0.0292943	0.033618	0.00968266
PC-P(34:3)	0.263737	0.405271	0.281398	2.37915	0.769336	1.84801	1.68422	1.1582	0.311992	0.636176	0.063556	1.48904	0.385661	0.394934	0.231048	0.303276	0.363258	0.359633
PC-P(36:3)	5.26947	4.62348	5.29815	4.06797	5.27797	6.13265	5.93873	1.38635	6.53915	3.43686	2.8542	3.75148	5.51081	5.15055	5.07189	5.17284	5.01735	5.2778
PC-P(38:3)	3.84207	4.27789	3.86702	6.79296	6.88914	4.59444	3.33575	4.67898	1.291	6.72311	6.05966	0.162707	5.35634	4.13898	3.95172	3.96713	4.54719	4.14973
PC-P(40:3)	0.346792	0.525741	0.453087	2.79926	0.418373	3.34374	0.478636	1.36222	1.81113	0.0510084	1.24734	1.30497	0.453954	0.65255	0.433073	0.367942	0.374698	0.406075
PC-P(36:4)	6.32006	5.99482	5.76109	3.63476	1.20978	0	3.60448	3.55471	4.30276	3.46865	3.15349	2.04489	6.37157	6.37507	6.88961	6.19139	5.82789	6.3542
PC-P(38:4)	2.46576	6.11277	6.22996	4.50597	6.6521	5.90628	4.68165	6.58725	11.0325	0.931956	1.0623	6.08547	2.43885	7.5451	7.61432	6.75195	6.64056	7.04706
PC-P(40:4)	2.10896	2.22428	1.69753	2.58994	3.42294	3.81888	2.78681	1.03261	1.73867	1.4737	1.48116	0.696242	2.82754	2.28558	1.94731	1.75112	1.89318	1.87418
PC-P(42:4)	0.209162	0.174137	0.20886	0.483768	0.205148	0.372694	1.06193	0.394751	0.75318	1.24689	0.782076	0.182845	0.154579	0.258716	0.12498	0.185962	0.158295	0.165881
PC-P(36:5)	0.469006	0.577549	0.629412	1.8387	0.297444	2.01257	2.47948	1.25531	0.434529	0.249105	0.454867	0.264853	0.574858	0.513814	0.636079	0.71394	0.547095	0.600095
PC-P(38:5)	0.354621	0.376176	0.410547	3.25492	1.44827	2.12454	2.09694	0.513797	0.693031	0.204781	1.14555	0.485156	0.492043	0.775631	0.510316	0.507695	0.406992	0.592046
PC-P(40:5)	0.0272767	0.0857654	0.054574	5.5286	0.605072	1.32147	0.530173	0.528636	0.534316	0.0604198	0.0572755	0.066303	0.0195713	0.0472383	0.0753032	0.0758596	0.0728358	0.0825693
PC-P(38:6)	1.77597	1.58421	1.89164	1.69091	3.62346	1.7969	2.76222	0.277827	0.321244	0.0832621	1.1452	0.38493	0.0288771	1.75152	1.86466	1.63998	1.97614	1.83461
PC-P(40:6)	1.24014	1.49372	0.0287436	3.071	0.828762	0.375933	0.372218	1.95822	1.02413	0.0646728	0.131097	0.108083	1.64623	1.63312	1.64785	1.41873	1.28579	1.23744
PC-P(42:6)	0.181395	0.188618	0.249502	0.159984	2.64163	1.21215	0.365564	0.393259	0.714821	0.690421	0.063895	0.592532	0.213374	0.141574	0.0220884	0.186413	0.0139062	0.119812
PE(28:0)	0.00137532	0.000509662	0.00169632	0	0	0	0.00489393	0.00494927	0	0.00517841	0	0.00952161	0.00204443	0	0	0	0	0.000493837
PE(30:0)	0.134811	0.131106	0.141394	0.107314	0.0895288	0.146728	0.140497	0.115127	0.114993	0.094779	0.149568	0.193865	0.134266	0.139241	0.0788906	0.128162	0.0948628	0.140712
PE(32:0)	2.09201	1.47294	1.94364	0.985715	1.07946	1.29282	1.1165	1.10766	1.04343	1.43546	1.153	1.41634	2.0363	1.9814	2.07089	1.59561	2.14232	2.14814
PE(34:0)	4.4511	3.1657	3.951	2.32382	2.07331	2.20083	2.44859	2.60101	2.07678	3.21751	3.61928	2.23174	6.41672	5.97983	3.84746	4.47783	3.95016	3.83091
PE(36:0)	1.80553	1.75621	1.57593	1.15994	1.24453	1.3181	1.30395	1.34979	1.34277	0.889841	0.791807	0.973976	1.32579	1.2287	1.23822	1.71925	1.6657	1.56489
PE(38:0)	0.432881	0.461067	0.479982	0.392989	0.347725	0.492077	0.363095	0.36004	0.512634	0.176393	0.2128	0.232216	0.21384	0.217819	0.235309	0.485343	0.502461	0.506418
PE(40:0)	0.019205	0.0382059	0.0325035	0.010003	0.00904486	0.0145089	0.0164256	0.00749302	0.00813182	0.0135052	0.00297095	0.00783595	0.0312416	0.0586326	0.0383276	0.0630923	0.0563176	0.0576186
PE(42:0)	0.00141715	0.00243462	0.00107544	0.0405838	0.0291908	0.00828892	0.0141543	0.0168987	0.0043111	0.0031884	0.00903264	0.0165278	0	0.0041913	0.00365897	0.00221347	0.00216379	0.00297281
PE(44:0)	0.000468659	0	0	0.0158286	0.010771	0	0.0122819	0.0050745	0	0	0.00442988	0.0078673	0	0	0.00190574	0	0	0
PE(28:1)	0.0100884	0.0105928	0.00577129	0.0133549	0.0115714	0.021323	0.00720365	0.0131779	0	0.0370511	0.0271703	0.0424277	0.00547592	0.0176412	0.0164519	0.0148519	0.00778285	0.0126657
PE(30:1)	0.132211	0.127221	0.114507	0.132534	0.124528	0.149085	0.0939924	0.0778037	0.0892945	0.138457	0.151364	0.118228	0.122466	0.144656	0.12597	0.131672	0.131276	0.142233
PE(32:1)	2.72274	2.59528	2.71891	2.84489	2.72893	2.80193	2.65448	2.82809	2.77426	2.48057	2.63582	2.57753	2.15244	2.34774	2.36832	2.54765	2.40283	2.43773
PE(34:1)	14.3808	13.2673	12.9237	13.0925	13.5813	14.0195	13.6961	12.9872	13.7377	12.9661	13.8465	12.998	13.9414	11.0973	14.0125	13.8175	12.4055	13.945
PE(36:1)	14.7863	16.073	16.6321	14.391	13.4491	14.2039	14.7137	14.663	14.6181	15.5439	14.7196	15.1009	15.4426	18.114	15.7016	16.9065	16.1275	16.3356
PE(38:1)	1.37919	1.19038	1.57707	0.663643	0.70259	0.691929	0.477829	0.84679	0.900031	1.13107	1.15352	1.50668	2.1385	2.04593	2.40857	1.56746	1.65407	1.62058
PE(40:1)	0.164437	0.136366	0.143043	0.0775166	0.11704	0.0815617	0.0266328	0.0168688	0.0249261	0.131906	0.179367	0.0681256	0.220817	0.228618	0.228928	0.193414	0.183566	0.196894
PE(42:1)	0.00380093	0.00466663	0.00514584	0.0489684	0.0658527	0.0383166	0.0152368	0.0432841	0.0250881	0.0135256	0.0256348	0.0242539	0.00895367	0.00725736	0	0.00537588	0.00352292	0.00481726
PE(44:1)	0	0	0.000904007	0.0445429	0.0235431	0.0293385	0.00725379	0.0137974	0.0167632	0.020007	0.0173743	0.00872023	0.00179271	0	0	0	0.0017364	0
PE(28:2)	0.000843024	0.000670336	0	0.00615157	0.0372913	0.0222242	0	0	0	0.0157232	0.021524	0.0487476	0	0	0	0	0	0.00137862
PE(30:2)	0.0304726	0.0434044	0.0383436	0.0131225	0.0267233	0.0392867	0.0257557	0.019641	0.0179723	0.046902	0.045806	0	0.0576086	0.0666315	0.0544087	0.050275	0.0416017	0.0391075
PE(32:2)	0.619726	0.52619	0.637527	0.352799	0.500294	0.415253	0.625604	0.456107	0.493973	0.464959	0.509012	0.428748	0.427409	0.415937	0.515586	0.576512	0.55651	0.525475
PE(34:2)	5.171	5.03199	5.09432	4.89587	5.11184	5.30781	5.445	5.42511	5.48595	5.19633	5.14183	4.99529	4.08901	3.84819	4.75115	4.54814	4.66308	4.95789
PE(36:2)	13.7579	14.1947	12.4169	14.233	15.4616	15.385	16.2751	16.0758	16.309	14.9469	13.6453	14.3734	13.2528	13.9419	13.2126	12.2901	13.5681	13.0091
PE(38:2)	3.65058	3.83238	3.83417	2.71752	2.7722	2.80268	2.54937	2.76282	2.46137	3.9381	3.53407	3.88855	8.12905	7.3935	7.27461	4.62923	5.95637	4.6396
PE(40:2)	0.515921	0.506733	0.498961	0.245521	0.29561	0.442366	0.35124	0.408549	0.373138	0.469839	0.51172	0.543103	1.01648	0.940505	1.12019	0.713773	0.556186	0.683134
PE(42:2)	0.0166559	0.0185254	0.0189626	0.077018	0.0857236	0.0536218	0.0329512	0.0112454	0.0453133	0.042421	0.0474543	0.0522376	0.0318012	0.0152743	0.0313558	0.0278476	0.0225845	0.0245175
PE(44:2)	0.00207652	0.000443047	0.00132904	0.0529464	0.0278757	0.0577637	0.0226786	0.0297071	0.0363661	0.0194826	0.00267081	0.0163195	0.00438715	0.00199803	0.0025728	0.00081413	0.00159488	0.00137532
PE(32:3)	0.0117574	0.00649214	0.0108823	0	0.0429455	0	0	0	0	0.117668	0.138997	0.188197	0.00826825	0	0.00699187	0.00579352	0.00663917	0.0127675
PE(34:3)	0.393768	0.29456	0.395937	0.0394569	0.0292559	0.0135889	0.0143922	0.0106267	0.0215001	0.038266	0.0931056	0.100519	0.0189508	0.0198164	0.0148364	0.092105	0.0786137	0.301241
PE(36:3)	1.13695	2.62478	1.18406	1.15029	1.16443	0.988736	0.95907	0.961629	1.05122	1.07668	1.08804	1.1183	1.18027	1.32152	1.23094	1.228	1.10437	1.20451
PE(38:3)	5.30683	5.56117	5.74778	6.66149	6.26847	5.84474	6.18001	6.00165	6.17727	5.93554	5.97181	5.96187	5.10389	5.61843	5.47013	5.7476	5.72999	5.37977
PE(40:3)	0.801655	0.725851	0.778925	0.357176	0.21318	0.245144	0.215811	0.191102	0.184439	0.490577	0.733915	0.86636	1.34979	1.23761	1.66402	0.870909	0.763318	0.833398
PE(42:3)	0.0501365	0.0520148	0.0490063	0.0773782	0.0727942	0.129113	0.117803	0.0679835	0.118621	0.0591401	0.0524407	0.0527764	0.0955805	0.0832647	0.068778	0.060858	0.0583923	0.0507996
PE(44:3)	0.00256977	0.00305806	0.00436482	0.0702346	0.028792	0.0219713	0.0442885	0.0207513	0.0234691	0.00855253	0.0132873	0.0194045	0.00464911	0.00654964	0.00643339	0.00339202	0.00334603	0.00475567
PE(32:4)	0.000526353	0.00150679	0	0.0430653	0.0360514	0.101337	0.022232	0	0.00820584	0.0162032	0.027808	0.0388385	0	0	0	0.00163916	0.00159149	0.00290448
PE(34:4)	0.104363	0.108881	0.0943428	0.182432	0.172104	0.213924	0.095625	0.111602	0.100614	0.0631055	0.0832601	0.0679739	0.0574878	0.0883834	0.0675239	0.0924995	0.0835265	0.110693
PE(36:4)	1.3246	1.27935	1.30136	1.38684	1.32807	1.18927	1.1695	1.21577	1.37223	1.13071	1.17726	1.09403	0.887901	0.795147	0.842469	1.24698	1.21569	1.29351
PE(38:4)	10.3059	10.6491	11.4164	13.8238	13.6198	12.9433	13.1186	13.3263	12.9999	11.6362	12.4468	12.1001	8.27135	8.74041	9.17474	10.7858	10.8304	10.3254
PE(40:4)	1.92381	1.92209	1.96684	2.37576	2.54768	2.60442	2.30637	2.65138	2.20742	2.70197	2.62035	2.95056	1.98627	1.94062	2.07928	1.90884	2.04395	2.09091
PE(42:4)	0.127447	0.125388	0.145645	0.28841	0.230767	0.147992	0.163714	0.124312	0.121101	0.461974	0.44268	0.38731	0.217884	0.208399	0.241138	0.185712	0.153537	0.160975
PE(44:4)	0.0115719	0.0102027	0.0106898	0.0283537	0.072022	0.0369508	0.0102123	0.0559204	0.03895	0.0279518	0.00985863	0.0490883	0.0141826	0.0172207	0.0181302	0.0126207	0.0117557	0.0126265
PE(34:5)	0.0695841	0.0628349	0.0743821	0.101612	0.0549261	0.100549	0.0673806	0.084466	0.0869637	0.0782067	0.0550481	0.0478898	0.0518748	0.0534315	0.0633207	0.0799829	0.0730299	0.0794171
PE(36:5)	0.616919	0.659617	0.645516	0.627551	0.501699	0.563831	0.499812	0.458985	0.54519	0.441175	0.491024	0.484312	0.447602	0.454547	0.452427	0.693925	0.618856	0.686943
PE(38:5)	3.92479	3.96962	3.91548	4.51443	4.36461	4.34148	4.43484	4.41876	4.1274	3.99983	3.83466	3.93664	2.92544	2.92191	3.02599	3.42155	3.4031	3.47873
PE(40:5)	1.3759	1.33223	1.38654	1.87004	1.54269	1.37916	1.54536	1.53299	1.49326	1.64203	1.75824	1.60199	1.45831	1.47136	1.62088	1.46726	1.35458	1.31831
PE(42:5)	0.230955	0.210517	0.223841	0.501742	0.250368	0.295952	0.208274	0.200922	0.244396	0.279182	0.232291	0.254787	0.333309	0.337418	0.311075	0.227401	0.260788	0.249689
PE(44:5)	0.0190757	0.0186553	0.0144031	0.0186831	0.0377534	0.0477195	0.0188991	0	0.0165446	0.0192779	0.0274727	0.024473	0.0222275	0.0284101	0.0307415	0.0191287	0.0213435	0.0284612
PE(34:6)	0.00628305	0.00580272	0.00674972	0.0740078	0.100461	0.0264461	0.0169653	0.029981	0.013157	0.0272639	0.0189139	0.0116506	0.00509034	0.00826093	0.00410704	0.00577397	0.00761816	0.00942703
PE(36:6)	0.0668075	0.0603006	0.0756452	0.109623	0.0325737	0.0437566	0.0381811	0.041614	0.026401	0.0282991	0.0167337	0.0157527	0.0135293	0.0150925	0.0165151	0.069767	0.0597719	0.0503025
PE(38:6)	0.661537	0.676308	0.68385	0.529385	0.387023	0.42422	0.397543	0.290352	0.38696	0.368094	0.318523	0.465847	0.375445	0.389432	0.284713	0.531783	0.542392	0.519201
PE(40:6)	3.36227	3.14701	3.16576	3.66919	4.13046	3.61596	3.71551	3.86698	3.83897	3.70859	3.7557	3.80251	2.34861	2.30781	2.38788	2.86838	3.06767	3.04596
PE(42:6)	0.174167	0.176411	0.185686	0.298613	0.260687	0.337	0.213496	0.255072	0.223561	0.380073	0.42442	0.468128	0.231321	0.234654	0.198891	0.187224	0.19755	0.186331
PE(44:6)	0.0270933	0.0280141	0.0296388	0.0641655	0.0336224	0.0858229	0.0512029	0.0668775	0.0334414	0.0358576	0.0317625	0.044904	0.033861	0.0212887	0.0545086	0.0352136	0.0369767	0.0331601
PE(36:7)	0.0209214	0.0234826	0.0228107	0.0323475	0.0386328	0.0467695	0.0105015	0.0267756	0.0392408	0.0197041	0.0279448	0.0478361	0.019515	0.0195216	0.0185861	0.0217986	0.0205616	0.0183927
PE(38:7)	0.235792	0.228149	0.24388	0.175889	0.179118	0.193325	0.208089	0.151785	0.201438	0.123968	0.185937	0.193267	0.156106	0.225865	0.195127	0.215467	0.223291	0.253485
PE(40:7)	0.85234	0.893659	0.849438	1.12933	1.21935	1.06269	1.04334	0.980453	1.15983	0.998283	1.07314	1.06709	0.611749	0.648894	0.598787	0.865059	0.832966	0.880858
PE(42:7)	0.135235	0.136309	0.15218	0.195538	0.235213	0.213652	0.197666	0.19836	0.20084	0.202511	0.172913	0.175959	0.225462	0.22065	0.172324	0.146148	0.156614	0.152107
PE(44:7)	0.0211382	0.0199106	0.0207264	0.051444	0.0724545	0.0175308	0.0140939	0.0222269	0	0.0145856	0.0336835	0.0462516	0.0368819	0.0292503	0.0255047	0.0278889	0.0274518	0.0328309
PE(38:8)	0.00220377	0.00224438	0.00450273	0.0566433	0.0303499	0	0.0308385	0.0256445	0	0.00679749	0.0128485	0.00901437	0.00374421	0.00479566	0	0.0010549	0.00104325	0.00311577
PE(40:8)	0.0886737	0.0883991	0.0737178	0.0255439	0.026607	0.0566992	0.0383211	0.0248492	0.0327892	0.0181072	0.053935	0.0412093	0.00947946	0.0102656	0.0112758	0.0661916	0.0197955	0.0644653
PE(42:8)	0.107594	0.103246	0.104638	0.175955	0.197745	0.209993	0.123186	0.13642	0.143573	0.107966	0.163962	0.135785	0.0942817	0.0879825	0.103093	0.100055	0.0963819	0.0923712
PE(44:8)	0.0258161	0.0268409	0.0264149	0.0774514	0.0466151	0.0236444	0.0308732	0.0334633	0.0124456	0.0459569	0.0335157	0.0392759	0.0418229	0.0380833	0.0462425	0.0299194	0.0298093	0.0258042
PE(40:9)	0.00761218	0.0158112	0.0177724	0.0243543	0	0.0416669	0	0	0	0.0255119	0.0283793	0	0	0.006903	0.0121353	0.00999275	0.0158911	0.00704494
PE(42:9)	0.0527185	0.0521276	0.053135	0.0973624	0.159611	0.0908568	0.0853469	0.0428624	0.0771958	0.0665566	0.0493787	0.0535504	0.0419181	0.0518172	0.026333	0.0507303	0.0448489	0.0458069
PE(40:10)	0.0128969	0.0141752	0.0169832	0.0139705	0.0664282	0.0166688	0.0219555	0.0115807	0.0275698	0.00443883	0.00862257	0.0047156	0.00538993	0.0100023	0.00910148	0.00987799	0.00852845	0.00948698
PE(42:10)	0.0779685	0.0606564	0.0725202	0.0730496	0.102324	0.112892	0.0678246	0.0503959	0.069321	0.0873287	0.0825494	0.0702262	0.0612733	0.0395771	0.0591205	0.0722739	0.0622446	0.0581373
PE(44:10)	0.0228872	0.0186283	0.0200355	0.0297348	0.0457842	0.0643857	0.0449461	0.0298408	0.0332057	0.0381383	0.0233324	0.0432122	0.0299174	0.0307476	0.0302999	0.020439	0.0205299	0.0267407
PE(42:11)	0.00390114	0.00647091	0.00420337	0.0327565	0.0427989	0.0572306	0.0173352	0.019039	0.0148633	0.0187237	0.0124753	0.0244108	0	0.00639208	0.0091596	0.00473018	0.00498787	0.0138308
PE(44:12)	0.0114531	0.0100885	0.0144416	0.00581579	0.00652401	0.0133158	0	0.0131126	0.0141952	0.00998019	0.0142029	0.0128179	0.0161075	0.0113882	0.00702558	0.0156393	0.00847637	0.0160705
PE-O(32:0)	2.76556	2.77508	3.13889	2.70344	2.186	3.08992	2.72784	2.31874	1.92463	2.63932	3.03735	2.73298	1.91091	1.97226	2.01751	3.06976	2.78761	2.83991
PE-O(34:0)	0.416885	0.438388	0.45251	0.491246	0.984437	0.4107	0.819131	0.870997	0.769879	0.955087	0.82253	0.407308	0.160321	0.239637	0.193311	0.297812	0.34047	0.374403
PE-O(36:0)	0.283526	0.329663	0.510616	0.0723497	0	0.523394	0.198608	0.296623	0.363667	0.777041	0.165009	0.233632	0	0.225389	0	0.558038	0.351894	0.466153
PE-O(38:0)	0.092235	0.101256	0.0911174	0.46522	0.55096	0.69865	0.383186	0.134342	0.469154	0.191054	0.05194	0.102308	0	0.0672494	0.0349811	0.0810458	0.0665733	0.159474
PE-O(40:0)	0.0407252	0.0270349	0.0132275	0	0.271307	0.457712	0.251413	0	0	0	0	0.126742	0	0.0801407	0	0.015771	0.0140792	0.0296596
PE-O(42:0)	0	0	0.0102547	0.125753	0.159591	0	0	0	0	0.0525051	0.103098	0.176349	0	0	0	0.00960003	0	0
PE-O(32:1)	3.46406	2.96297	3.09946	3.61782	3.81264	2.92337	3.34531	3.6653	3.44769	2.96411	3.09804	2.78094	2.13467	2.30398	2.42092	3.04808	3.43251	3.09877
PE-O(34:1)	7.03116	7.0352	6.42078	8.24631	8.85392	7.57587	7.74106	7.59827	8.19686	7.88472	6.40379	7.38382	3.94642	4.57981	4.16295	6.72844	6.38388	6.38184
PE-O(36:1)	22.4956	23.2688	23.6804	20.7592	20.6467	20.8401	23.4603	23.6251	21.3168	23.3801	23.5153	24.5256	30.9711	29.0732	26.5678	24.0051	21.1916	22.0736
PE-O(38:1)	1.55025	1.16517	1.50481	1.33347	1.14957	1.22828	1.37975	0.663719	1.49492	1.97748	1.56792	1.12515	1.968	2.01295	1.35582	1.47268	1.50127	1.80751
PE-O(40:1)	0.562018	0.425651	0.654046	0	0.26192	0.235096	0	0.271063	0.290863	0.782298	0.360769	0.608139	0.869264	0.782069	1.0643	0.5938	0.704575	0.685265
PE-O(42:1)	0.0430448	0.0414144	0.0474421	0.197193	0	0	0	0	0	0.0638445	0	0.172095	0	0	0.0580661	0.0273497	0	0.0242396
PE-O(34:2)	0.82033	0.880299	0.805303	1.08705	1.49883	3.09965	1.10137	2.0942	1.59793	0.648632	1.16682	0.902956	0.649028	0.568674	0.605064	0.91188	0.885143	0.842361
PE-O(36:2)	4.02582	4.52761	4.38084	5.04392	5.63754	4.5185	4.85002	5.01989	5.37181	4.57118	4.66116	4.61572	4.95725	4.67305	5.27383	4.27791	3.85819	4.56844
PE-O(38:2)	2.56001	2.40807	2.0441	3.87718	2.96646	2.80731	2.06668	2.01032	2.23668	2.25312	2.66124	2.99306	2.61703	3.86144	2.55353	2.27167	2.52627	2.92766
PE-O(40:2)	0.961541	1.28032	1.22434	0.534731	0.21543	0.917659	0.763309	0.348832	0.24727	1.06694	1.12155	1.5271	1.5516	1.85806	2.18432	1.11366	1.34821	1.18706
PE-O(42:2)	0.134194	0.130618	0.162638	0.317433	0.256989	0	0.0953596	0	0	0.121082	0.0719875	0.254383	0.204705	0.234631	0.199127	0.105112	0.140181	0.112571
PE-O(34:3)	0.19009	0.150971	0.140563	0.354085	0.383011	0.880844	0.361547	0.353111	0.543055	0.171492	0.130535	0.265727	0.202578	0.079831	0.126105	0.179411	0.141253	0.143123
PE-O(36:3)	4.48945	4.58709	4.33285	3.36516	4.87339	4.09269	4.58941	5.69707	4.80856	3.73436	3.65557	3.56367	2.92092	2.58357	2.7589	4.15882	5.00393	4.60146
PE-O(38:3)	6.39073	6.28551	5.60305	5.77435	5.25196	5.36495	5.60986	6.17454	6.23272	6.08788	5.57532	5.657	5.98831	6.82789	8.23834	6.11968	4.9335	6.39982
PE-O(40:3)	2.37182	2.24456	1.96292	0	2.13888	1.209	1.98347	2.41131	1.36645	3.00226	4.02008	3.46658	2.50434	3.3244	3.61965	2.60824	2.38703	2.35304
PE-O(36:4)	5.87231	5.4367	5.90829	6.26835	5.8794	6.23751	5.33902	6.41435	6.38021	3.66812	3.76062	3.95908	3.67656	3.57981	3.3059	5.44906	6.72637	6.03062
PE-O(38:4)	13.427	13.178	13.6471	14.6323	12.9894	14.3875	14.2921	13.1958	15.3418	12.8087	12.3461	12.816	13.5948	11.5829	12.7573	12.5081	13.2751	13.6285
PE-O(40:4)	6.56009	7.28082	7.11093	7.66954	7.03859	5.40396	7.42448	6.07504	5.4513	7.7559	8.79781	8.13347	8.06773	8.48948	8.70484	6.98849	7.78094	6.46377
PE-O(42:4)	1.29148	1.13054	1.46213	0	0	0.829242	0	0	0	2.05313	2.38161	2.01686	1.31085	1.54757	1.50624	1.41043	1.30205	1.0058
PE-O(36:5)	0.707118	0.684628	0.805437	1.10327	1.06378	1.19048	1.02723	0.954868	1.27006	0.679164	0.596277	0.382069	0.439255	0.570668	0.389396	0.651341	0.778244	0.732603
PE-O(38:5)	6.23697	6.02212	5.7884	6.4312	6.06559	5.83712	6.33976	5.45791	6.72428	4.48147	4.50824	4.26951	4.15204	3.79539	4.30066	5.66551	5.83833	5.71435
PE-O(40:5)	0.336241	0.293933	0.339089	0.375354	0.25127	0.873059	0.427494	0.384719	0.3119	0.425204	0.424302	0.24773	0.540536	0.418516	0.384055	0.344082	0.384377	0.360789
PE-O(38:6)	2.23535	2.02455	1.93716	2.79105	2.40858	1.58277	2.36602	1.86054	2.23125	1.93499	1.67458	1.33744	1.13246	1.10263	1.40105	2.19283	2.30043	1.88938
PE-O(40:6)	1.72622	1.97352	1.80041	1.73062	2.20388	1.85046	1.05627	2.10338	1.61024	1.71864	2.21754	1.68721	2.45254	2.25023	2.61998	1.99965	2.41366	2.03673
PE-O(42:6)	0.918245	0.909499	0.920914	0.63245	0	0.934225	0	0	0	1.15017	1.10287	1.52939	1.07673	1.31463	1.19605	1.13662	1.20232	1.06118
PE-P(32:0)	1.0576	1.11238	0.274294	1.0168	0.650204	0.941866	0.704337	0.69269	0.68652	0.984779	1.12861	1.14462	2.00794	2.04951	2.01137	1.39057	1.39569	1.15373
PE-P(34:0)	0.0334342	0.0551496	0.0624814	0	0	0	0	0	0	0	0	0	0.162012	0	0	0.0401778	0.0435501	0.0486286
PE-P(36:0)	0.395564	0.391175	0.465066	0.748097	0.503181	0.682616	0.345466	0.587059	0.58388	0.970952	0.999052	1.13738	0.39564	0.500574	0.418782	0.417968	0.386741	0.38518
PE-P(38:0)	0.0309669	0.0261601	0.037055	0.185238	0.0869061	0	0.0708649	0.0132591	0	0.128512	0.0708393	0.140307	0.0159326	0.0126007	0.0254912	0.0332575	0.0198073	0.0230627
PE-P(40:0)	0.00923435	0.0180864	0.0175203	0.0170928	0.0202094	0.031889	0	0.0238502	0.0435186	0.050737	0.0452728	0	0.0155024	0.013788	0.00638329	0.00851635	0.0095817	0.00828403
PE-P(42:0)	0	0	0	0	0	0	0	0	0	0	0	0	0	0	0	0	0	0
PE-P(32:1)	4.29031	4.51493	4.57006	4.14535	3.93747	4.04619	4.41586	4.30899	4.56128	3.06852	3.43809	3.90353	4.56863	4.1339	4.40996	4.11946	4.28605	4.45761
PE-P(34:1)	12.006	13.1597	14.2947	11.009	12.8402	13.1262	13.5273	13.256	12.2882	9.81852	9.40693	9.87812	11.4502	11.5614	11.9246	13.2305	12.0012	12.1308
PE-P(36:1)	5.87096	5.71229	6.47813	5.76937	5.81106	6.13956	5.85919	6.09708	6.54217	6.9322	6.26553	6.33179	9.34959	9.19054	8.83961	6.80699	6.04726	6.37248
PE-P(38:1)	0.597371	0.67116	0.644396	0.684565	0.743328	0.69202	0.771798	0.672458	0.694653	0.897662	0.713851	0.828653	0.62535	0.712446	0.72203	0.707544	0.601512	0.636186
PE-P(40:1)	0.115392	0.153458	0.159823	0.0953269	0	0.0982179	0.116353	0.115374	0	0.292341	0.33138	0.210647	0.214039	0.195763	0.364342	0.143356	0.175913	0.151569
PE-P(42:1)	0.00752543	0.00787711	0.00656645	0	0.0412619	0.0792248	0	0	0	0	0.0767608	0.0288988	0.0137537	0	0	0.0101007	0.0108958	0.00603194
PE-P(34:2)	1.53651	1.7478	1.83664	1.55697	1.69021	1.7838	1.3521	1.85653	1.66695	1.32601	1.14193	1.25033	1.52109	1.60265	1.58479	1.6215	1.56714	1.65515
PE-P(36:2)	2.86104	2.63361	2.90665	2.3423	2.15456	2.02369	2.6847	2.68496	3.18832	2.29425	2.18408	2.61146	3.02986	3.11727	2.72388	3.04079	2.7469	2.882
PE-P(38:2)	1.51275	1.52579	1.59797	2.11896	1.97764	1.73275	1.90474	1.75684	1.69801	1.97437	1.77127	2.18116	1.68052	1.7343	1.77407	1.5951	1.59113	1.61724
PE-P(40:2)	0.374865	0.355965	0.420952	0.544017	0.354149	0.404827	0.471379	0.433814	0.450937	0.574545	0.725662	0.722811	0.649306	0.827913	0.649585	0.436425	0.450427	0.404859
PE-P(42:2)	0.0205035	0.0311109	0.0241847	0.067867	0.0350427	0.153186	0	0	0.0264813	0.0252325	0.0507751	0.0900309	0.0652168	0.0727401	0.0548529	0.024978	0.0260462	0.0283992
PE-P(34:3)	0.483018	0.525304	0.5214	0.544037	0.484423	0.658035	0.406592	0.460808	0.523673	0.455779	0.521564	0.503667	0.440712	0.458059	0.426032	0.446643	0.459752	0.486857
PE-P(36:3)	11.3886	10.2087	11.2692	11.624	11.8763	11.5863	11.1813	11.7941	11.7003	11.4922	10.5152	10.8309	10.571	10.3411	10.6627	12.6655	11.1691	10.8129
PE-P(38:3)	3.1865	3.64397	3.44335	3.87532	3.77651	3.58874	3.55603	3.50748	3.8997	4.50257	3.98649	4.13617	3.84861	3.73692	3.47492	3.13875	3.61583	3.54897
PE-P(40:3)	0.558978	0.584065	0.688232	0.745053	0.550001	0.304327	0.483224	0.396357	0.662284	1.01537	0.633874	0.504744	1.02941	1.43531	0.974051	0.408929	0.35972	0.336541
PE-P(36:4)	21.2467	18.0334	17.5775	18.0579	18.5173	20.3039	20.3765	18.6593	18.0127	17.783	19.0401	17.3508	16.7727	17.8524	17.8683	18.6354	18.9219	19.2128
PE-P(38:4)	18.8914	19.8765	18.8413	20.427	20.0085	18.2794	19.1417	19.0574	19.833	19.3918	21.4848	20.7977	18.0217	17.0401	17.5454	17.9741	19.8984	20.0606
PE-P(40:4)	3.76111	4.1663	3.80525	5.13252	4.69102	4.32453	4.1625	4.40286	4.01123	5.76079	5.21966	5.95628	4.09707	4.16745	3.89696	3.26905	3.32647	3.39688
PE-P(42:4)	0.159275	0.269896	0.238343	0.145594	0.117161	0.0803317	0.254614	0.209456	0.120339	0.300696	0.434967	0.247817	0.459098	0.521778	0.548244	0.256228	0.179152	0.265983
PE-P(36:5)	1.88011	1.90266	1.74482	1.40086	1.65938	1.54516	1.58467	1.57957	1.58674	1.58466	1.51863	1.40678	1.63149	1.60952	1.57377	1.63052	1.71967	1.68828
PE-P(38:5)	0.532698	0.610604	0.572742	0.740383	0.566272	0.571384	0.446727	0.391599	0.480189	0.634432	0.588261	0.657083	0.714864	0.594619	0.531453	0.557346	0.603777	0.625666
PE-P(40:5)	0.0819981	0.0374204	0.0429135	0.193999	0.0727492	0.105743	0.0460956	0.0542535	0.0599487	0.18343	0.0534403	0.0215978	0.108514	0.0907981	0.132878	0.0459951	0.0288595	0.0531046
PE-P(38:6)	5.2108	5.86315	5.52143	4.57038	4.66178	4.40202	4.16028	4.65681	5.04725	5.05839	5.12289	4.73572	4.8025	4.96368	4.72691	5.22974	6.35624	5.37343
PE-P(40:6)	1.79615	2.07397	1.86136	2.11456	2.07861	2.10913	1.87674	2.14094	1.57111	2.2666	2.29369	2.17637	1.3932	1.20634	1.66937	1.99685	1.85554	2.06876
PE-P(42:6)	0.102539	0.0874003	0.0755937	0.127409	0.0945957	0.204935	0.0989349	0.190144	0.06068	0.231629	0.236467	0.214629	0.344614	0.256637	0.459343	0.117652	0.145746	0.10803
PG(28:0)	0.0660135	0.0857427	0.0843869	0.0666499	0.0510376	0.152577	0.0826435	0.0757348	0.0646184	0.232539	0.228817	0.2368	0.198248	0.186354	0.220268	0.124602	0.102415	0.114583
PG(30:0)	0.498293	0.532477	0.508401	0.352858	0.374969	0.421222	0.382941	0.428462	0.381374	0.564866	0.702755	0.788041	0.359733	0.422358	0.41757	0.379088	0.388333	0.42673
PG(32:0)	2.07104	2.22469	2.14015	2.21327	2.17289	1.99024	2.017	2.00289	1.95483	2.0417	2.03454	1.73075	1.59511	2.41747	1.76241	1.7889	1.88109	2.04727
PG(34:0)	0.519968	0.486095	0.584511	0.466759	0.464287	0.484775	0.340918	0.4523	0.360034	0.607489	0.38986	0.404664	0.465594	0.925689	0.204873	0.503202	0.276285	0.430753
PG(36:0)	0.0143653	0.0363902	0.0261258	0.0260044	0.0398991	0.123435	0.0664848	0.0259514	0.015786	0.134253	0.0626332	0.10855	0.0332651	0.00388824	0	0.0435238	0.00703162	0.0306165
PG(38:0)	0.10848	0.0564859	0.124009	0.115746	0.155302	0.0506636	0.10716	0.0987154	0.0246059	0.20564	0.12688	0.0138721	0.0947538	0.177274	0.19216	0.165091	0.210155	0.145601
PG(40:0)	0.0188971	0.0267828	0.0392681	0.0521993	0.0723585	0.0695122	0.0271973	0.0555175	0.0475711	0.090629	0.0355421	0.0521717	0.251884	0.166651	0.21281	0.090657	0	0.0295042
PG(42:0)	0.00156073	0	0.00497145	0.0117777	0.0413054	0.0256915	0.00533636	0.0159067	0.0268304	0.0141574	0.00782936	0.014894	0	0	0	0	0.00492401	0
PG(44:0)	0	0	0	0.0356386	0.00978767	0.0304027	0	0.00782539	0.0166407	0.0123795	0.0051601	0.0108864	0	0	0	0	0	0
PG(28:1)	0.00501853	0.00489774	0	0.00573768	0.0298871	0.0540689	0	0.0190012	0.0130511	0.132613	0.179176	0.242799	0.0386841	0.0336758	0.0455497	0.00788787	0	0
PG(30:1)	0.426965	0.420881	0.336138	0.398226	0.376591	0.433726	0.303455	0.33446	0.30058	0.381021	0.440872	0.403308	0.41921	0.625355	0.477964	0.352482	0.353322	0.374166
PG(32:1)	4.98583	5.49316	5.05238	5.35309	5.33	5.18839	5.25454	5.24285	5.22378	5.28824	5.14866	5.26589	5.21954	4.55703	4.83009	5.12876	5.07702	5.02247
PG(34:1)	52.9594	51.8112	54.1108	54.1216	53.4164	50.9544	55.581	55.5097	55.7297	52.6664	52.3932	51.567	48.7455	48.2795	48.993	50.8159	51.325	48.852
PG(36:1)	6.28112	6.1445	5.6785	5.76915	6.04724	6.31383	6.09089	6.27288	6.37137	5.98335	6.07162	5.77557	5.50679	5.41657	5.13742	5.70679	5.62376	6.15682
PG(38:1)	0.201617	0.265616	0.134437	0.147815	0.0748875	0.102459	0.147745	0.141691	0.0389362	0.158459	0.115673	0.23451	0.106452	0.141889	0.15085	0.097229	0.111024	0.122449
PG(40:1)	0.166861	0.19347	0.0556877	0.112395	0.108208	0.0586362	0.183223	0.106774	0.113502	0.047151	0.0623424	0.159137	0.0635902	0.0500376	0.0549142	0.250468	0.162061	0.075314
PG(42:1)	0.0170795	0.0338488	0	0.0469728	0.0518366	0.0349488	0.0375842	0.03032	0.0283902	0.0378737	0.0346298	0.0462838	0.015336	0.0246361	0.0101631	0.00602129	0.0119746	0.013196
PG(44:1)	0	0	0	0.0263238	0.0267296	0.0374548	0.00673064	0.00405195	0.0113312	0.0246502	0.0325127	0.015041	0	0	0	0	0	0
PG(28:2)	0	0	0	0.00275128	0.0208729	0.0136681	0.0161697	0.0102156	0.00638967	0.0368863	0.0378802	0.0232744	0	0.0333826	0	0	0	0.00338994
PG(30:2)	0.037434	0.0935526	0.0356403	0.107139	0.0903655	0.026408	0.0271964	0.0301808	0.0999324	0.0433447	0.147548	0.170241	0.223105	0.130364	0.192136	0.0669016	0.077574	0.0886706
PG(32:2)	1.15225	1.22869	1.28743	1.16754	1.17649	1.27941	1.25106	1.19258	1.34765	1.43492	1.47676	1.45696	2.09752	1.96267	1.8869	1.47611	1.48328	1.55749
PG(34:2)	10.0355	10.821	10.2677	9.59041	9.94471	10.779	10.4007	10.1654	9.8209	9.70602	9.66832	10.4945	10.6138	10.4472	11.0276	10.8968	10.8735	10.9478
PG(36:2)	6.42698	6.59674	6.35258	7.41091	7.12113	6.43268	7.39145	7.21284	7.08639	6.67102	6.47787	6.66969	6.45767	6.39899	6.55262	6.72383	7.21005	7.10929
PG(38:2)	0.552015	0.470894	0.548727	0.539352	0.599746	0.46869	0.47609	0.523858	0.559413	0.51414	0.469633	0.472977	0.715625	1.16168	0.463693	0.528693	0.613632	0.471257
PG(40:2)	0.534745	0.605656	0.478849	0.181354	0.405352	0.230529	0.143611	0.203187	0.239412	0.194262	0.231102	0.137443	0.5795	0.690364	0.762498	0.655296	0.548215	0.575912
PG(42:2)	0.0280098	0.020919	0.0321488	0.0954157	0.106163	0.102724	0.0436091	0.0719709	0.0687891	0.0518579	0.0717329	0.17007	0.00242425	0.0413099	0.0227912	0.0327386	0.029101	0.0504071
PG(44:2)	0.0082349	0.00703804	0.00883657	0.0225923	0.00805946	0.0656397	0.0211734	0.0185064	0.0173998	0.0158098	0.0210493	0.0426628	0	0	0	0	0	0
PG(32:3)	0.0105393	0.017962	0.0291619	0.0543583	0.0830993	0.110659	0.0192686	0.0213903	0.0285534	0.026031	0.054087	0.1899	0.0571306	0.104344	0.0321189	0.0178445	0.018069	0.00822632
PG(34:3)	0.50581	0.607091	0.465101	0.709322	0.574072	0.68273	0.513144	0.523869	0.525904	0.670739	0.779947	0.913753	0.779788	0.824508	0.916219	0.700128	0.648267	0.769224
PG(36:3)	1.98469	1.90632	1.67785	1.73847	1.90091	1.86442	1.56375	1.84029	1.82898	1.84846	1.78319	1.86587	2.4687	1.84343	2.15265	2.27464	2.25389	2.42834
PG(38:3)	1.10994	1.11673	0.978709	1.0675	1.08837	1.01395	1.03805	1.02368	0.85672	1.10525	0.775462	1.07364	0.662648	0.651649	1.15206	1.1192	1.013	1.06634
PG(40:3)	0.16583	0.17855	0.188319	0.15937	0.0959953	0.145344	0.177728	0.13427	0.147196	0.151789	0.164488	0.122745	0.0753248	0.272726	0.140434	0.344369	0.292364	0.332416
PG(42:3)	0.0378715	0.0300045	0.0569085	0.140848	0.0806882	0.223864	0.0398498	0.0639501	0.0678739	0.101153	0.0558652	0.115591	0.0742158	0.0081182	0.0395607	0.0589628	0.0430183	0.0536585
PG(44:3)	0.0020594	0	0	0.0185886	0.0544836	0.0427127	0.00915892	0.0310921	0.0198747	0.0266986	0.0274788	0.00903847	0	0.00969522	0	0	0	0
PG(32:4)	0.00430327	0.0148352	0.00491574	0.0422047	0.0516409	0.100821	0.0419025	0.0295565	0.0659827	0.161967	0.0963345	0.0621688	0.0174139	0.0176653	0.00768819	0.0129484	0.0106673	0.00909399
PG(34:4)	0.991801	0.906855	1.04116	1.22003	1.00132	1.84982	0.99823	1.16425	1.17686	1.56464	1.70675	1.75626	3.24831	2.9516	2.98701	1.25149	1.18379	1.20442
PG(36:4)	0.976319	0.952249	0.903132	0.823263	1.05657	1.04479	0.993282	1.05034	0.915952	0.678583	1.15344	1.34926	1.0949	1.26223	1.39058	1.03259	0.98041	1.1782
PG(38:4)	0.935796	1.10432	0.947204	0.978923	0.870442	0.920889	0.984664	0.829169	0.837155	0.847804	0.893583	0.903257	0.849546	1.03591	1.01979	1.2471	1.2168	1.08253
PG(40:4)	1.31344	0.835799	1.26021	0.286439	0.317175	0.493977	0.225347	0.291328	0.32632	0.219683	0.254151	0.219976	0.672612	0.764216	0.939926	1.20884	1.0799	1.20238
PG(42:4)	0.0390056	0.125447	0.0836096	0.0383715	0.103608	0.158888	0.0973533	0.0741069	0.0271427	0.0593496	0.0777893	0.0791641	0.0499033	0.0262487	0.0384805	0.0750073	0.102419	0.0651398
PG(44:4)	0	0.003159	0.00902563	0.0424605	0.0735359	0.035408	0.0165105	0.0217315	0.0266499	0.031285	0.0353839	0.0216418	0	0	0.0165617	0	0	0.00965247
PG(34:5)	0.175524	0.184332	0.219995	0.333519	0.216943	0.419954	0.225899	0.217279	0.201156	0.325168	0.631768	0.466591	0.687141	0.601546	0.620338	0.241706	0.297764	0.350143
PG(36:5)	0.26573	0.270783	0.298886	0.393911	0.303668	0.428555	0.35707	0.192859	0.262927	0.242593	0.286524	0.278653	0.735562	0.570086	0.674673	0.190516	0.280577	0.372723
PG(38:5)	0.596193	0.682335	0.750185	0.521411	0.61846	0.698546	0.427805	0.506633	0.557098	1.12273	0.694177	0.796556	1.05186	0.655654	0.733774	0.642337	0.784673	0.609638
PG(40:5)	1.10445	0.859653	0.86653	0.188516	0.133201	0.194941	0.19126	0.120332	0.172259	0.236481	0.334069	0.195616	0.847672	0.835395	0.737352	0.887266	0.752021	1.26791
PG(42:5)	0.135267	0.0822177	0.169712	0.294515	0.205007	0.165062	0.0850911	0.0597275	0.131021	0.174818	0.135731	0.0805916	0.106386	0.114876	0.17948	0.186002	0.134715	0.137576
PG(44:5)	0.00924942	0.00708935	0.00752481	0.0247503	0.072195	0.0379172	0.00988802	0.0189863	0.0197389	0.0263915	0.0203733	0.0456852	0.0103959	0	0	0.00328625	0.0270185	0.00717275
PG(34:6)	0.00703553	0.005778	0.00834886	0.0116011	0.0321964	0.0915045	0.0135406	0.00715737	0.0407709	0.0697337	0.0442133	0.126368	0.0241144	0.0327399	0.0133378	0.00296067	0.00732268	0.0295674
PG(36:6)	0.0405163	0.0201917	0.025059	0.0986825	0.0878021	0.179018	0.0655792	0.0374898	0.0705477	0.211099	0.132135	0.156964	0.0659399	0.110077	0.0629768	0.0576562	0.0175017	0.0346211
PG(38:6)	0.266543	0.204097	0.183209	0.393295	0.367403	0.175768	0.163608	0.300511	0.231135	1.36895	1.23508	0.621645	0.405109	0.407814	0.357722	0.264373	0.207485	0.384648
PG(40:6)	0.550562	0.337692	0.388904	0.24356	0.27091	0.241392	0.314513	0.205906	0.294595	0.264232	0.271695	0.318094	0.453258	0.640226	0.491044	0.390924	0.429384	0.60836
PG(42:6)	0.0772418	0.0809608	0.0860865	0.349376	0.141363	0.188215	0.0827648	0.0941824	0.0734	0.140574	0.187848	0.0893069	0.077795	0.188514	0.0609254	0.0691627	0.0955008	0.0848532
PG(44:6)	0.00700967	0.0082112	0.00720734	0.0376946	0.0812386	0.0810792	0.0378802	0.0374437	0.0307094	0.0261426	0.0341115	0.0561913	0.015557	0	0.0143281	0.0117884	0	0.00594801
PG(36:7)	0.0113607	0.0275613	0.0200297	0.0195846	0.067629	0.0629391	0.0344318	0.0262594	0.0170097	0.104278	0.2005	0.105528	0.0388465	0.0421209	0	0.0297998	0.0191795	0.0113422
PG(38:7)	0.0397134	0.0778117	0.0821437	0.502734	0.613243	0.746022	0.180739	0.110366	0.240984	0.119146	0.237822	0.140961	0.332663	0.244179	0.286626	0.127763	0.0792798	0.0544807
PG(40:7)	0.165697	0.311002	0.147922	0.137669	0.197718	0.322007	0.177912	0.196466	0.196459	0.217038	0.207538	0.233753	0.222974	0.218379	0.297679	0.405869	0.428606	0.372679
PG(42:7)	0.0998239	0.0643818	0.0503779	0.183215	0.254217	0.282719	0.084018	0.0731163	0.083356	0.0921508	0.0799406	0.0903128	0.0815312	0.020583	0.0512641	0.0363028	0.0607708	0.0697223
PG(44:7)	0.00202755	0.0042455	0.00213824	0.0143951	0.0627798	0.0134408	0.0178047	0.00542358	0.014933	0.00778005	0.0351718	0.0663693	0.0170077	0	0.0115583	0.0064356	0	0.00731675
PG(38:8)	0.00983718	0.00509615	0.00403428	0.0514649	0.0357659	0.062236	0.0406095	0.0139212	0.0148151	0.097061	0.0860451	0.0119692	0.0366283	0.0407797	0.00820836	0	0.00699574	0.00592958
PG(40:8)	0.0224256	0.104579	0.0504997	0.113038	0.110228	0.179848	0.0839893	0.0475822	0.212098	0.0790831	0.198652	0.113083	0.167065	0.187165	0.0802071	0.089594	0.0762755	0.154701
PG(42:8)	0.0507036	0.121342	0.115527	0.0249546	0.0396816	0.0906354	0.0363906	0.0401927	0.0598114	0.0413405	0.0646061	0.105768	0.10969	0.119201	0.086996	0.0511811	0.121921	0.1374
PG(44:8)	0.0127589	0.0169979	0.00981212	0.055831	0.0556441	0	0.0229313	0.019026	0.00948621	0.0110585	0.0747242	0.0348914	0.0161415	0.00946721	0.0089244	0	0.0162647	0.00988328
PG(40:9)	0.0377034	0.0534997	0.0180122	0.0395769	0.08611	0.286126	0.0522643	0.0841484	0.0322129	0.0400437	0.0717435	0.144965	0.0391353	0.0445977	0.0739704	0.0560084	0.0373327	0.0290749
PG(42:9)	0.654174	0.481132	0.567162	0.0585705	0.126977	0.25643	0.10358	0.105051	0.123909	0.0727955	0.0638655	0.202299	0.237836	0.469593	0.493346	0.637807	0.476492	0.745853
PG(40:10)	0.0018105	0.00465592	0	0.0129233	0.00610409	0.0258351	0.00619263	0.00614694	0.00316358	0.010429	0.0183547	0.0184553	0	0.00827429	0	0.00647501	0	0.0044139
PG(42:10)	0.387429	0.428831	0.299372	0.0742012	0.0632181	0.107417	0.0247374	0.0823628	0.0336943	0.0865888	0.0830874	0.0689976	0.278224	0.313614	0.102671	0.327924	0.334826	0.421404
PG(44:10)	0.0128808	0.0537582	0.0243397	0.0257648	0.0142984	0.0138495	0.0119461	0.00808191	0.0203292	0	0.0173111	0.0168	0.0361644	0	0.020864	0.0429571	0.0168632	0
PG(42:11)	0.056991	0.0247645	0.0492167	0.035419	0.0399314	0.0258048	0.0196698	0.0170792	0.0319896	0.0272316	0.0204036	0.00607027	0.041002	0.0495421	0.0580792	0.0258902	0.0789422	0.0179578
PG(44:12)	0.00427232	0.0169433	0.0107479	0	0.0276797	0.00928918	0.00372507	0.0134705	0	0	0	0.0172255	0.0104773	0.00897808	0.0222821	0.0239564	0	0.00937162
PI(28:0)	0	0	0	0	0.00960733	0.0128845	0	0	0	0.0059966	0	0.0142623	0	0	0	0	0	0
PI(30:0)	0.00745033	0.00751584	0.00897918	0.0161081	0.00796988	0.0190482	0.00274382	0.0175266	0.00307712	0.0294006	0.0264959	0.0541442	0.0114446	0.0084898	0.0150264	0	0.00433142	0.00689091
PI(32:0)	0.0970161	0	0.0131336	0.139013	0.18418	0.120038	0.118503	0.100396	0.15623	0.0671809	0.113027	0.11402	0.075664	0.028819	0.0483953	0.0326272	0.021997	0.0724853
PI(34:0)	0.00668103	0.0120359	0.083921	0.261679	0.188937	0.237194	0.185881	0.120729	0.141286	0.160965	0.234982	0.291671	0	0.0606709	0.0770532	0.0604634	0.0667299	0.0993628
PI(36:0)	0.00615114	0.00290665	0	0.0620996	0.0634571	0.0537138	0.0610316	0.0289666	0.0553135	0.0466908	0.10531	0.10627	0.0233276	0.0773808	0.0124718	0	0.00666507	0.0249615
PI(38:0)	0.00961863	0.0148756	0.0126669	0.0221186	0.0489231	0.0469753	0.00585007	0.00235514	0.0227789	0.0433975	0.0354694	0.0172196	0.011289	0.00369211	0.00486991	0.0137765	0.0114279	0.00656601
PI(40:0)	0.016167	0.0174852	0.0318572	0.0196348	0.0444187	0.0147845	0.0166848	0.0132285	0.0141242	0.0544919	0.0570874	0.0378135	0.0405457	0.0246007	0.0199562	0.0182306	0.013452	0.0114324
PI(42:0)	0	0.0107703	0	0.00766414	0.0320199	0.030416	0.0170077	0.0193886	0.0143574	0.0232049	0.0196059	0.0171764	0	0.00810156	0.00754954	0.00243637	0	0.00347751
PI(44:0)	0	0	0	0	0.00358306	0.0193474	0.00846629	0.00745238	0.00778197	0.01751	0.0201733	0.0174179	0.0207019	0	0	0.00415103	0	0
PI(28:1)	0.00492891	0	0.00523909	0.0324761	0.00623032	0.0311609	0.0198296	0.00953859	0.00714669	0.0261374	0.0623229	0.0612784	0.00306092	0	0.00948929	0.0109393	0.00881006	0.0046099
PI(30:1)	0.0217555	0	0	0.035032	0.047452	0.0794194	0.0138341	0.00573769	0.0111117	0.0129492	0.0966881	0.113461	0.00543628	0.00811775	0	0.0110161	0	0.00703291
PI(32:1)	0.497579	0.551013	0.589175	0.500034	0.455522	0.446526	0.45511	0.418594	0.408367	0.460466	0.414521	0.433967	0.416732	0.29842	0.363508	0.295499	0.285026	0.324461
PI(34:1)	1.91488	1.94315	1.85459	2.28153	1.96263	2.03586	1.92276	1.93317	1.9645	1.96278	1.85717	2.00578	1.7148	1.80208	1.86025	1.75506	1.84488	1.54784
PI(36:1)	2.23465	2.52382	2.54783	2.82124	2.70233	2.71407	2.78811	2.81505	2.69167	2.72086	2.66695	2.84497	2.61684	2.71731	2.39725	2.50833	2.70349	2.56407
PI(38:1)	0.0328818	0.0221963	0.0466254	0.178462	0.141251	0.145337	0.0994555	0.0312313	0.0611917	0.106301	0.139351	0.195877	0.0631095	0.0984121	0.0883924	0.0486264	0.0465241	0.0514509
PI(40:1)	0.0571915	0.0701832	0.0846284	0.104907	0.0933745	0.0662659	0.0447058	0.0237822	0.0361754	0.0282736	0.0438979	0.0498836	0.0585735	0.0752378	0.0523038	0.0478349	0.0604823	0.0444217
PI(42:1)	0	0	0	0.0543799	0.0598503	0.0374097	0.0200542	0.00944431	0.0279553	0.0216023	0.0368555	0.0891409	0.00819171	0.017819	0	0.00533338	0	0
PI(44:1)	0	0	0.00540875	0.0410996	0.0555607	0.0172235	0.014308	0.00792731	0.0161427	0.019583	0.0231663	0.0262406	0.0157605	0	0	0	0	0.00354399
PI(28:2)	0	0	0	0.00527623	0	0	0	0	0	0.0127306	0.0119955	0	0.0199621	0	0	0	0	0
PI(30:2)	0	0.0162294	0	0.00733897	0.0304178	0.0135771	0	0.0116658	0.0178845	0.0160394	0.015298	0.0144077	0	0	0	0	0	0.00606953
PI(32:2)	0.116285	0.137647	0.102853	0.167979	0.160207	0.159243	0.0876095	0.138944	0.0833628	0.155967	0.110716	0.236292	0.0856003	0.0755388	0.107202	0.098803	0.0500245	0.0777393
PI(34:2)	3.01942	3.51998	3.21899	2.71758	2.87976	2.79636	2.65543	2.68166	2.71799	2.92432	2.93611	2.70983	3.02586	3.21094	2.83613	2.71361	2.90712	2.60681
PI(36:2)	7.95108	8.05957	8.6016	8.62488	8.43633	7.58967	8.90386	9.45961	8.54222	8.49857	8.06678	8.99065	7.86314	7.81863	7.85652	7.96917	7.4224	7.87873
PI(38:2)	1.90317	2.21143	1.9789	2.74018	3.01538	2.30899	2.63867	2.91652	2.9117	2.60329	2.47618	2.7445	2.77081	2.64278	2.32692	2.38508	2.32459	2.5206
PI(40:2)	0.126409	0.135811	0.145871	0.265614	0.298329	0.254752	0.190538	0.171207	0.154727	0.217384	0.232138	0.271664	0.18477	0.139758	0.208318	0.141303	0.0875448	0.159041
PI(42:2)	0.0230699	0.00680393	0.0219824	0.13843	0.065363	0.0761662	0.0501105	0.0713272	0.0484961	0.100566	0.0954884	0.0752535	0.0492682	0.0244299	0.021536	0.00584225	0.0107106	0.00750692
PI(44:2)	0	0	0	0.0644753	0.04501	0.0263714	0.0165825	0.0168362	0.0312188	0.0616588	0.0410692	0.0355484	0	0	0.0113783	0	0	0
PI(32:3)	0.0190761	0.0214447	0.00896329	0.0571522	0.0494782	0.0576243	0.0284939	0.0209411	0.0348192	0.0639559	0.0662327	0.0854783	0.0449889	0.0129737	0.0285279	0	0.0116996	0.0138941
PI(34:3)	0.541869	0.495964	0.470192	0.555357	0.405402	0.545672	0.460302	0.468745	0.405975	0.500492	0.478457	0.549303	0.51029	0.53342	0.430334	0.412612	0.442119	0.408051
PI(36:3)	5.44314	5.49421	5.3962	4.88247	4.79854	4.93311	4.74689	4.94342	4.61945	4.83153	4.52684	4.76084	5.45769	5.08844	4.82931	4.66727	5.04515	5.06919
PI(38:3)	23.7926	23.0556	22.7594	24.8548	23.9773	25.3858	25.7973	23.8673	25.9523	25.757	26.0109	23.9137	24.7845	26.4274	25.3636	26.6844	25.7051	24.2288
PI(40:3)	0.263242	0.259356	0.297445	0.446384	0.55706	0.41873	0.422907	0.438395	0.441589	0.423365	0.430625	0.47036	0.249253	0.312508	0.369664	0.373634	0.296635	0.248071
PI(42:3)	0.0661709	0.100505	0.0448185	0.0507199	0.0812418	0.08969	0.0456142	0.0462328	0.0846113	0.161002	0.112527	0.0844085	0.059854	0.0789529	0.0597111	0.0432494	0.0426267	0.0506904
PI(44:3)	0	0	0	0.0474716	0.00593364	0.0165317	0.00568382	0.0167687	0.0174937	0.0378262	0.0190605	0.0157641	0.00631898	0	0	0	0	0
PI(32:4)	0	0	0.0079099	0.015223	0.035466	0.0235419	0.00544924	0.0123908	0.0131157	0.0509596	0.0594463	0.0827524	0.00629767	0	0	0	0	0
PI(34:4)	0.0578548	0.0809553	0.0695964	0.0908842	0.097631	0.112348	0.0319684	0.0719527	0.0321192	0.182912	0.120809	0.129017	0.0505312	0.0559108	0.0878178	0.049381	0.0348091	0.0457734
PI(36:4)	2.3815	2.60717	2.36783	1.96585	2.02223	2.1428	1.8252	1.90825	1.8036	1.70453	1.81511	2.3457	2.22241	2.12376	2.03345	2.13924	1.99001	2.23036
PI(38:4)	26.9186	25.7727	26.6559	25.1349	25.6616	25.879	26.186	26.942	26.3223	24.9746	25.288	25.0655	25.8212	25.8949	26.6454	26.9051	26.6688	27.864
PI(40:4)	2.09273	2.03431	1.82256	2.23053	2.25117	2.21408	2.21852	2.37526	2.10699	2.22916	2.30638	2.18519	2.20354	1.92026	2.10576	1.96188	2.08591	2.05088
PI(42:4)	0.029383	0.0492179	0.0478686	0.128067	0.104352	0.108702	0.0735723	0.0471753	0.0844264	0.105487	0.110658	0.195237	0.079241	0.0757843	0.0342135	0.0546546	0.0478289	0.042737
PI(44:4)	0	0	0.0136484	0.0223851	0.0263764	0.0364858	0.0352121	0.0206458	0.00811806	0.0120793	0.0187355	0.0454863	0	0	0	0.00227116	0.00698693	0.00335787
PI(34:5)	0.00275817	0.0154698	0.0082044	0.0117598	0.0570129	0.073167	0.00280845	0.0153756	0.0206764	0.0742176	0.0888	0.110865	0.00750005	0.0119998	0.0199038	0.00248773	0.00357047	0
PI(36:5)	0.359532	0.437416	0.347616	0.467521	0.64003	0.301853	0.382019	0.316671	0.303588	0.453933	0.356216	0.460366	0.332224	0.393185	0.379843	0.397259	0.390271	0.336036
PI(38:5)	12.0834	12.4888	12.3892	10.0443	9.94153	10.5337	10.441	10.3244	10.817	10.1754	10.2414	9.72536	11.5236	10.9788	12.1575	11.1011	11.5235	12.1138
PI(40:5)	2.37124	2.39256	2.34438	2.32699	2.40162	2.36942	2.21037	2.38458	2.34548	2.47422	2.44029	2.72524	2.28703	2.24519	2.31421	2.25673	2.34564	2.31009
PI(42:5)	0.077792	0.0512062	0.0370516	0.26958	0.141154	0.289211	0.0812273	0.0765704	0.0832618	0.14696	0.25523	0.119089	0.110628	0.065017	0.0547097	0.038824	0.0709485	0.0394818
PI(44:5)	0	0	0.0057232	0.0280897	0.0220647	0.0323803	0.00301715	0.0048822	0.0121151	0.0414513	0.0622069	0.0106941	0	0	0	0.00962366	0	0
PI(34:6)	0.00436326	0.00524865	0.00508047	0.02121	0.00920447	0.0647784	0.0063279	0.0214731	0.00997816	0.0115115	0.046002	0.00564326	0	0	0	0	0	0
PI(36:6)	0.0315454	0.0252831	0.0340729	0.0574263	0.0458123	0.135379	0.0585663	0.0453527	0.0324838	0.0812083	0.117026	0.252756	0.0265373	0.0503551	0.0279532	0.0188521	0.0370889	0.0242221
PI(38:6)	1.83707	1.74295	1.91076	1.45379	1.50774	1.41455	1.29635	1.44448	1.54167	1.41333	1.32633	1.31568	1.63081	1.43138	1.59935	1.50962	1.6656	1.54861
PI(40:6)	2.11785	2.14282	2.2183	1.85795	2.06053	1.74159	2.01876	1.75849	1.7277	2.10263	1.96352	2.12164	2.15516	1.92386	1.97176	1.90995	2.32932	2.16835
PI(42:6)	0.061926	0.0961043	0.0606419	0.136246	0.194432	0.141807	0.0842993	0.145287	0.0695001	0.0782261	0.254594	0.135106	0.0816104	0.05573	0.0123947	0.0691453	0.0779724	0.0552574
PI(44:6)	0.00668895	0	0	0.0765288	0.0413726	0.00952999	0.0436964	0.0421034	0.0240315	0.0153206	0.0873262	0.01712	0	0	0.00757066	0.004398	0.00528407	0
PI(36:7)	0	0	0	0.00504763	0.00860045	0.0258159	0	0.0212657	0	0.217065	0.109852	0.0866533	0	0	0	0	0	0
PI(38:7)	0.134803	0.0820329	0.138042	0.171868	0.154624	0.227394	0.113879	0.167095	0.0493239	0.082154	0.20848	0.148883	0.110123	0.0972801	0.106919	0.0794187	0.130579	0.103373
PI(40:7)	0.880469	0.996752	0.837336	0.742342	0.698953	0.701887	0.667952	0.62985	0.562374	0.640331	0.57724	0.756635	0.8936	0.791569	0.779817	0.90252	0.911902	0.761573
PI(42:7)	0.0438631	0.0468572	0.0166517	0.0587942	0.233203	0.133466	0.0821386	0.0747412	0.0692681	0.0545095	0.116461	0.0841909	0.0355409	0.0523276	0.0474176	0.0331241	0.0505336	0.0463614
PI(44:7)	0	0	0	0.0222644	0.0552522	0.0118192	0	0.014196	0.0147909	0.00823072	0.0123838	0.0289702	0	0	0	0	0	0
PI(38:8)	0.00674968	0	0	0.00902539	0.068401	0.0461859	0.0165282	0.0180651	0.0214635	0.036233	0.0254984	0.0196718	0	0	0	0.00307752	0	0
PI(40:8)	0.206016	0.141197	0.193202	0.125548	0.183505	0.105331	0.0719829	0.0842367	0.0761792	0.141348	0.0689771	0.115564	0.121863	0.11083	0.109604	0.123887	0.147978	0.123469
PI(42:8)	0.0423276	0.0343184	0.0588965	0.0975046	0.0667995	0.0914835	0.0474155	0.0590539	0.0330262	0.0887341	0.0377357	0.0500512	0.0238172	0.0444798	0.0502254	0.049687	0.0222192	0.0365644
PI(44:8)	0.00278819	0.00327054	0	0.0450093	0.0383538	0.0440153	0.0321579	0.0205737	0.0259896	0.0199456	0.0172592	0.0369139	0	0	0.011377	0.00969036	0	0
PI(40:9)	0.0249464	0.0340925	0.0329953	0.0709659	0.0723757	0.0666212	0.0400338	0.0371838	0.0136273	0.0354458	0.111392	0.0202411	0.0548237	0.0207725	0.0163707	0.0186216	0	0.0165223
PI(42:9)	0.0166474	0.0182614	0.00592526	0.0295462	0.118821	0.0605033	0.0317143	0.0522809	0.049792	0.0273991	0.119457	0.0817317	0.0164385	0.0362572	0.0207255	0.0165047	0.0208186	0.0114407
PI(40:10)	0.00910408	0.0104917	0.00793631	0.0335023	0.011417	0	0.00202271	0.017985	0.00550497	0.0267174	0	0	0	0.0123112	0	0.0113587	0	0.00705043
PI(42:10)	0.00771095	0	0.0312932	0.00344842	0.0367221	0.0106625	0.0112958	0	0.00214332	0.0546803	0.0175536	0.0158356	0	0.0130589	0	0.0121912	0.0127827	0.0040962
PI(44:10)	0.00667942	0	0	0.00914804	0.0439818	0.021319	0.00847052	0.00940054	0.0152987	0.0183988	0.00542083	0.0070603	0	0	0	0	0	0
PI(42:11)	0.0110684	0	0	0.0332427	0.0275017	0.026321	0.0173316	0.00261267	0	0.0419075	0.021888	0.01431	0.00770168	0	0	0	0	0.00516413
PI(44:12)	0	0	0	0	0.00711217	0.00286625	0.00835244	0	0	0.00525038	0.00875841	0.0363208	0	0	0	0	0	0.00361869
SM(14:0)	3.13283	3.39116	1.95732	4.54102	3.48916	2.59661	1.99071	2.24284	2.86017	2.55099	2.22201	1.92479	3.97239	2.92007	2.98445	2.73117	2.97667	2.97307
SM(16:0)	74.2313	73.4423	75.6407	76.9125	77.9017	78.776	78.8247	76.6119	76.005	80.4654	80.2839	81.224	75.3645	76.5816	75.2191	79.111	79.522	78.7713
SM(18:0)	2.2294	2.2534	2.23089	1.72435	1.68293	1.5293	1.62976	1.85995	1.53623	1.51188	1.45927	1.30309	0.972691	1.01475	0.978917	1.70648	1.78435	1.79332
SM(20:0)	0.975102	0.983018	1.03436	0.495415	0.537085	0.447602	0.502405	0.584983	0.476173	0.462395	0.418324	0.395594	0.275824	0.344624	0.275615	0.560708	0.543558	0.558127
SM(22:0)	5.14417	5.30137	5.05734	3.01958	2.91157	2.60841	2.50159	3.25691	3.09398	2.28311	2.3411	1.95765	1.51672	1.67415	1.52282	3.16473	2.86985	3.05504
SM(14:1)	0.0467926	0.0461134	0.0437125	0.0553178	0.0465429	0.0469548	0.0401305	0.0403517	0.0476992	0.0475494	0.0525006	0.0476636	0.0734528	0.0617947	0.064163	0.0427578	0.0473079	0.0444572
SM(16:1)	7.95196	7.98902	7.95711	8.31284	8.25585	8.82495	9.03137	9.19303	9.9574	8.60972	9.11505	9.05268	13.7184	13.4421	14.9197	8.25933	8.02934	8.35397
SM(18:1)	1.34896	1.38438	1.27042	1.04134	1.02662	0.880229	1.05632	1.03681	1.05122	0.93379	0.892081	0.914813	1.09586	1.01858	1.07151	1.00398	1.04539	0.990003
SM(20:1)	0.393201	0.420886	0.378976	0.194449	0.221535	0.178997	0.206984	0.233669	0.200543	0.186507	0.186357	0.179033	0.197071	0.198426	0.200998	0.225268	0.216499	0.226631
SM(22:1)	3.86715	4.15794	3.83735	2.33168	2.51417	2.13678	2.21673	2.63903	2.46256	2.02888	1.96814	1.90972	2.12103	2.09246	2.04857	2.5953	2.56168	2.58425
SM(16:2)	0.0513156	0.0507793	0.0493905	0.0530585	0.0592367	0.0544364	0.0510411	0.0626404	0.0593723	0.0585635	0.0537584	0.0514433	0.0760748	0.0708556	0.0733978	0.0512498	0.049508	0.0535117
SM(18:2)	0.0563173	0.0603531	0.0561584	0.0424399	0.0399671	0.0374833	0.0404223	0.0427721	0.045786	0.0421384	0.0399331	0.0381032	0.067022	0.0645215	0.0639819	0.0402752	0.0404583	0.0406253
SM(20:2)	0.0189191	0.0255245	0.0204573	0.000267699	0.0140944	0	0.00649701	0.0165632	0.00491555	0	0	0	0.00719947	0	0	0	0.00778379	0
SM(22:2)	0.253753	0.282303	0.25022	0.147818	0.154375	0.143002	0.158228	0.163278	0.159593	0.130209	0.133446	0.130373	0.155373	0.151821	0.149003	0.164693	0.155998	0.157395
SM(18:3)	0.081387	0.074466	0.0822881	0.0553792	0.0577725	0.0915843	0.0538694	0.0633368	0.0659543	0.0780226	0.0899446	0.0804911	0.296839	0.281852	0.318659	0.0643235	0.0682129	0.0753274
SM(20:3)	0.0772872	0	0	0.821056	0.838395	1.43319	1.33008	1.53294	1.56406	0.471877	0.645073	0.698429	0	0	0	0.173238	0	0.215824
SM(22:3)	0.0477329	0.0463734	0.0474652	0.0346352	0.0368429	0.0316795	0.0342674	0.0368828	0.0450964	0.0256568	0.0276007	0.0174634	0.0256042	0.0205835	0.0337654	0.0253202	0.0249029	0.0271105
SM(20:4)	0.0159657	0.00792749	0.00903585	0	0	0.00206357	0	0	0	0.00482105	0.00590734	0.00436341	0.0131221	0.0150975	0.0138878	0.00262197	0.00560116	0.00203637
SM(22:4)	0.00851879	0.0134532	0.0116387	0.00571575	0.00337301	0.00664314	0.011518	0.0134973	0.00571082	0.00502826	0.00593858	0.00662577	0.00663683	0.0132513	0.00604027	0.00174913	0.00500106	0.00312456
SM(20:5)	0	0	0	0.100876	0.0797354	0.0732387	0.158979	0.18652	0.174134	0.0377901	0.026819	0.0285892	0	0	0.0179086	0.0182371	0	0.0214324
SM(22:5)	0.0286773	0.0286001	0.0215991	0.0251133	0.0278413	0.0230979	0.0362551	0.0421365	0.0362761	0.0229128	0.0217059	0.0242549	0.0372541	0.0333842	0.0329338	0.0452746	0.0325492	0.0374364
SM(22:6)	0.0392799	0.0406251	0.0435712	0.0851092	0.101185	0.0776928	0.118166	0.139964	0.14811	0.042747	0.011131	0.0108556	0.00690698	0	0.00466912	0.0123057	0.0133536	0.016002
TG(48:0)	0	0	0	0	0	0	0.466635	0	0.667378	0	0	0	0	0.0280959	0	0.397439	0.357282	0.192245
TG(50:0)	0	0.103859	0	0.44265	0.380801	0.213089	0	0.161961	0.391848	0.680046	0	0.364693	0	0.021031	0.154427	0.379812	0.150044	0.212352
TG(52:0)	0	0.266641	0.177165	0	0.408437	0.51887	0.203452	0	0.44241	0	0.159585	0	0	0.00277301	1.04717	0.303085	0.110326	0
TG(54:0)	0	0	0	0	0	0	0	0	0	0	0	0	0	0	0.268999	0.233512	0	0
TG(48:1)	1.05452	0.869672	0.848375	0.592865	0	0.304549	0.930736	1.00046	0.875931	0.738809	0.698537	0.283538	0.618976	0.064781	0.259809	0.823259	1.27862	0.448544
TG(50:1)	2.47763	2.10783	1.69299	1.52301	1.65362	0.713659	2.75094	3.06302	2.48957	1.73392	2.45812	3.14751	2.16484	0.634107	2.08463	2.60438	2.16572	2.31203
TG(52:1)	1.5284	1.36003	0.424568	0.612856	1.42023	0.339076	0.826657	1.68969	0.546027	1.20885	0.236467	0.90464	1.71148	1.13966	0.485939	1.25109	1.97193	1.08859
TG(54:1)	0	0	0	0	0.201436	0.296664	0	0.509259	0	0	0	0	0	0.128711	0	0.102893	0.189263	0.130004
TG(48:2)	1.0875	0.579503	0.770441	0.424775	1.33386	0.394447	0.656113	0.684454	1.04553	0.759726	0.193455	0.239372	0.743602	0.0691298	0.10238	0.333116	0.462884	0.466967
TG(50:2)	4.15476	3.70381	3.64571	1.86486	2.50405	2.29515	4.33935	3.67664	4.78114	3.0703	3.25961	2.72491	4.60675	0.40062	3.51744	2.48336	3.0893	3.09026
TG(52:2)	6.36598	7.0038	8.39077	3.26487	2.81076	3.49563	5.92797	6.10471	5.90161	3.46968	4.09036	3.18055	4.37932	6.9412	5.38157	6.19541	6.61897	5.17694
TG(54:2)	1.64005	1.90119	2.13665	1.3964	0.526547	0.419647	1.67006	2.11185	1.51669	0.629284	0.878189	0.908852	2.69783	7.97474	1.73226	2.73607	2.19216	2.7051
TG(56:2)	0.158239	0.459377	0.24293	0.253899	0.38436	0.377012	0.216408	0.216595	0.337446	0.183894	0.249732	0.410806	0.430928	0.0406556	0.380515	0.117701	0.14234	0.171459
TG(58:2)	0.0217722	0	0	0.0682189	0.0718375	0.0615401	0.132755	0.100871	0.0283167	0.00682805	0.0208359	0.111252	0	0.022988	0.115948	0.121189	0.0885469	0.000373882
TG(48:3)	0.548711	0.179567	0.365732	0	0.28503	0.333745	0.22505	0.561236	0.319287	0.177699	0.350836	0	0	0.00420648	0	0.219134	0.0905416	0.245175
TG(50:3)	2.94366	2.23448	2.72326	1.44448	1.6416	1.55863	2.81852	1.34614	2.00036	1.42437	1.63583	1.41734	1.57807	0.304872	2.04108	1.93413	2.10134	1.42017
TG(52:3)	5.70415	5.39498	5.11199	7.26621	7.80965	4.64891	4.74054	5.32422	5.91339	4.69098	3.54393	3.00693	4.35614	0.941652	4.12244	6.79897	6.31836	5.24489
TG(54:3)	5.69968	7.05038	7.96711	1.41885	0.97941	1.54851	5.92167	5.1859	7.84339	3.61716	3.82612	4.29846	5.68145	39.7104	5.82093	6.00777	7.20809	10.9194
TG(56:3)	1.34462	1.59828	1.34181	1.48008	0.608483	1.3108	1.78066	1.6977	1.56699	1.46934	1.06726	1.04013	0.631083	0.46149	1.70054	1.75015	1.24302	1.64395
TG(58:3)	0.0765347	0.385629	0.343686	0.337607	0.35432	0.410072	0.159176	0.448566	0.156382	0.596248	0.112051	0.435625	0.107458	0.107958	0.236829	0.355339	0.320427	0.21777
TG(50:4)	0.339683	0.775601	0.436324	0.11493	0.571295	0.33717	0.311396	0.349989	0.372181	0.69914	0.428603	0.0809714	0.317071	0.129864	0.451312	0.632253	0.425881	0.383198
TG(52:4)	3.21542	3.17339	3.61797	1.48521	2.90652	2.02686	3.09642	2.44858	2.59766	1.67269	1.5777	1.37991	1.49259	0.450457	2.62703	2.41419	3.32459	2.85613
TG(54:4)	4.72225	5.02202	5.45626	3.28294	2.44649	3.48361	5.25521	4.71923	5.09688	3.59504	4.21169	2.59652	4.70276	3.20759	3.90067	6.25258	6.28963	9.72634
TG(56:4)	2.09868	2.48085	2.64204	1.46419	1.98003	2.07139	2.60992	1.77566	3.1865	1.83712	1.65682	2.78329	3.96088	0.103167	1.69408	3.45008	2.0913	2.19039
TG(58:4)	0.491556	0.404794	0.300638	0.931818	0.771862	1.44906	1.01355	0.97473	1.06555	1.30857	1.22991	0.907514	0.642997	0.0792406	0.964806	0.85945	0.602892	0.415552
TG(60:4)	0.0111057	0.201358	0	0.427405	0.577008	0.680209	0.115721	0.0917372	0.216847	0.61377	0.683911	0.903791	0.188021	0.00980589	0.106151	0.0985859	0.179721	0.0203754
TG(62:4)	0.0804983	0.0894499	0	0.169114	0	0.0723226	0.200755	0.100056	0.0392917	0.639537	0.450382	0.652783	0.0581562	0.00162356	0.154536	0.0212812	0	0.0327222
TG(50:5)	0.057631	0.160718	0.218309	0.103844	0.321069	0.114139	0.225173	0.316056	0.0383223	0.0850004	0.133265	0.281252	0.0965789	0.0190991	0.366919	0.149895	0.177403	0.241657
TG(52:5)	1.45123	1.39978	1.62756	1.28873	1.25674	0.537102	1.03291	1.24846	1.1653	1.99131	1.59042	1.70101	1.92185	0.0881276	1.49982	1.51031	1.42883	0.959346
TG(54:5)	5.9923	4.28999	5.47654	3.84699	2.05211	1.56026	3.28993	4.46428	2.78699	2.91745	3.16863	3.43948	4.49885	1.33992	3.77104	4.11821	4.24987	7.30895
TG(56:5)	3.31138	3.85081	3.14365	2.02336	1.34302	2.23255	2.95292	3.43435	2.26046	2.3612	2.86314	2.82079	3.77651	0.246683	3.42036	3.29571	3.78952	3.29922
TG(58:5)	1.11752	1.23032	1.30615	1.74231	0.866278	1.32052	0.975174	1.36773	0.880746	1.27908	1.05041	1.67465	1.95392	0.0248142	2.36518	1.22599	1.07267	1.1794
TG(60:5)	0.240567	0.225405	0.113662	0.636657	0.330279	0.248888	0.172066	0.371892	0.27141	0.945634	0.685984	0.988247	0.372383	0.0304725	0.499515	0.125703	0.323126	0.146278
TG(62:5)	0.117961	0	0.0265059	0.617029	1.6949	1.15079	0.462853	0.108257	0.0475264	0.235119	0.0851609	0.514423	0.100128	0.00590029	0.150875	0.0407418	0.0583798	0.0507697
TG(52:6)	0.787814	0.668189	0.527699	0.699761	0.649992	0.604622	0.345886	0.644291	0.575566	0.829168	0.511261	0.838148	0.622244	0.0213651	0.28567	0.491363	0.23514	0.501213
TG(54:6)	2.45946	2.52755	2.73713	1.34039	1.25857	1.88343	1.68941	2.10288	1.66645	1.39721	2.3757	1.77398	3.35726	0.703999	2.1391	2.94771	3.09485	5.04195
TG(56:6)	4.62119	3.62766	3.17916	2.16673	2.46708	1.40826	2.72045	2.03108	2.22189	3.06836	2.76888	2.3403	4.55855	1.73186	4.39452	3.50726	5.32889	2.95292
TG(58:6)	1.85957	1.38846	1.44957	0.671664	0.503763	1.1207	1.89695	1.9877	1.08059	2.23425	1.81167	1.79503	1.71053	1.45916	2.28732	2.04916	1.87459	1.18914
TG(60:6)	0.329009	0.442411	0.099764	0.447581	0.539393	0.456168	0.886648	0.376918	0.285308	2.09734	1.07755	0.951472	0.47438	0.0427962	0.390874	0.489775	0.387426	0.352054
TG(62:6)	0.230549	0.14099	0	0.306714	0	0.0880528	0.185569	0.131005	0.0433243	0.415409	0.377695	0.141757	0	0.0711386	0.362963	0.0460837	0.106317	0.0798121
TG(64:6)	0	0	0	0	0	0	0	0	0.118954	0.170161	0.312146	0.339604	0	0	0	0	0	0.0445756
TG(66:6)	0.0499185	0.0576186	0	0.155645	0	0.119374	0	0	0	0	0	0	0	0	0	0	0	0
TG(52:7)	0.320033	0.211264	0.198006	0.314287	0.234138	0.23411	0.366547	0.116079	0.106451	0.279531	0.483097	0.215274	0.350142	0.0169591	0.441763	0.321256	0.238588	0.201139
TG(54:7)	1.89346	2.23083	2.08893	1.73069	1.23344	0.9888	1.23336	0.964661	1.25955	0.97427	1.54294	2.19298	1.62019	0.236301	2.11436	1.75996	1.95357	2.08855
TG(56:7)	4.90084	4.95663	4.90899	1.23558	1.75235	1.72397	3.35218	3.14353	2.61724	3.84249	3.78556	4.24436	3.56157	0.380519	3.74421	4.85561	4.14172	3.53693
TG(58:7)	1.79858	2.62016	2.43815	0.971968	0.878202	0.859748	2.16737	1.22554	2.50484	1.72503	1.60614	1.27311	2.95163	13.4559	1.68961	2.89505	2.66047	2.03757
TG(60:7)	0.492289	0.754806	0.6265	1.48796	0.994817	1.65503	0.428448	0.928226	1.11011	0.791452	1.14704	1.51164	0.977601	0.121467	1.19431	0.776865	0.697647	0.438549
TG(62:7)	0.675753	0.306982	0.910225	0.485808	0.270104	1.32842	0.26165	0.772287	0.933532	0.63953	0.376032	0.817919	0.890125	0.0277484	1.34957	0.492617	0.166336	0.284573
TG(64:7)	0.100722	0.0958493	0.0397991	0.14261	0.287494	0.0663184	0.0863585	0.110128	0.140306	0.0975387	0.100256	0.1573	0.114542	0.00191246	0.0206479	0	0.0404707	0.0391533
TG(54:8)	1.11818	0.98856	1.30645	1.03501	0.912358	0.540136	0.611732	0.67525	0.939553	1.26786	0.717371	0.695636	0.621211	0.980463	0.760074	0.53134	0.805492	0.739871
TG(56:8)	4.7093	2.71218	2.94223	2.13835	1.87921	2.95246	2.26752	2.05347	1.86478	1.94388	1.77429	1.81633	2.99321	1.10751	3.35476	2.92379	2.80537	2.05724
TG(58:8)	2.98796	2.65465	3.21954	3.07022	2.66691	2.93379	3.45546	3.40823	3.10843	1.87315	1.67486	1.67386	2.76445	1.4988	2.55221	2.89362	2.77297	2.51926
TG(60:8)	0.709087	0.769234	0.623805	1.16616	2.07267	1.8052	1.26117	1.75351	1.425	1.03548	1.22716	1.18206	1.22088	0.194502	1.45949	0.788924	0.809936	0.713653
TG(62:8)	0.250753	0.17485	0.115078	3.06515	2.41748	3.2816	0.869778	1.25577	0.812134	0.91867	0.877219	0.884122	0.410829	0.162285	0.341693	0.265329	0.22833	0.233134
TG(64:8)	0	0.0639291	0.0255549	0.443649	0.252396	0.2982	0.111115	0.162432	0.155282	0.425483	0.530299	0.300209	0.128135	0.00161848	0.116367	0.107751	0.0294011	0.0584653
TG(66:8)	0.0427876	0	0	0.157055	0.11715	0.507032	0	0.126538	0.0271994	0.0712196	0.289519	0.0351919	0.229325	0	0.0582717	0.059433	0.0125028	0.045012
TG(54:9)	0.049895	0.126314	0.0399074	0.361045	0.322289	0.805719	0.0717406	0.359671	0.416241	0.108192	0.427319	0.0797012	0.096588	0.0617428	0.419855	0.306628	0.219714	0.21106
TG(56:9)	1.04003	0.994994	0.856615	1.93971	2.02859	2.63885	1.27622	0.882874	1.09108	0.643343	1.03305	0.750041	1.02003	8.67861	1.23816	0.916161	0.807921	0.959393
TG(58:9)	1.67888	1.38766	1.51508	4.36742	4.67013	3.92382	2.95212	2.73878	3.33771	1.7108	1.59329	1.53205	2.0144	0.647111	1.84626	1.92197	1.93213	1.76392
TG(60:9)	0.761547	0.971423	0.936477	1.83579	1.96342	1.91768	1.08917	0.975383	1.25805	3.13004	3.30861	2.97573	1.81666	0.30639	1.62762	1.11822	0.9985	0.707304
TG(62:9)	0.232956	0.0820829	0.370978	3.92693	5.82123	5.09559	1.17383	1.40717	1.6742	0.628552	0.66452	0.672976	0.645056	0.0784903	0.68585	0.391299	0.165753	0.152497
TG(64:9)	0.110095	0.0833016	0.0279112	0.760374	0.791463	0.273296	0.213119	0.0559333	0.0829734	0.829618	1.22181	0.556342	0.142895	0.00231018	0.189729	0.0507281	0.109283	0.0379688
TG(66:9)	0	0.0375418	0	0	0.14786	0.12188	0.0382754	0.072024	0.154918	0.140186	0	0.0544762	0	0.00226644	0	0	0	0
TG(56:10)	0.296746	0.684201	0.373801	0.284909	1.16139	0.975321	0.358501	0.512714	0.175027	0.528581	0.507307	0.737138	0.425602	0.271761	1.24377	0.273306	0.320858	0.267943
TG(58:10)	0.811013	1.43497	1.2511	1.90361	1.09103	1.92712	1.43713	0.935177	1.2881	1.20432	1.13437	1.23747	1.13763	0.393833	2.27319	1.26361	1.04794	0.670056
TG(60:10)	0.99996	1.0176	1.17443	1.44678	1.75289	1.55332	0.785063	1.02933	0.688656	1.15697	1.3358	2.09862	1.66576	0.452972	1.3594	0.862506	1.02724	0.872333
TG(62:10)	0.435016	0.490993	0.497197	0.753792	0.897429	0.85669	0.371311	0.49569	0.532481	1.53436	1.5442	1.92991	0.426419	0.0487109	0.46636	0.328081	0.367055	0.21477
TG(64:10)	0.0273337	0.144314	0.107518	0.463487	0.32948	0.338607	0.273297	0.252275	0.277305	0.873674	0.526767	0.312598	0.0534018	0.00857197	0.136784	0.146931	0.0513658	0.061852
TG(66:10)	0.0464603	0.0255934	0	0.216084	0.13491	0.143388	0.068896	0.0937274	0.210154	0.36846	0.128663	0.544372	0.183153	0.00207243	0	0	0.055199	0.0414053
TG(56:11)	0.259188	0.227391	0.0797713	0.182099	0.257762	0.433986	0.495173	0.0280692	0.266731	0.382505	0.602275	0.507157	0.169008	0.0292985	0.216038	0.152199	0.168094	0.190229
TG(58:11)	0.658966	0.607769	0.310431	0.618765	0.927977	1.09103	0.856613	0.980372	0.555483	1.43275	1.15163	1.16385	0.399666	0.0778773	0.678941	0.336042	0.476192	0.431562
TG(60:11)	0.722542	0.957128	0.951666	0.954344	1.07772	1.4854	1.06281	1.06829	0.893168	1.51058	2.14441	1.58418	0.951491	0.0659761	0.426806	0.819257	0.566445	0.582905
TG(62:11)	0.291544	0.581428	0.340865	0.898427	0.919824	1.09678	0.695722	0.665689	0.514957	0.711337	0.638004	0.378732	0.50115	0.264525	0.296647	0.534847	0.355034	0.334686
TG(64:11)	0	0.0786188	0.172923	0.212227	0.416983	0.61779	0.11723	0.1817	0.241454	0.346447	0.2138	0.0486051	0.382566	0.00641506	0.212123	0.0738853	0.153174	0.07757
TG(66:11)	0.0185161	0.0255759	0.0125086	0.11744	0.150955	0.221049	0	0.185872	0.0526521	0.159894	0.228011	0.122368	0	0.00170998	0.0189644	0.0121867	0.0312298	0
TG(58:12)	0.218214	0.32565	0.253962	0.567968	0.390524	0.317346	0.0854729	0.170923	0.194355	1.59817	1.62833	2.35163	0.288166	0.0248099	0.219039	0.0597902	0.0982212	0.0640642
TG(60:12)	0.410991	0.882355	0.393067	0.812803	0.723393	0.493943	0.776379	0.686244	0.607732	1.31121	2.38788	2.17978	0.669091	0.27794	0.893497	0.555377	0.509109	0.498343
TG(62:12)	0.52643	0.228635	0.420453	0.52841	0.497853	0.468233	0.444988	0.498041	0.706909	0.765978	0.413124	0.709305	0.33705	0.0869942	0.437047	0.45325	0.506443	0.590597
TG(64:12)	0.0514224	0.353457	0.214859	2.13561	1.05968	1.76369	0.679098	0.593934	0.30886	0.194932	0.344117	0.419234	0.174945	0.0371648	0.750142	0.114939	0.0739886	0.206309
TG(66:12)	0.0777078	0.0786373	0.0398555	0.548737	0.15792	0.166589	0.421532	0	0.134759	0.177503	0.238319	0.157237	0.0899867	0.0151477	0	0.0530638	0	0
TG(58:13)	0	0	0	0.11407	0.0930372	0.256455	0.127277	0.178869	0.150036	0.190341	0.219761	0.16441	0.120826	0.0152216	0.16739	0.0853531	0.0847206	0
TG(60:13)	0.331802	0.32086	0.336559	1.11476	1.03384	0.650657	0.470118	0.673264	0.766359	1.22105	1.05522	1.04889	0.521098	0.827958	0.67771	0.288505	0.0421071	0.180151
TG(62:13)	0.146203	0.358357	0.453864	0.616412	1.25327	1.13892	0.667682	1.05776	0.618816	1.41961	1.92539	2.21147	0.465212	0.0670334	0.429355	0.272377	0.283241	0.18049
TG(64:13)	0.110786	0.129186	0	2.34518	3.55837	2.91203	0.878776	0.857652	0.513828	0.921111	0.736361	0.764381	0.126705	0.0476045	0.0243743	0.232403	0.113725	0.135081
TG(66:13)	0.0654213	0.0767482	0	1.03061	0.273018	0.0595876	0.10391	0.200191	0.0973154	0.132711	0.295915	0.175161	0.106699	0.0149895	0.30631	0.0080889	0.0929647	0.0461485
TG(60:14)	0.199614	0.0929645	0.0454195	0.426168	0.431171	0.176499	0.0618328	0.231249	0.104685	0.660004	0.428604	0.658518	0.229466	0.0622039	0.420085	0.128095	0.0680401	0.149444
TG(62:14)	0.119983	0.266454	0.0229122	1.30533	0.571956	0.853041	0.752947	0.443622	0.392045	0.64333	1.7517	0.9726	0.0483614	0.0329894	0.250889	0.0744797	0.0425034	0.121409
TG(64:14)	0.325419	0.179538	0.253641	0.594062	0.486816	0.687657	0.318527	0.42522	0.423817	0.17572	0.1606	0.755801	0.222413	0.075038	0.489707	0.116531	0.0916508	0.0828467
TG(66:14)	0.0795075	0.0894914	0.0862326	0.284922	0.569357	0.471596	0.229518	0.110406	0.362452	0.0479295	0.0886926	0.0826823	0.168032	0.00430876	0.238649	0.0712113	0.118753	0.0995292
TG(60:15)	0	0	0	0	0	0	0	0.0452126	0	0	0.116291	0	0	0.0028588	0	0	0	0.0355025
TG(62:15)	0.0991922	0.263562	0.152267	0.515982	0.553292	0.533154	0.215526	0.110893	0.330738	0.303107	0.319967	0.262266	0.135088	0.0041336	0.0937647	0.0572241	0.18218	0.10018
TG(64:15)	0.0412314	0.179648	0.0742163	0.705279	0.48983	0.483928	0.248861	0.321519	0.0873027	0.685286	0.184096	0.466201	0.1687	0.00804189	0.36683	0.127561	0.052717	0.0709833
TG(66:15)	0.0636475	0	0	0.121384	0.0794984	0.140301	0	0.0609937	0.0593951	0.177928	0.109824	0.123745	0.135907	0.0157184	0.0957124	0	0	0.00933591
TG(62:16)	0.0855381	0.0766681	0.0798231	0.236479	0.117181	0.335707	0.195164	0.0601282	0.106438	0.264318	0.268122	0.307564	0.418636	0.00644411	0.148144	0.0519343	0.0624183	0.100661
TG(64:16)	0.0285393	0.0831465	0	0.156788	0.138689	0.514441	0.190524	0.225293	0.191305	0.283744	0.236023	0.189754	0.0256074	0.00472642	0	0.0625439	0.042845	0.0225114
TG(66:16)	0.100896	0.133863	0.065826	0.161453	0.226221	0.206849	0	0.338402	0.119368	0.207368	0.110018	0	0	0.00548747	0.0944953	0.043657	0.0740736	0.0422063
TG(64:17)	0.0855322	0	0.0531281	0.338232	0.119936	0.274175	0.0281959	0.0849983	0.0484971	0.174702	0.126343	0.181937	0.169099	0.00333856	0.038677	0.0148427	0.0498538	0.0354543
TG(66:17)	0	0.0255779	0.0227676	0.221087	0.146988	0.155047	0.0211391	0.0254391	0.0496222	0.137024	0.20399	0.0517284	0	0.00350235	0	0.0752112	0.0418585	0
TG(66:18)	0	0	0.0266163	0.115935	0.285275	0.0425998	0.0680154	0.0551934	0.0681473	0.171085	0.28382	0.0998612	0	0.0035749	0.0387168	0	0.0124822	0

## Sheet: fatty acids (% of class)
	1A SN	1B SN	1C SN	2A SN	2B SN	2C SN	3A SN	3B SN	3C SN	4A SN	4B SN	4C SN	5A SN	5B SN	5C SN	6A SN	6B SN	6C SN
SM FA(14:0)	3.13283	3.39116	1.95732	4.54102	3.48916	2.59661	1.99071	2.24284	2.86017	2.55099	2.22201	1.92479	3.97239	2.92007	2.98445	2.73117	2.97667	2.97307
SM FA(14:1)	0.0467926	0.0461134	0.0437125	0.0553178	0.0465429	0.0469548	0.0401305	0.0403517	0.0476992	0.0475494	0.0525006	0.0476636	0.0734528	0.0617947	0.064163	0.0427578	0.0473079	0.0444572
SM FA(16:0)	74.2313	73.4423	75.6407	76.9125	77.9017	78.776	78.8247	76.6119	76.005	80.4654	80.2839	81.224	75.3645	76.5816	75.2191	79.111	79.522	78.7713
SM FA(16:1)	7.95196	7.98902	7.95711	8.31284	8.25585	8.82495	9.03137	9.19303	9.9574	8.60972	9.11505	9.05268	13.7184	13.4421	14.9197	8.25933	8.02934	8.35397
SM FA(16:2)	0.0513156	0.0507793	0.0493905	0.0530585	0.0592367	0.0544364	0.0510411	0.0626404	0.0593723	0.0585635	0.0537584	0.0514433	0.0760748	0.0708556	0.0733978	0.0512498	0.049508	0.0535117
SM FA(18:0)	2.2294	2.2534	2.23089	1.72435	1.68293	1.5293	1.62976	1.85995	1.53623	1.51188	1.45927	1.30309	0.972691	1.01475	0.978917	1.70648	1.78435	1.79332
SM FA(18:1)	1.34896	1.38438	1.27042	1.04134	1.02662	0.880229	1.05632	1.03681	1.05122	0.93379	0.892081	0.914813	1.09586	1.01858	1.07151	1.00398	1.04539	0.990003
SM FA(18:2)	0.0563173	0.0603531	0.0561584	0.0424399	0.0399671	0.0374833	0.0404223	0.0427721	0.045786	0.0421384	0.0399331	0.0381032	0.067022	0.0645215	0.0639819	0.0402752	0.0404583	0.0406253
SM FA(18:3)	0.081387	0.074466	0.0822881	0.0553792	0.0577725	0.0915843	0.0538694	0.0633368	0.0659543	0.0780226	0.0899446	0.0804911	0.296839	0.281852	0.318659	0.0643235	0.0682129	0.0753274
SM FA(20:0)	0.975102	0.983018	1.03436	0.495415	0.537085	0.447602	0.502405	0.584983	0.476173	0.462395	0.418324	0.395594	0.275824	0.344624	0.275615	0.560708	0.543558	0.558127
SM FA(20:1)	0.393201	0.420886	0.378976	0.194449	0.221535	0.178997	0.206984	0.233669	0.200543	0.186507	0.186357	0.179033	0.197071	0.198426	0.200998	0.225268	0.216499	0.226631
SM FA(20:2)	0.0189191	0.0255245	0.0204573	0.000267699	0.0140944	0	0.00649701	0.0165632	0.00491555	0	0	0	0.00719947	0	0	0	0.00778379	0
SM FA(20:3)	0.0772872	0	0	0.821056	0.838395	1.43319	1.33008	1.53294	1.56406	0.471877	0.645073	0.698429	0	0	0	0.173238	0	0.215824
SM FA(20:4)	0.0159657	0.00792749	0.00903585	0	0	0.00206357	0	0	0	0.00482105	0.00590734	0.00436341	0.0131221	0.0150975	0.0138878	0.00262197	0.00560116	0.00203637
SM FA(20:5)	0	0	0	0.100876	0.0797354	0.0732387	0.158979	0.18652	0.174134	0.0377901	0.026819	0.0285892	0	0	0.0179086	0.0182371	0	0.0214324
SM FA(22:0)	5.14417	5.30137	5.05734	3.01958	2.91157	2.60841	2.50159	3.25691	3.09398	2.28311	2.3411	1.95765	1.51672	1.67415	1.52282	3.16473	2.86985	3.05504
SM FA(22:1)	3.86715	4.15794	3.83735	2.33168	2.51417	2.13678	2.21673	2.63903	2.46256	2.02888	1.96814	1.90972	2.12103	2.09246	2.04857	2.5953	2.56168	2.58425
SM FA(22:2)	0.253753	0.282303	0.25022	0.147818	0.154375	0.143002	0.158228	0.163278	0.159593	0.130209	0.133446	0.130373	0.155373	0.151821	0.149003	0.164693	0.155998	0.157395
SM FA(22:3)	0.0477329	0.0463734	0.0474652	0.0346352	0.0368429	0.0316795	0.0342674	0.0368828	0.0450964	0.0256568	0.0276007	0.0174634	0.0256042	0.0205835	0.0337654	0.0253202	0.0249029	0.0271105
SM FA(22:4)	0.00851879	0.0134532	0.0116387	0.00571575	0.00337301	0.00664314	0.011518	0.0134973	0.00571082	0.00502826	0.00593858	0.00662577	0.00663683	0.0132513	0.00604027	0.00174913	0.00500106	0.00312456
SM FA(22:5)	0.0286773	0.0286001	0.0215991	0.0251133	0.0278413	0.0230979	0.0362551	0.0421365	0.0362761	0.0229128	0.0217059	0.0242549	0.0372541	0.0333842	0.0329338	0.0452746	0.0325492	0.0374364
SM FA(22:6)	0.0392799	0.0406251	0.0435712	0.0851092	0.101185	0.0776928	0.118166	0.139964	0.14811	0.042747	0.011131	0.0108556	0.00690698	0	0.00466912	0.0123057	0.0133536	0.016002
[truncated: 317 more rows]

## Sheet: sum by unsat (% of class)
	1A SN	1B SN	1C SN	2A SN	2B SN	2C SN	3A SN	3B SN	3C SN	4A SN	4B SN	4C SN	5A SN	5B SN	5C SN	6A SN	6B SN	6C SN
[truncated: 119 more rows]

[truncated: 6 more sheets: sum by carbon (% of class), quant species (nmol | mg prot), sum notation (nmol | mg prot), fatty acids (nmol | mg prot), sum by unsat (nmol | mg prot), sum by carbon (nmol | mg prot)]
