# Supplementary material for: Lipidomic and in-gel analysis of maleic acid co-polymer nanodiscs reveals differences in composition of solubilized membranes
Source: Commun Biol. 2021 Feb 16;4:218. doi: 10.1038/s42003-021-01711-3 (PMC7886889; doi:10.1038/s42003-021-01711-3)
Supplement: Supplementary file 6 — Supplementary Data 3 [file 42003_2021_1711_MOESM6_ESM.xlsx]

## Sheet: Sheet1
Name	conc. mg/ml	uM cholesterol	nmol cholesterol per mg protein
1A SN	0.27	33.2411	123.115
1B SN	0.26	28.5019	109.623
1C SN	0.25	28.1193	112.477
2A SN	0.23	13.3472	58.0314
2B SN	0.24	12.8735	53.6395
2C SN	0.47	12.8997	27.4462
3A SN	0.25	10.5129	42.0516
3B SN	0.25	10.8297	43.3189
3C SN	0.26	10.7626	41.3945
4A SN	0.28	10.7119	38.2568
4B SN	0.27	8.78937	32.5532
4C SN	0.26	14.8998	57.307
5A SN	0.66	2.99389	4.5362
5B SN	0.66	3.52027	5.33375
5C SN	0.69	3.34196	4.84343
6A SN	0.29	15.721	54.2105
6B SN	0.28	14.2591	50.9254
6C SN	0.32	15.1715	47.4109
